# Supplementary material for: Regional HNSCC metabolomics reveals widespread changes to one-carbon metabolism and S-adenosylmethionine metabolism across tumour core, tumour edge and adjacent non-tumour tissues
Source: Br J Cancer. 2026 Apr 29;135(3):372–81. doi: 10.1038/s41416-026-03410-4 (PMC13372809; doi:10.1038/s41416-026-03410-4)
Supplement: Supplementary file 4 — Supplementary Table S1 [file 41416_2026_3410_MOESM4_ESM.xlsx]

## Sheet: Table_S1
Supplementary Table S1: Annotated metabolites from the list of features deemed as significant after ANOVA test between non-tumour (N), edge-tumour (E) and core-tumour (C) phenotypes HNSCC and correction for false positives (FDR<5%). Matches to authentic chemical standards - retention time (RT) and/or MS/MS - along with matches to online MS/MS databases and resources (including mzcloud.org) are in…
Peak XCMS identifier	Ion mode	Metabolite annotation	Metabolite group	Ionform	Isotope	m/z in HNSCC data	Accurate m/z	Mass error (ppm) between HNSCC data and accurate m/z	Mean peak area in HNSCC dataset	HNSCC retention time [RT] (s)	RT difference to chemical standard (s)	RT difference (of re-run of biological sample) to chemical standard (s)	MS/MS DPC match to chemical standard	MS/MS DPC match (of re-run of biological sample) to chemical standard	MS/MS DPC match to mzcloud.org	MS/MS DPC match (of re-run of biological sample) to mzcloud.org	Manual assessment	The slide number(s) in Figure S1 describing the annotation	MSI level of the annotation	3 group ANOVA FDR q value	ANOVA HSD posthoc p value (C - E)	ANOVA HSD posthoc p value (C - N)	ANOVA HSD posthoc p value (E - N)	3 group Kruskal-Wallis FDR q value	Missing values in N phenotype	Missing values in E phenotype	Missing values in C phenotype	Fold change (C/E)	Fold change (C/N)	Fold change (E/N)	Lower CI (95%): Fold change (C/E)	Lower CI (95%): Fold change (C/N)	Lower CI (95%): Fold change (E/N)	Upper CI (95%): Fold change (C/E)	Upper CI (95%): Fold change (C/N)	Upper CI (95%): Fold change (E/N)
M282T393	POSITIVE	1-methyladenosine	1	[M+H]+		282.12	282.12	0.886007	5.31006e+06	393.417	8.24	14.07	0.62	1				1	1	0.000377877	0.6813	0	0.0001	0.000605059	0	0	0	1.14942	2.36249	2.05537	0.936459	1.74012	1.46156	1.41081	3.20745	2.89043
M283T393_2	POSITIVE	1-methyladenosine	1	[M+H]+	1x13C	283.123	283.123	1.03828	590030	393.424										0.000299171	0.6785	0	0.0001	0.000612213	0	0	0	1.15634	2.50337	2.1649	0.938482	1.78313	1.48967	1.42478	3.51454	3.1462
M137T353_2	POSITIVE	1-methylnicotinamide	2	[M-e]+		137.071	137.071	1.79498	2.66667e+08	352.921	31.04	0.42	0.4	0.97				2	1	0.00691329	0.1763	0.0004	0.0699	0.00071041	0	0	0	1.60756	5.26263	3.27368	0.967543	2.95448	1.76575	2.67094	9.37402	6.06936
M138T353_2	POSITIVE	1-methylnicotinamide	2	[M-e]+	1x13C	138.074	138.074	1.40533	1.93785e+07	352.926										0.0109446	0.2393	0.0008	0.0775	0.00154396	0	0	0	1.35037	4.56304	3.3791	0.70247	2.23368	1.79695	2.59585	9.32155	6.35428
M334T60	NEGATIVE	5'-S-Methyl-5'-thioadenosine	3	[M+37Cl]-		334.056	334.056	-0.748976	322061	60.3042										0.00162843	0.0974	0	0.0186	0.00251049	0	0	0	1.49392	2.72036	1.82095	0.996847	1.90015	1.18655	2.23887	3.89462	2.79455
M332T61	NEGATIVE	5'-S-Methyl-5'-thioadenosine	3	[M+Cl]-		332.059	332.059	0.0505934	646322	60.9493										0.00142693	0.1642	0	0.0076	0.00217872	0	0	0	1.64415	4.52501	2.75218	0.975814	2.60258	1.44681	2.77024	7.86749	5.23531
M333T61	NEGATIVE	5'-S-Methyl-5'-thioadenosine	3	[M+Cl]-	1x13C	333.063	333.062	1.37752	68992	60.8089										0.0179936	0.8088	0.0019	0.0125	0.016389	10	5	2	1.13616	3.3842	2.97863	0.658419	1.82706	1.52672	1.96055	6.26844	5.81131
M342T61	NEGATIVE	5'-S-Methyl-5'-thioadenosine	3	[M+formate]-		342.088	342.088	-0.194219	2.91549e+06	60.6112										0.00102839	0.2423	0	0.0024	0.00259555	0	0	0	1.46509	3.71111	2.53302	0.914553	2.28959	1.44414	2.34703	6.01519	4.44292
M343T61	NEGATIVE	5'-S-Methyl-5'-thioadenosine	3	[M+formate]-	1x13C	343.092	343.091	1.21414	350947	60.6349										0.00219981	0.2815	0.0001	0.0065	0.00439192	2	0	0	1.48389	3.15145	2.12377	0.904261	2.00968	1.2249	2.43506	4.9419	3.68227
M344T61_1	NEGATIVE	5'-S-Methyl-5'-thioadenosine	3	[M+formate]-	34S	344.083	344.084	-0.623221	114807	60.6948										0.0106045	0.5017	0.0007	0.0165	0.0143651	7	2	0	1.34364	2.78597	2.07344	0.781836	1.72363	1.15715	2.30916	4.50308	3.7153
M296T61	NEGATIVE	5'-S-Methyl-5'-thioadenosine	3	[M-H]-		296.082	296.082	-0.193054	328754	60.7044										0.00315906	0.2509	0.0001	0.0114	0.00539901	3	0	0	1.51885	2.94092	1.93629	0.917685	1.94225	1.13779	2.51382	4.45308	3.29517
M298T61_2	POSITIVE	5'-S-Methyl-5'-thioadenosine	3	[M+H]+		298.097	298.097	1.13976	6.68538e+07	60.8869	1.22	8.67	0.69	0.9				3	1	0.000382566	0.3251	0	0.0006	0.00113662	0	0	0	1.3927	3.6377	2.61198	0.904618	2.26624	1.50777	2.14412	5.83914	4.52488
M299T61	POSITIVE	5'-S-Methyl-5'-thioadenosine	3	[M+H]+	1x13C	299.101	299.1	2.15567	7.38489e+06	60.8919										0.000382566	0.3256	0	0.0006	0.00111631	0	0	0	1.39208	3.68385	2.6463	0.902021	2.28908	1.52458	2.14837	5.92848	4.59333
M300T61_1	POSITIVE	5'-S-Methyl-5'-thioadenosine	3	[M+H]+	34S	300.093	300.093	1.04888	2.74828e+06	60.8939										0.000382566	0.3101	0	0.0006	0.00111631	0	0	0	1.39558	3.67081	2.63031	0.905333	2.27856	1.51622	2.1513	5.91378	4.56303
M301T61_2	POSITIVE	5'-S-Methyl-5'-thioadenosine	3	[M+H]+	34S, 1x13C	301.097	301.096	2.03178	330688	60.8937										0.00258324	0.3312	0.0001	0.0069	0.0054749	4	0	0	1.40741	2.57596	1.83028	0.897713	1.7849	1.14119	2.2065	3.7176	2.93548
M157T204_1	NEGATIVE	Allantoin	4	[M-H]-		157.037	157.037	0.522171	5.13892e+07	204.346	24.74	4.37	not fragmented	0.77				6	1	0.0312664	0.9894	0.0097	0.0143	0.0314244	0	0	0	0.990954	0.78379	0.790945	0.819016	0.669638	0.67266	1.19899	0.917401	0.930029
M158T204	NEGATIVE	Allantoin	4	[M-H]-	1x13C	158.04	158.04	0.430271	1.95722e+06	204.416										0.0364692	0.9934	0.0124	0.0167	0.0314258	0	0	0	0.995993	0.786246	0.78941	0.821676	0.669071	0.665999	1.20729	0.923943	0.935689
M140T205	NEGATIVE	Allantoin	4	[M-H-NH3]-		140.011	140.01	2.47211	385002	204.597										0.0204976	0.9483	0.0046	0.0113	0.0210552	0	0	0	0.969708	0.754776	0.778353	0.790889	0.634185	0.65682	1.18896	0.898297	0.922374
M132T480_2	NEGATIVE	Asparagine	5	[M-H]-	1x13C	132.05	132.05	2.56661	752598	479.613										0.0431835	0.2014	0.0051	0.2916	0.0797264	0	0	0	1.20894	1.61166	1.33312	0.871503	1.15187	0.981754	1.67704	2.25499	1.81023
M133T478	POSITIVE	Asparagine	5	[M+H]+		133.061	133.061	1.65218	8.89347e+06	478.113	19.55	9.22	0.1	0.82				60	1	0.0384124	0.3377	0.0054	0.1738	0.0829806	1	0	0	1.2207	1.70909	1.40009	0.832823	1.19994	0.989938	1.78922	2.43429	1.98019
M134T478_2	POSITIVE	Asparagine	5	[M+H]+	1x13C	134.064	134.064	1.14751	377580	478.23										0.0220521	0.214	0.0021	0.1582	0.0491422	1	0	1	1.27119	1.78562	1.40468	0.869964	1.26056	1.00938	1.85747	2.5294	1.95479
M116T478	POSITIVE	Asparagine	5	[M+H-NH3]+		116.034	116.034	1.74914	356805	478.121										0.0180517	0.2504	0.0016	0.1161	0.0407009	1	0	0	1.27619	1.81069	1.41882	0.859438	1.28755	0.997828	1.89504	2.5464	2.01744
M257T415	POSITIVE	Betaine	6	[2M+Na]+		257.147	257.147	0.533158	1.56773e+06	414.962										0.0124719	0.87	0.0102	0.0023	0.00539064	0	0	0	1.00201	1.73552	1.73204	0.709434	1.3452	1.26078	1.41525	2.23909	2.37946
M156T415	POSITIVE	Betaine	6	[M+K]+		156.042	156.042	1.45127	526857	414.706										0.0103179	0.5173	0.0255	0.001	0.00524658	0	0	0	0.93062	1.61201	1.73219	0.682595	1.283	1.29341	1.26877	2.0254	2.31983
M140T415_2	POSITIVE	Betaine	6	[M+Na]+		140.068	140.068	1.58251	1.45167e+08	415.03										0.0174589	0.8248	0.018	0.0032	0.0227985	0	0	0	0.971258	1.29104	1.32925	0.793188	1.11383	1.11306	1.1893	1.49645	1.58744
M141T415	POSITIVE	Betaine	6	[M+Na]+	1x13C	141.072	141.072	1.08215	8.0281e+06	415.049										0.0166122	0.8439	0.016	0.0032	0.0181614	0	0	0	0.973184	1.28872	1.32423	0.797415	1.11304	1.11274	1.1877	1.49213	1.57592
M118T415_2	POSITIVE	Betaine	6	[M-e]+		118.086	118.086	1.45927	3.1317e+08	414.871	12.89	14.86	0.42	1				7	1	0.0154974	0.5985	0.0306	0.0019	0.0108756	0	0	0	0.946176	1.41011	1.49033	0.728845	1.17929	1.17646	1.22831	1.68611	1.88794
M119T415_2	POSITIVE	Betaine	6	[M-e]+	1x13C	119.09	119.09	1.0859	1.72248e+07	414.89										0.0197334	0.6685	0.0328	0.0029	0.0186857	0	0	0	0.9567	1.38993	1.45284	0.7404	1.16321	1.15058	1.23619	1.66085	1.8345
M232T357_2	POSITIVE	Butyrylcarnitine	7	[M+H]+		232.155	232.154	1.4418	1.6273e+08	356.662	19.22	8.84	0.54	0.94				58	1	0.0335115	0.3754	0.0045	0.1393	0.0131423	0	0	0	1.44847	3.30113	2.27904	0.859009	1.80665	1.22439	2.44243	6.03186	4.24213
M233T357	POSITIVE	Butyrylcarnitine	7	[M+H]+	1x13C	233.158	233.158	0.955233	1.93592e+07	356.663										0.033358	0.3691	0.0045	0.1416	0.0133393	0	0	0	1.45943	3.37008	2.30917	0.85918	1.82559	1.22689	2.47905	6.22125	4.34614
M225T539_1	NEGATIVE	Carnosine	8	[M-H]-		225.099	225.099	0.740473	1.86251e+07	539.421										0.0112203	0.5727	0.0009	0.0189	0.00504346	0	0	0	0.544845	0.168567	0.309386	0.266807	0.0780912	0.129648	1.11262	0.363868	0.738304
M226T539_2	NEGATIVE	Carnosine	8	[M-H]-	1x13C	226.103	226.103	0.418748	1.88499e+06	539.417										0.0112203	0.5841	0.001	0.0183	0.00493405	0	0	0	0.539593	0.1628	0.301709	0.26088	0.0738512	0.123601	1.11607	0.358882	0.736469
M227T539	POSITIVE	Carnosine	8	[M+H]+		227.114	227.114	1.29274	2.47246e+07	539.298	20.96	0.17	0.33	0.95				9	1	0.0320217	0.7454	0.0064	0.0461	0.0606985	0	0	0	0.574901	0.254636	0.442921	0.287676	0.106744	0.176675	1.1489	0.607432	1.1104
M228T539_2	POSITIVE	Carnosine	8	[M+H]+	1x13C	228.117	228.117	1.13363	2.33881e+06	539.3										0.0318117	0.7421	0.0063	0.0461	0.0570117	0	0	0	0.563261	0.249877	0.443626	0.280082	0.103655	0.175321	1.13275	0.602369	1.12254
M210T539	POSITIVE	Carnosine	8	[M+H-NH3]+		210.088	210.087	1.69796	333690	539.319										0.0341415	0.7402	0.0069	0.0501	0.0555004	0	0	0	0.557325	0.235002	0.421661	0.266801	0.095664	0.161965	1.1642	0.577292	1.09776
M249T539	POSITIVE	Carnosine	8	[M+Na]+		249.096	249.096	1.13988	1.33546e+06	539.388										0.0187426	0.454	0.0021	0.0591	0.00222027	0	0	0	0.507932	0.111101	0.218733	0.213564	0.0499996	0.0816013	1.20804	0.246872	0.586313
M533T589	NEGATIVE	CDP-choline	9	[M+formate]-		533.106	533.106	0.249707	588637	588.667										0.00407483	0.1396	0.0001	0.0407	0.00327141	0	0	0	2.11819	7.37416	3.48135	0.991228	3.63047	1.50743	4.52643	14.9783	8.04003
M489T588	POSITIVE	CDP-choline	9	[M+H]+		489.115	489.115	1.72009	1.14394e+06	588.03					0.63	0.46		10	2	0.00282534	0.097	0.0001	0.0491	0.00185234	0	0	0	2.0174	6.5474	3.24547	0.993175	3.40031	1.53445	4.09787	12.6072	6.86436
M490T588	POSITIVE	CDP-choline	9	[M+H]+	1x13C	490.119	490.118	1.80838	178826	588.025										0.018378	0.1754	0.0016	0.1439	0.0170747	6	1	0	1.91616	4.75872	2.48347	0.846718	2.22572	1.06535	4.33634	10.1745	5.78934
M104T309_3	POSITIVE	Choline	10	[M-e]+		104.107	104.107	1.86193	4.04148e+09	308.633	32.66	7.56	0.28	1				11	1	3.79096e-05	0.0552	0	0.0002	0.000200287	0	0	0	1.20254	2.00108	1.66404	1.00032	1.6355	1.37763	1.44563	2.44837	2.01001
M223T555	POSITIVE	Cystathionine	11	[M+H]+		223.075	223.075	1.93298	181001	554.989	8.92	0.76	0.05	0.75				31	1	0.0486172	0.2077	0.0073	0.3451	0.00136715	1	0	0	1.97482	5.76205	2.91775	0.867434	2.8887	1.57716	4.49594	11.4935	5.39787
M252T93	POSITIVE	Deoxyadenosine	12	[M+H]+		252.109	252.109	0.938641	2.10898e+06	93.1002	4	1.21	0.27	0.79				12	1	0.00610346	0.0775	0.0003	0.133	0.000368316	1	0	0	1.76364	7.17705	4.06946	0.978115	3.8329	2.1291	3.18	13.4389	7.77819
M253T93	POSITIVE	Deoxyadenosine	12	13C		253.113	253.112	0.899363	231702	93.2307										0.0346114	0.1465	0.0049	0.2849	0.00348705	8	1	0	1.62006	5.39746	3.33164	0.884533	2.67198	1.65308	2.96722	10.903	6.71461
M266T290	NEGATIVE	Deoxyguanosine	13	[M-H]-		266.09	266.089	0.522832	436895	290.138	7.57	0.13	not fragmented	0.68				13	1	0.00231868	0.7608	0.0001	0.0015	0.000321009	1	1	0	1.19839	3.38285	2.82282	0.782182	2.252	1.821	1.83608	5.08156	4.37578
M290T290_1	POSITIVE	Deoxyguanosine	13	[M+Na]+		290.086	290.086	1.03204	119375	290.307										0.00130255	0.9998	0.0002	0.0002	0.000552526	4	1	0	1.13809	3.98734	3.50352	0.719495	2.61699	2.10087	1.80023	6.07526	5.84264
M251T163	NEGATIVE	Deoxyinosine	14	[M-H]-		251.079	251.079	0.163933	1.58849e+06	162.864	21.99	10.2	0.15	0.79				14	1	0.00144833	0.6384	0	0.0009	0.000496619	1	0	0	1.22507	3.9344	3.21157	0.779122	2.58621	2.00378	1.92627	5.9854	5.14734
M253T163	POSITIVE	Deoxyinosine	14	[M+H]+		253.093	253.093	1.1975	770593	163.444										0.000812746	0.977	0.0001	0.0001	0.000452016	2	1	0	1.12711	3.66196	3.24897	0.69656	2.53828	2.05883	1.8238	5.28309	5.12709
M254T163	POSITIVE	Deoxyinosine	14	[M+H]+	1x13C	254.097	254.096	1.05503	78564.2	163.411										0.0331235	0.9942	0.0075	0.0091	0.0187191	16	5	5	0.864564	5.25851	6.08227	0.467666	2.51941	3.26455	1.5983	10.9755	11.332
M275T163	POSITIVE	Deoxyinosine	14	[M+Na]+		275.075	275.075	0.932182	638422	163.408										0.000680077	0.5845	0	0.0005	0.000531924	0	0	0	1.24663	3.94923	3.16792	0.772634	2.50419	1.92353	2.01143	6.22815	5.21732
M203T515_1	POSITIVE	Dimethyl-(L-)arginine	15	[M+H]+		203.151	203.15	2.13655	3.63442e+07	515.166	ADMA = 18.21 SDMA = 17.26	ADMA = 3.09 SDMA = 4.04	ADMA = 0.47 SDMA = 0.45	ADMA = 0.99 SDMA = 0.99				15-16	1 (but cannot determine symetric or asymeric version)	0.00181992	0.2578	0	0.009	0.00143419	0	0	0	1.25088	2.32146	1.85586	0.904065	1.67785	1.31574	1.73075	3.21193	2.61769
M204T515_2	POSITIVE	Dimethyl-(L-)arginine	15	[M+H]+	1x13C	204.154	204.154	1.65581	3.20194e+06	515.182										0.00230375	0.2749	0.0001	0.011	0.00181602	0	0	0	1.25448	2.40628	1.91814	0.900816	1.68943	1.32042	1.74701	3.42731	2.78644
M289T529	NEGATIVE	D-Sedoheptulose 7-phosphate	16	[M-H]-		289.033	289.033	0.814578	1.57232e+06	528.511					0.89			59	2	0.00373878	0.4089	0.0001	0.0062	0.00386407	4	1	2	1.41102	3.4392	2.43739	0.88808	2.07362	1.33847	2.24188	5.70406	4.43855
M225T424	NEGATIVE	Glucose	17	[M+formate]-		225.062	225.062	0.354036	1.57315e+08	423.669										0.0020893	0.9827	0.0002	0.0005	0.00528469	0	0	0	1.12628	0.564442	0.501154	0.713257	0.441425	0.328056	1.77848	0.72174	0.765586
M226T424	NEGATIVE	Glucose	17	[M+formate]-	1x13C	226.065	226.065	0.38343	1.20187e+07	423.602										0.00192115	0.9378	0.0002	0.0005	0.00435052	0	0	0	1.05215	0.549213	0.52199	0.700446	0.425964	0.361703	1.58045	0.708123	0.753308
M179T424_2	NEGATIVE	Glucose	17	[M-H]-		179.056	179.056	0.184076	2.70612e+08	423.655	28.29	5.65	0.57	0.86				19	1	0.00178882	0.9747	0.0002	0.0004	0.00445567	0	0	0	1.0936	0.569646	0.520892	0.70971	0.448046	0.34948	1.68513	0.724247	0.776379
M180T424	NEGATIVE	Glucose	17	[M-H]-	1x13C	180.059	180.059	0.155282	1.70103e+07	423.655										0.0017938	0.9067	0.0001	0.0005	0.00432551	0	0	0	1.03583	0.52528	0.50711	0.666026	0.397589	0.343103	1.61096	0.693979	0.749515
M161T424	NEGATIVE	Glucose	17	[M-H-H2O]-		161.046	161.046	0.891922	4.23716e+07	423.672										0.00144833	0.9541	0.0001	0.0003	0.00431411	0	0	0	1.08851	0.564325	0.518436	0.701248	0.444643	0.344919	1.68965	0.716221	0.779242
M162T424	NEGATIVE	Glucose	17	[M-H-H2O]-	1x13C	162.049	162.049	0.966622	2.34763e+06	423.652										0.00470726	0.9947	0.0009	0.0012	0.0067774	0	0	0	1.04464	0.570991	0.546591	0.704138	0.432909	0.387123	1.5498	0.753116	0.771751
M383T423	POSITIVE	Glucose	17	[2M+Na]+		383.116	383.116	0.843348	1.75929e+06	423.343										0.0011082	0.8783	0.0001	0.0005	0.0025967	0	1	1	0.955796	0.370212	0.387334	0.512491	0.2412	0.226188	1.78256	0.568231	0.663285
M219T423_1	POSITIVE	Glucose	17	[M+K]+		219.027	219.027	2.15965	323131	423.188										0.00642385	0.8338	0.0009	0.0068	0.0116672	0	3	2	0.792721	0.420011	0.529834	0.466615	0.269023	0.351366	1.34674	0.655741	0.798951
M203T423	POSITIVE	Glucose	17	[M+Na]+		203.053	203.053	1.73955	5.08457e+07	423.295										0.000812746	0.943	0.0001	0.0002	0.00268437	0	0	0	0.99919	0.373437	0.37374	0.548168	0.245433	0.222453	1.82131	0.568201	0.627913
M204T423	POSITIVE	Glucose	17	[M+Na]+	1x13C	204.057	204.056	2.84344	3.20102e+06	423.366										0.000869012	0.9695	0.0001	0.0002	0.0025967	0	0	0	1.04866	0.386313	0.368389	0.565327	0.257092	0.21369	1.9452	0.580484	0.635079
M198T424	POSITIVE	Glucose	17	[M+NH4]+		198.098	198.097	2.50766	1.61444e+06	423.856										0.000633572	0.9323	0	0.0001	0.00174149	0	0	0	0.994584	0.457917	0.460411	0.623809	0.330329	0.307765	1.58574	0.634786	0.688766
M362T516	NEGATIVE	GMP	18	[M-H]-		362.051	362.051	0.830491	3.19476e+06	515.552	18.54	2.48	0.45	0.9				22	1	0.0248511	0.7463	0.0039	0.0262	0.0208361	1	0	1	1.43435	3.36236	2.34417	0.709886	1.77833	1.14341	2.89815	6.35737	4.80595
M364T515	POSITIVE	GMP	18	[M+H]+		364.066	364.065	0.954774	1.05607e+06	514.878										0.0356329	0.9939	0.0139	0.0184	0.0188229	3	1	1	1.1271	2.81546	2.49797	0.630693	1.54932	1.3223	2.01421	5.1163	4.71894
M186T288	NEGATIVE	Guanine	19	[M+Cl]-		186.019	186.019	0.0763364	349722	288.339										0.0121387	0.0572	0.0008	0.4165	0.0368054	4	8	4	1.67625	2.74718	1.63889	0.734256	1.32087	0.825983	3.82674	5.71366	3.25182
M196T288	NEGATIVE	Guanine	19	[M+formate]-		196.048	196.048	-0.576595	173773	288.204										0.0128724	0.0257	0.0011	0.524	0.0287581	5	5	4	2.38805	3.5255	1.47631	1.06546	1.75933	0.662227	5.35242	7.06471	3.29114
M150T288_1	NEGATIVE	Guanine	19	[M-H]-		150.042	150.042	1.06797	2.20532e+07	288.108										0.0221433	0.0326	0.0026	0.6585	0.188665	0	0	0	1.73461	2.05164	1.18277	0.739005	0.953242	0.616066	4.0715	4.41571	2.27078
M151T288_2	NEGATIVE	Guanine	19	[M-H]-	1x13C	151.046	151.045	1.03439	1.05912e+06	288.208										0.0142413	0.0247	0.0012	0.5948	0.105223	0	1	1	1.77536	2.42687	1.36698	0.760083	1.10699	0.721956	4.14678	5.32048	2.58828
M303T288	POSITIVE	Guanine	19	[2M+H]+1		303.106	303.106	0.934854	2.51864e+06	288.175										0.0118404	0.0159	0.0013	0.6353	0.0786606	4	1	2	3.63464	5.15287	1.41771	0.842107	1.39861	0.414621	15.6876	18.9847	4.84757
M341T288	POSITIVE	Guanine	19	[2M+K]+1		341.062	341.062	0.904528	90039.6	288.1										0.0160441	0.0316	0.0021	0.4502	0.0182068	14	10	8	2.64399	5.93384	2.24427	1.06541	2.51723	0.825581	6.56151	13.9878	6.10088
M325T288	POSITIVE	Guanine	19	[2M+Na]+1		325.088	325.088	0.83885	923422	288.116										0.0115591	0.0199	0.0012	0.5554	0.064461	6	3	3	2.973	4.8212	1.62166	0.793371	1.36747	0.51807	11.1408	16.9978	5.0761
M152T288_2	POSITIVE	Guanine	19	[M+H]+		152.057	152.057	1.92139	1.3578e+08	288.214	18.26	1	0.36	0.97				20	1	0.0274303	0.063	0.0037	0.5697	0.146817	0	0	0	1.5595	1.97598	1.26705	0.768352	1.02053	0.696727	3.16528	3.82593	2.30424
M153T288_3	POSITIVE	Guanine	19	[M+H]+	1x13C	153.06	153.06	1.35999	7.53422e+06	288.373										0.0266657	0.0611	0.0036	0.5696	0.143697	0	0	0	1.57032	1.99862	1.27275	0.761238	1.01618	0.688356	3.23934	3.93087	2.35327
M135T288	POSITIVE	Guanine	19	[M+H-NH3]+1		135.03	135.03	1.33511	714053	288.32										0.0163651	0.0443	0.0016	0.495	0.101108	1	1	1	1.63059	2.25987	1.38592	0.792279	1.14127	0.769613	3.35592	4.47485	2.49576
M190T288	POSITIVE	Guanine	19	[M+K]+		190.013	190.013	1.23308	3.97938e+06	288.201										0.0280731	0.0588	0.0039	0.6017	0.12908	0	0	0	1.69722	2.29814	1.35406	0.796779	1.09236	0.661038	3.61525	4.8349	2.77364
M191T288_2	POSITIVE	Guanine	19	[M+K]+	1x13C	191.016	191.016	1.3156	207683	288.32										0.0471794	0.0713	0.0099	0.7153	0.200018	4	2	1	1.52359	1.81	1.18798	0.708591	0.860606	0.620634	3.27599	3.80673	2.27396
M174T288	POSITIVE	Guanine	19	[M+Na]+		174.039	174.039	1.70939	1.61672e+07	288.36										0.0280674	0.0379	0.0048	0.7587	0.130591	0	0	0	1.7534	2.00708	1.14468	0.831388	0.992056	0.595053	3.69793	4.06065	2.20198
M175T289	POSITIVE	Guanine	19	[M+Na]+	1x13C	175.042	175.042	1.42537	829477	288.504										0.0177729	0.018	0.0028	0.8038	0.0891259	1	0	1	2.00855	2.04674	1.01902	0.948886	1.04619	0.534501	4.25158	4.00418	1.94274
M284T358_1	POSITIVE	Guanosine	20	[M+H]+		284.099	284.099	0.920243	4.12638e+07	358.153	3.83	14.87	0.55	0.92				21	1	0.0327153	0.185	0.004	0.2876	0.0398184	0	0	0	1.40206	1.91113	1.36309	0.912952	1.21982	0.811717	2.1532	2.99423	2.28899
M285T358_2	POSITIVE	Guanosine	20	[M+H]+	1x13C	285.103	285.102	1.14149	4.31596e+06	358.18										0.0344283	0.1913	0.0044	0.2923	0.0412743	0	0	0	1.40113	1.92118	1.37117	0.90621	1.21327	0.808081	2.16633	3.04213	2.32662
M152T358_2	POSITIVE	Guanosine	20	[M+H-sugar]+		152.057	152.057	1.65175	2.19602e+07	358.18										0.039412	0.19	0.0054	0.329	0.0436523	0	0	0	1.39587	1.86307	1.3347	0.906322	1.19505	0.798485	2.14984	2.90448	2.23101
M153T358_3	POSITIVE	Guanosine	20	[M+H-sugar]+	1x13C	153.06	153.06	1.42532	1.10695e+06	358.201										0.0290922	0.213	0.0033	0.2256	0.0307971	0	0	0	1.41664	2.32956	1.64442	0.903087	1.29142	0.857554	2.22224	4.20222	3.15331
M322T360	POSITIVE	Guanosine	20	[M+K]+		322.055	322.055	1.03579	1.35812e+07	359.598										0.00844882	0.1704	0.0005	0.089	0.0133655	0	0	0	1.39545	2.29597	1.64532	0.934992	1.4112	0.959564	2.08268	3.73544	2.82116
M323T360	POSITIVE	Guanosine	20	[M+K]+	1x13C	323.059	323.058	2.34193	1.38022e+06	359.568										0.00845133	0.2037	0.0005	0.0732	0.0116672	0	0	0	1.37942	2.39127	1.73354	0.918125	1.3923	0.961623	2.07247	4.10699	3.12508
M306T358	POSITIVE	Guanosine	20	[M+Na]+		306.081	306.081	0.819326	7.59486e+06	358.137										0.0254608	0.1335	0.0027	0.3098	0.0280511	0	0	0	1.38791	1.91131	1.37711	0.937763	1.22158	0.828536	2.05413	2.99047	2.2889
M307T358	POSITIVE	Guanosine	20	[M+Na]+	1x13C	307.085	307.084	1.85545	766344	358.118										0.0378011	0.1497	0.0052	0.377	0.0349982	1	0	0	1.38925	1.67944	1.20888	0.920274	1.16732	0.767129	2.09723	2.41624	1.90502
M135T143_2	NEGATIVE	Hypoxanthine	21	[M-H]-		135.032	135.031	2.23119	3.91789e+08	142.747										0.027581	0.1112	0.0026	0.3346	0.0324761	0	0	0	1.31482	2.02592	1.54083	0.929637	1.34247	1.03691	1.8596	3.05732	2.28965
M136T143_2	NEGATIVE	Hypoxanthine	21	[M-H]-	1x13C	136.035	136.035	0.759219	2.06235e+07	142.818										0.0352225	0.1221	0.0038	0.3764	0.0350977	0	0	0	1.31946	2.05074	1.55423	0.92365	1.3372	1.02717	1.88487	3.14503	2.35175
M273T143	POSITIVE	Hypoxanthine	21	[2M+H]+		273.084	273.084	0.554261	2.65192e+07	142.982										0.0395269	0.1759	0.0055	0.3528	0.0351813	0	0	0	1.33123	2.10652	1.58238	0.897607	1.33653	0.983139	1.97434	3.32011	2.54687
M274T143_2	POSITIVE	Hypoxanthine	21	[2M+H]+	1x13C	274.088	274.088	0.698171	2.79252e+06	143.079										0.0391863	0.1637	0.0055	0.3724	0.0296702	0	0	0	1.34532	2.14078	1.59129	0.904171	1.35388	0.986535	2.00169	3.38504	2.56676
M137T143_2	POSITIVE	Hypoxanthine	21	[M+H]+		137.046	137.046	2.02998	1.1744e+09	142.876	6.07	13.7	0.62	0.85				24	1	0.0147207	0.2506	0.0012	0.0971	0.0316383	0	0	0	1.17408	1.70164	1.44933	0.922709	1.23062	1.04853	1.49394	2.35294	2.00335
M138T143_2	POSITIVE	Hypoxanthine	21	[M+H]+	1x13C	138.049	138.049	0.993849	6.4818e+07	142.972										0.0307673	0.3097	0.0038	0.1602	0.0621743	0	0	0	1.15328	1.5177	1.31598	0.907576	1.16006	1.00564	1.46551	1.9856	1.72211
M173T525_1	NEGATIVE	(L-)Arginine	22	[M-H]-		173.104	173.104	-0.142804	2.25894e+07	524.986	7.92	12.38	0.55	0.97				30	1	0.0203603	0.7265	0.0242	0.0028	0.0150422	0	0	0	1.07879	0.826872	0.766483	0.883462	0.727958	0.642826	1.3173	0.939226	0.913927
M174T525_2	NEGATIVE	(L-)Arginine	22	[M-H]-	1x13C	174.108	174.108	-0.331519	1.26981e+06	524.985										0.0205428	0.6769	0.0282	0.0026	0.0157878	0	0	0	1.08864	0.822063	0.755125	0.885302	0.717928	0.629845	1.33869	0.941303	0.905324
M197T525	POSITIVE	(L-)Arginine	22	[M+Na]+		197.101	197.101	1.51973	2.04235e+06	524.53										0.0063719	0.9438	0.0012	0.0034	0.00764101	0	0	0	1.01097	0.571708	0.565504	0.715681	0.436681	0.410637	1.4281	0.748486	0.778777
M146T484_3	NEGATIVE	(L-)Glutamic Acid	23	[M-H]-		146.046	146.046	1.55622	5.17522e+08	483.715	21.52	0.79	0.59	0.88				32	1	4.55693e-06	0.1962	0	0	0.000226636	0	0	0	1.15309	1.81586	1.57478	0.990905	1.5449	1.288	1.34182	2.13435	1.92541
M147T484_2	NEGATIVE	(L-)Glutamic Acid	23	[M-H]-	1x13C	147.049	147.049	1.26679	2.87101e+07	483.709										4.55693e-06	0.1843	0	0	0.000226636	0	0	0	1.15958	1.8356	1.58299	0.993445	1.55469	1.28806	1.35349	2.16728	1.94546
M128T484_1	NEGATIVE	(L-)Glutamic Acid	23	[M-H-H2O]-		128.036	128.035	2.52243	3.79073e+07	483.682										4.55693e-06	0.0266	0	0	0.000226636	0	0	0	1.22083	1.96305	1.60796	1.05793	1.62573	1.30035	1.40881	2.37036	1.98835
M129T484_3	NEGATIVE	(L-)Glutamic Acid	23	[M-H-H2O]-	1x13C	129.039	129.039	2.70431	1.68432e+06	483.682										1.2025e-05	0.1792	0	0	0.000241551	0	0	0	1.16397	1.91859	1.64831	0.990201	1.60499	1.34357	1.36825	2.29346	2.02217
M148T484_3	POSITIVE	(L-)Glutamic Acid	23	[M+H]+		148.061	148.06	1.66959	4.56038e+08	483.568										3.79096e-05	0.2729	0	0	0.000598309	0	0	0	1.1824	2.21928	1.87693	0.971036	1.6976	1.39068	1.43977	2.90129	2.5332
M149T484_2	POSITIVE	(L-)Glutamic Acid	23	[M+H]+	1x13C	149.064	149.064	1.65835	2.54977e+07	483.584										3.79096e-05	0.257	0	0	0.000598309	0	0	0	1.18724	2.24323	1.88945	0.972059	1.70857	1.39475	1.45005	2.9452	2.55961
M130T484	POSITIVE	(L-)Glutamic Acid	23	[M+H-H2O]+		130.05	130.05	1.95986	1.08507e+08	483.607										0.00062519	0.2773	0	0.0016	0.00181602	0	0	0	1.15124	1.67983	1.45914	0.958804	1.38263	1.1748	1.38231	2.04092	1.8123
M131T484_3	POSITIVE	(L-)Glutamic Acid	23	[M+H-H2O]+	1x13C	131.053	131.053	1.52518	5.82482e+06	483.603										0.000453405	0.2587	0	0.0012	0.00174149	0	0	0	1.15566	1.69953	1.47061	0.961025	1.39867	1.18267	1.38971	2.06511	1.82866
M131T484_1	POSITIVE	(L-)Glutamic Acid	23	[M+H-NH3]+		131.034	131.034	1.29982	1.03377e+06	483.595										3.8811e-05	0.2773	0	0	0.00078629	0	0	0	1.18702	2.26241	1.90595	0.962739	1.71912	1.40432	1.46356	2.9774	2.58677
M76T459	POSITIVE	(L-)Glycine	24	[M+H]+		76.0394	76.0393	1.70123	9.83511e+06	459.144	9.62		doesn’t fragment	doesn’t fragment				34	2	0.00788264	0.3243	0.0005	0.0381	0.00227758	0	0	0	1.14982	1.43425	1.24737	0.969119	1.24295	1.05832	1.36421	1.655	1.4702
M77T459	POSITIVE	(L-)Glycine	24	[M+H]+	1x13C	77.0428	77.0427	1.24165	203763	459.271										0.0166122	0.356	0.0015	0.0694	0.00555403	1	0	0	1.16024	1.41705	1.22135	0.956587	1.21887	1.01814	1.40724	1.64746	1.46511
M156T544_2	POSITIVE	(L-)Histidine	25	[M+H]+		156.077	156.077	2.27068	1.79171e+08	544.13	21.3	6.73	0.61	0.99				35	1	0.0209151	0.4936	0.0025	0.058	0.0134213	0	0	0	1.17663	1.74823	1.48579	0.856604	1.27175	1.07454	1.61622	2.40322	2.05443
M207T352	NEGATIVE	(L-)Kynurenine	26	[M-H]-		207.078	207.078	0.16786	692425	352.49										0.00225895	0.3493	0.0001	0.0058	0.000226636	0	0	0	1.66629	6.44801	3.86968	0.931275	4.37378	2.27953	2.98143	9.50593	6.56908
M190T353	NEGATIVE	(L-)Kynurenine	26	[M-H-NH3]+		190.051	190.051	0.372953	567229	352.519										0.00236822	0.388	0.0001	0.0053	0.000241551	0	0	0	1.6517	6.12693	3.70948	0.920387	4.18272	2.18446	2.96408	8.97486	6.29913
M209T352	POSITIVE	(L-)Kynurenine	26	[M+H]+		209.092	209.092	1.31846	2.29501e+07	351.688	8.56	0.27	0.59	0.88				36	1	0.00228834	0.3049	0.0001	0.0093	0.000230172	0	0	0	1.62708	5.94649	3.65469	0.932779	4.06461	2.24646	2.83819	8.69967	5.9457
M210T352	POSITIVE	(L-)Kynurenine	26	[M+H]+	1x13C	210.096	210.095	1.28837	2.36925e+06	351.707										0.00214541	0.287	0.0001	0.0094	0.000200287	0	0	0	1.66239	6.3259	3.8053	0.947621	4.2971	2.30463	2.91631	9.31256	6.28312
M192T352_1	POSITIVE	(L-)Kynurenine	26	[M+H-NH3]+		192.066	192.066	1.08192	3.85601e+06	351.693										0.00229646	0.3096	0.0001	0.0092	0.000212402	0	0	0	1.62629	5.86013	3.60337	0.938061	4.01979	2.22467	2.81946	8.54301	5.83648
M193T352	POSITIVE	(L-)Kynurenine	26	[M+H-NH3]+	1x13C	193.069	193.069	2.37635	424314	351.62										0.0122293	0.6025	0.0011	0.0163	0.000598309	9	3	1	1.40596	11.7611	8.36516	0.804985	6.46702	4.25373	2.4556	21.389	16.4505
M293T535	POSITIVE	(L-)Lysine	27	[2M+H]+		293.219	293.218	1.11985	172548	534.815	10.34	11.29	0.56	0.93				37	1	0.0174805	0.6086	0.0023	0.0345	0.00919443	0	0	0	1.09927	1.45391	1.32262	0.915858	1.1849	1.06721	1.31941	1.784	1.63917
M160T424_1	POSITIVE	(L-)Proline	28	[M+2Na-H]+		160.035	160.034	0.979664	2.46957e+06	423.757										0.000798406	0.0052	0	0.1683	0.000931856	0	1	1	1.75698	3.18109	1.81055	1.15461	2.16331	1.2497	2.67359	4.67772	2.6231
M116T424_2	POSITIVE	(L-)Proline	28	[M+H]+		116.071	116.071	1.761	2.4812e+08	423.861	8.51	11.92	0.83	1				39	1	0.000382566	0.1084	0	0.0022	0.00028516	0	0	0	1.50772	3.30034	2.18896	1.0003	2.38026	1.47437	2.27253	4.57607	3.24991
M117T424_2	POSITIVE	(L-)Proline	28	[M+H]+	1x13C	117.074	117.074	1.0882	1.37668e+07	423.912										0.000382566	0.1143	0	0.0023	0.000411347	0	0	0	1.50662	3.41432	2.26622	0.985976	2.42806	1.51125	2.30218	4.8012	3.39834
M571T355	NEGATIVE	LysoPI(16:0)	29	[M-H]-		571.289	571.289	-0.098234	208314	355.031							Manually matched to published data	61	2	0.0211771	0.2981	0.0018	0.0985	0.00517013	0	0	0	1.18543	2.15199	1.81537	0.870432	1.48426	1.30199	1.61441	3.12011	2.53117
M599T353	NEGATIVE	LysoPI(18:0)	30	[M-H]-		599.32	599.32	0.216445	720569	352.732							Manually matched to published data	62	2	0.00640855	0.1835	0.0003	0.0498	0.00538096	0	0	0	1.30804	2.31853	1.77252	0.928339	1.59845	1.21774	1.84305	3.363	2.58004
M600T353	NEGATIVE	LysoPI(18:0)	30	[M-H]-	1x13C	600.323	600.324	-0.0987468	207943	352.717										0.00435765	0.1439	0.0001	0.0425	0.00493405	0	0	0	1.36111	2.48812	1.82801	0.945393	1.68935	1.22496	1.95963	3.66457	2.72793
M597T353	NEGATIVE	LysoPI(18:1)	31	[M-H]-		597.305	597.305	0.170432	292351	353.253							Manually matched to published data	63	2	0.00120325	0.0464	0	0.0244	0.00151439	0	0	0	1.34054	2.5218	1.88118	0.998838	1.78393	1.35787	1.79915	3.56486	2.60616
M598T353	NEGATIVE	LysoPI(18:1)	31	[M-H]-	1x13C	598.308	598.308	-0.368038	82108.3	353.255										0.00284658	0.0453	0.0001	0.0681	0.00369167	3	0	0	1.40328	2.56146	1.82535	1.01209	1.72522	1.24131	1.94565	3.80304	2.68417
M298T212	POSITIVE	Methylguanosine (1)	32	[M+H]+		298.115	298.115	1.04443	3.66538e+06	212.287			0.33	0.85				42	2	0.00434325	0.7114	0.0004	0.005	0.00319032	0	0	0	1.23276	2.58863	2.09987	0.851156	1.72873	1.32039	1.78544	3.87624	3.33952
M299T212	POSITIVE	Methylguanosine (1)	32	[M+H]+	1x13C	299.118	299.118	1.64604	418270	212.341										0.0124719	0.6424	0.0013	0.0196	0.00752737	3	1	0	1.21142	2.51459	2.07574	0.844262	1.56381	1.24452	1.73824	4.04344	3.46213
M332T296	NEGATIVE	Methylguanosine (2)	33	[M+Cl]-		332.077	332.077	0.0584202	303709	296.32										0.0107333	0.4745	0.0008	0.0231	0.00347267	1	0	0	1.36469	2.82565	2.07054	0.932828	1.766	1.20566	1.99649	4.52112	3.55586
M296T296	NEGATIVE	Methylguanosine (2)	33	[M-H]-		296.1	296.1	0.00486322	145362	295.836										0.00858904	0.7229	0.0008	0.0076	0.00426671	3	1	1	1.25337	3.0236	2.41237	0.854758	1.85449	1.39101	1.83788	4.92974	4.18368
M298T295	POSITIVE	Methylguanosine (2)	33	[M+H]+		298.115	298.115	1.23228	543872	295.476			0.45	0.69				43	2	0.00264045	0.8973	0.0003	0.0013	0.00130592	0	0	0	1.17306	2.87246	2.44869	0.83509	1.84789	1.48765	1.6478	4.4651	4.03058
M299T296	POSITIVE	Methylguanosine (2)	33	[M+H]+	1x13C	299.118	299.118	1.49894	54800.5	295.575										0.0241571	0.8833	0.005	0.0175	0.00891926	5	0	0	1.25276	2.40921	1.92312	0.830984	1.58707	1.14476	1.88861	3.65725	3.23072
M188T511_2	POSITIVE	N1-Acetylspermidine	34	[M+H]+		188.176	188.176	1.44822	7.27205e+07	510.599	9.19	12.12	0.73	0.94				45	1	0.00318575	0.0691	0.0001	0.0804	0.00111631	0	0	0	1.67184	5.11775	3.06116	0.976119	2.95836	1.73066	2.86341	8.85334	5.41452
M189T511_2	POSITIVE	N1-Acetylspermidine	34	[M+H]+	1x13C	189.179	189.179	0.985944	7.01301e+06	510.599										0.00318999	0.0687	0.0001	0.0811	0.00111631	0	0	0	1.69061	5.23669	3.09751	0.979182	3.0148	1.7379	2.91893	9.09609	5.52079
M189T561	POSITIVE	N6,N6,N6-Trimethyl-(L-)lysine	35	[M+H]+		189.16	189.16	1.68619	8.03142e+06	560.969					0.34	0.75		46	2	0.0317991	0.2448	0.0039	0.2141	0.0135719	0	0	0	1.17507	1.458	1.24078	0.939165	1.19889	1.03946	1.47023	1.77311	1.48108
M190T561_2	POSITIVE	N6,N6,N6-Trimethyl-(L-)lysine	35	[M+H]+	1x13C	190.163	190.163	1.50902	743174	560.952										0.0246897	0.1814	0.0026	0.2291	0.00847162	0	0	0	1.20602	1.48498	1.2313	0.960378	1.22494	1.02865	1.5145	1.80023	1.47388
M282T83	POSITIVE	N6-methyladenosine	36	[M+H]+		282.12	282.12	1.02779	671256	83.2594	4.32	0.38	0.26	0.88				47	1	0.00041413	0.1771	0	0.0018	0.00119809	0	0	0	1.34435	2.89151	2.15086	0.922652	1.92944	1.38723	1.9588	4.33331	3.33483
M267T471	NEGATIVE	N-Acetyl-(L-)carnosine	37	[M-H]-		267.11	267.11	0.531616	218474	470.579										0.011425	0.8642	0.0017	0.0078	0.0358298	0	0	0	0.837784	0.37122	0.443098	0.553384	0.212231	0.240858	1.26835	0.649313	0.815151
M269T471	POSITIVE	N-Acetyl-(L-)carnosine	37	[M+H]+		269.125	269.124	0.612802	348100	470.507					0.54			48	1	0.0263104	0.8594	0.0064	0.0249	0.012042	0	0	1	0.829083	0.353074	0.425861	0.499206	0.201953	0.236318	1.37695	0.617277	0.767429
M286T473	POSITIVE	N-Acetyl-(L-)carnosine	37	[M+HN4]+		286.151	286.151	0.946354	353672	473.237										0.00311517	0.2946	0.0001	0.0146	0.000552526	0	0	0	1.59153	4.2536	2.67265	0.942914	2.73334	1.61661	2.68632	6.61942	4.41853
M400T252	POSITIVE	Palmitolycarnitine	38	[M+H]+		400.343	400.342	1.15591	1.26415e+06	252.473	35.08	6.31	0.26	0.96				64		0.0163785	0.1274	0.0013	0.2195	0.00350545	0	0	0	1.47835	3.71474	2.51276	0.944568	2.05761	1.40208	2.31379	6.70649	4.50327
M220T104_2	POSITIVE	Pantothenic acid	39	[M+H]+		220.118	220.118	1.41415	1.10438e+08	103.616	0.01	6.39	0.34	0.88				65	1	0.0114196	0.9973	0.0045	0.0037	0.0179582	0	0	0	0.988837	0.78148	0.790302	0.835593	0.669869	0.699008	1.17019	0.911688	0.893519
M221T104	POSITIVE	Pantothenic acid	39	[M+H]+	1x13C	221.121	221.121	0.865046	1.05955e+07	103.628										0.0124657	1	0.0045	0.0044	0.0176289	0	0	0	0.984057	0.778322	0.790932	0.828717	0.666085	0.698676	1.16852	0.909472	0.89537
M202T104	POSITIVE	Pantothenic acid	39	[M+H-H2O]+		202.108	202.107	1.45447	1.53998e+06	103.668										0.0147207	0.9992	0.0059	0.0053	0.0203974	0	0	0	0.986688	0.780026	0.79055	0.830939	0.667263	0.696832	1.17163	0.911846	0.896873
M232T567	NEGATIVE	phosphocreatine	40	[M+Na-2H]+		232.011	232.01	0.999869	575545	567.473									1	0.0433998	0.0282	0.0112	0.9588	0.0233857	2	3	2	0.423158	0.415413	0.981695	0.245161	0.23702	0.582135	0.730389	0.728072	1.6555
M212T563	POSITIVE	phosphocreatine	40	[M+H]+		212.043	212.043	1.89848	3.90276e+06	562.687	14.34	0.39	0.06	0.81				52		0.0240094	0.0236	0.0049	0.8559	0.00780802	4	3	2	0.427411	0.381505	0.892594	0.260758	0.233571	0.549974	0.700574	0.623132	1.44866
M89T518	POSITIVE	Putrescine	41	[M+H]+		89.1075	89.1073	1.96145	8.76448e+06	517.563	9.9	4.93	0.51	0.97				53	1	0.0345718	0.9775	0.0126	0.0219	0.00222976	0	0	0	1.26946	2.62579	2.06843	0.781712	1.80472	1.29903	2.06155	3.82042	3.29354
M72T518_2	POSITIVE	Putrescine	41	[M+H-NH3]+		72.081	72.0808	2.81351	8.31677e+06	517.58										0.0347428	0.9811	0.013	0.0215	0.00222976	0	0	0	1.23277	2.4994	2.02747	0.778329	1.74806	1.31518	1.95255	3.57369	3.12553
M306T496_2	NEGATIVE	Reduced glutathione (GSH)	42	[M-H]-		306.077	306.077	0.568355	1.62983e+08	495.747										0.00927809	0.5291	0.0007	0.0173	0.0116015	0	0	0	1.66511	4.68274	2.81227	0.845808	2.14638	1.10568	3.27803	10.2163	7.15295
M307T496	NEGATIVE	Reduced glutathione (GSH)	42	[M-H]-	1x13C	307.08	307.08	0.980071	1.76485e+07	495.743										0.00988659	0.5318	0.0007	0.0183	0.0118845	0	0	0	1.691	4.88861	2.89096	0.842372	2.1904	1.1066	3.39456	10.9106	7.55256
M308T496_1	NEGATIVE	Reduced glutathione (GSH)	42	[M-H]-	34S	308.073	308.072	0.762678	6.69621e+06	495.748										0.00971862	0.5272	0.0007	0.0183	0.0117173	0	0	0	1.69255	4.87724	2.8816	0.842288	2.17944	1.09945	3.40112	10.9145	7.55253
M309T496_1	NEGATIVE	Reduced glutathione (GSH)	42	[M-H]-	34S, 1x13C	309.076	309.076	0.896091	732585	495.754										0.018015	0.8902	0.0028	0.0128	0.0240191	3	2	0	1.23316	3.47844	2.82076	0.692827	1.58001	1.17858	2.19489	7.65793	6.75109
M637T495	POSITIVE	Reduced glutathione (GSH)	42	[2M+Na]+		637.158	637.157	1.23847	1.01883e+06	495.47										0.0492307	0.48	0.0081	0.1256	0.0676501	4	0	0	1.5537	3.47624	2.2374	0.811327	1.47368	0.851045	2.97534	8.20001	5.88211
M308T495_2	POSITIVE	Reduced glutathione (GSH)	42	[M+H]+		308.091	308.091	1.28494	2.05886e+08	495.454	7.79	12.01	0.66	0.92				54	1	0.00732989	0.7173	0.0009	0.0095	0.00612999	0	0	0	1.41814	5.0564	3.56552	0.749587	2.33425	1.5288	2.68296	10.953	8.31563
M309T495	POSITIVE	Reduced glutathione (GSH)	42	[M+H]+	1x13C	309.095	309.094	1.724	2.19225e+07	495.465										0.00729458	0.7087	0.0008	0.0096	0.00607771	0	0	0	1.42966	5.17419	3.61917	0.74954	2.36753	1.5364	2.72692	11.3081	8.52539
M310T495_1	POSITIVE	Reduced glutathione (GSH)	42	[M+H]+	34S	310.087	310.087	0.989658	8.54893e+06	495.458										0.00769638	0.7059	0.0009	0.0103	0.00625611	0	0	0	1.42938	5.1606	3.61039	0.751407	2.35996	1.53399	2.71905	11.2848	8.49736
M311T495_1	POSITIVE	Reduced glutathione (GSH)	42	[M+H]+	34S, 1x13C	311.091	311.09	1.12148	927841	495.454										0.0182092	0.7172	0.0027	0.024	0.0152032	2	0	0	1.42866	4.4096	3.08653	0.741205	1.93957	1.26456	2.75371	10.0252	7.53356
M383T467	NEGATIVE	S-Adenosylhomocysteine	43	[M-H]-		383.115	383.114	0.494474	1.28693e+06	467.048										0.001619	0.4541	0	0.0023	0.00333311	0	0	0	1.31343	2.93031	2.23103	0.812233	1.70442	1.19787	2.12391	5.0379	4.15529
M384T467	NEGATIVE	S-Adenosylhomocysteine	43	[M-H]-	1x13C	384.118	384.118	1.08415	174060	466.97										0.00380732	0.7083	0.0002	0.0031	0.00446927	4	2	0	1.09269	2.64305	2.41885	0.718864	1.63784	1.49648	1.66092	4.26521	3.90972
M385T467	POSITIVE	S-Adenosylhomocysteine	43	[M+H]+		385.129	385.129	0.946073	5.71188e+06	466.675	12.92	6.06	0.75	0.76				55	1	0.0012519	0.1243	0	0.0155	0.00270416	0	0	0	1.37551	2.67501	1.94474	0.899743	1.68512	1.17013	2.10286	4.2464	3.23212
M386T467	POSITIVE	S-Adenosylhomocysteine	43	[M+H]+	1x13C	386.133	386.132	2.25146	819514	466.659										0.00277443	0.151	0.0001	0.0273	0.00487644	1	0	0	1.38354	2.65129	1.91631	0.865759	1.62052	1.10993	2.21097	4.33771	3.30857
M399T560	POSITIVE	S-Adenosylmethionine	44	[M-e]+		399.145	399.145	1.60163	506216	559.748	14.07	20.63	0.3	0.9				56	1	0.0210411	0.5195	0.0023	0.047	0.0054749	6	2	0	1.51483	3.54487	2.34012	0.812482	2.14542	1.21967	2.82431	5.85719	4.48984
M372T260	POSITIVE	Tetradecanoylcarnitine	45	[M+H]+		372.311	372.311	1.07147	582877	259.58							Manually matched to published data	66	2	0.0219324	0.1107	0.0022	0.318	0.0189161	0	0	0	1.42843	3.03971	2.12802	0.993079	1.65726	1.16517	2.05462	5.57538	3.88652
M652T545	POSITIVE	UDP-N-acetylglucosamine	46	[M+2Na-H]+		652.054	652.053	1.19938	63946.6	544.78										0.00279899	0.3531	0.0001	0.0074	0.00607771	4	1	1	1.27469	2.18901	1.71729	0.927615	1.48658	1.08469	1.75163	3.22335	2.71883
M608T545	POSITIVE	UDP-N-acetylglucosamine	46	[M+H]+		608.09	608.089	1.40881	1.71946e+06	544.783					0.73			67	2	0.0145936	0.6566	0.0018	0.0237	0.0050698	0	0	0	1.35157	3.50938	2.59653	0.885745	2.02429	1.39751	2.06237	6.08399	4.82427
M609T545	POSITIVE	UDP-N-acetylglucosamine	46	[M+H]+	1x13C	609.093	609.092	1.4032	334897	544.809										0.0335296	0.695	0.0061	0.0514	0.0116672	2	0	0	1.34722	3.00239	2.22858	0.87447	1.75659	1.21012	2.07555	5.13173	4.1042
M630T545	POSITIVE	UDP-N-acetylglucosamine	46	[M+Na]+		630.072	630.071	1.54589	380051	544.765										0.00381605	0.3925	0.0002	0.0114	0.0050698	1	0	0	1.31109	2.71608	2.07162	0.940444	1.7462	1.2599	1.82781	4.22465	3.4063
M631T545	POSITIVE	UDP-N-acetylglucosamine	46	[M+Na]+	1x13C	631.075	631.074	1.2582	69154.6	544.772										0.0450134	0.2984	0.0066	0.1863	0.0345291	6	0	0	1.46084	2.19788	1.50454	0.972005	1.39133	0.861492	2.1955	3.47198	2.62757
M565T556	NEGATIVE	Uridine 5'-diphosphogalactose/glucose	47	[M-H]-		565.048	565.048	0.43161	1.48659e+06	555.562							Manually matched to published data	68	2	0.0459198	0.9551	0.0133	0.0286	0.05203	0	0	0	1.07047	2.13804	1.99729	0.681142	1.26119	1.15594	1.68234	3.62454	3.45101
M151T198_2	NEGATIVE	xanthine	48	[M-H]-		151.026	151.026	0.95798	1.7737e+08	197.511	25.49	3.98	0.43	0.91				57	1	0.030696	0.6042	0.004	0.0532	0.0290897	0	0	0	1.08584	1.90145	1.75113	0.744995	1.26894	1.23047	1.58264	2.84925	2.49209
M152T198_2	NEGATIVE	xanthine	48	[M-H]-	1x13C	152.03	152.03	0.977968	8.82328e+06	197.575										0.0348961	0.5862	0.0047	0.0645	0.0286715	0	0	0	1.08913	1.96549	1.80464	0.729695	1.28084	1.2474	1.62563	3.0161	2.61081
M277T517	POSITIVE	Υ-(L-)Glutamyl-(L-)glutamic acid	49	[M+H]+		277.103	277.103	1.33207	839407	516.813					0.72			69	2	0.00642385	0.48	0.0004	0.019	0.00143419	2	2	0	1.31215	7.57972	5.77657	0.605469	3.6109	2.58929	2.84364	15.9108	12.8873
