# Supplementary material for: Regional HNSCC metabolomics reveals widespread changes to one-carbon metabolism and S-adenosylmethionine metabolism across tumour core, tumour edge and adjacent non-tumour tissues
Source: Br J Cancer. 2026 Apr 29;135(3):372–81. doi: 10.1038/s41416-026-03410-4 (PMC13372809; doi:10.1038/s41416-026-03410-4)
Supplement: Supplementary file 5 — Supplementary Table S2 [file 41416_2026_3410_MOESM5_ESM.xlsx]

## Sheet: Table_S2A_NonTumour_vs_Core
Supplementary Table S2A: Pathway Analysis of the annotated metabolites that changed significantly between non-tumour and core tumour tissue using Metaboanalyst 6. Table shows the ouptput from Metaboanalyst pathway analysis, with an additional column (column B) where biological processes present within the particular KEGG pathway are indicated. In the table black font indicates pathways that were …
KEGG Pathway Name	Biological processes within the KEGG Pathway	Total	Expected	Hits	Raw p	-log(p)	Holm p	FDR	Impact
Purine metabolism	folate cycle	70	1.5829	9	1.3308e-05	4.8759	0.0010647	0.00057714	0.12319
One carbon pool by folate	folate cycle	26	0.58794	6	1.4429e-05	4.8408	0.0011399	0.00057714	0.26766
Arginine and proline metabolism	methionine cycle	36	0.81407	6	0.00010358	3.9847	0.0080794	0.0027622	0.32907
	polyamine metabolism
Glutathione metabolism	cysteine metabolism	28	0.63317	4	0.0030649	2.5136	0.236	0.061299	0.37154
	polyamine metabolism
Histidine metabolism	folate cycle	16	0.36181	3	0.0048608	2.3133	0.36942	0.06457	0.31147
Cysteine and methionine metabolism	cysteine metabolism	33	0.74623	4	0.0056498	2.248	0.42374	0.06457	0.27873
	methionine cycle
Glycine, serine and threonine metabolism	cysteine metabolism	33	0.74623	4	0.0056498	2.248	0.42374	0.06457	0.3113
	folate cycle
Arginine biosynthesis	polyamine metabolism	14	0.31658	2	0.038154	1.4185	1	0.38154	0.20213
Neomycin, kanamycin and gentamicin biosynthesis		2	0.045226	1	0.044729	1.3494	1	0.39759	0
Starch and sucrose metabolism		18	0.40704	2	0.060634	1.2173	1	0.48507	0.43044
beta-Alanine metabolism		21	0.47487	2	0.079797	1.098	1	0.58034	0.05597
Galactose metabolism		27	0.61055	2	0.12269	0.91118	1	0.74466	0.03727
Nitrogen metabolism		6	0.13568	1	0.12843	0.89135	1	0.74466	0
Alanine, aspartate and glutamate metabolism		28	0.63317	2	0.13032	0.885	1	0.74466	0.19712
Lysine degradation		30	0.67839	2	0.14588	0.836	1	0.76153	0
Porphyrin metabolism		31	0.70101	2	0.15381	0.81301	1	0.76153	0
Glyoxylate and dicarboxylate metabolism		32	0.72362	2	0.16183	0.79095	1	0.76153	0.08333
Ascorbate and aldarate metabolism		9	0.20352	1	0.18648	0.72938	1	0.81934	0
Glycerophospholipid metabolism		36	0.81407	2	0.19459	0.71087	1	0.81934	0.04508
Biotin metabolism		10	0.22613	1	0.20498	0.6883	1	0.8199	0
Amino sugar and nucleotide sugar metabolism		42	0.94975	2	0.24515	0.61057	1	0.93389	0.05959
Butanoate metabolism		15	0.3392	1	0.29151	0.53534	1	1	0
Nicotinate and nicotinamide metabolism		15	0.3392	1	0.29151	0.53534	1	1	0.13816
Pentose and glucuronate interconversions		19	0.42965	1	0.35408	0.45089	1	1	0.06024
Pantothenate and CoA biosynthesis		20	0.45226	1	0.36887	0.43313	1	1	0.0068
Pentose phosphate pathway		23	0.5201	1	0.41127	0.38588	1	1	0.06884
Lipoic acid metabolism		28	0.63317	1	0.47586	0.32252	1	1	0.0017
Fatty acid degradation		39	0.88191	1	0.59464	0.22575	1	1	0
Tryptophan metabolism		41	0.92714	1	0.61322	0.21238	1	1	0.09417
Primary bile acid biosynthesis		46	1.0402	1	0.65613	0.18301	1	1	0.00758

## Sheet: Table_S2B_NonTumour_vs_Edge
Supplementary Table S2B: Pathway Analysis of the annotated metabolites that changed significantly between non-tumour and tumour edge tissue using Metaboanalyst 6. Table shows the ouptput from Metaboanalyst pathway analysis, with an additional column (column B) where biological processes present within the particular KEGG pathway are indicated. In the table black font indicates pathways that were …
KEGG Pathway Name	Biological processes within the KEGG Pathway	Total	Expected	Hits	Raw p	-log(p)	Holm p	FDR	Impact
One carbon pool by folate	folate cycle	26	0.39196	5	2.6733e-05	4.573	0.0021386	0.0021386	0.22277
Arginine and proline metabolism	methionine cycle	36	0.54271	5	0.00013851	3.8585	0.010942	0.0055402	0.32907
	polyamine metabolism
Glutathione metabolism	cysteine metabolism	28	0.42211	4	0.00063975	3.194	0.049901	0.01706	0.37154
	polyamine metabolism
Cysteine and methionine metabolism	cysteine metabolism	33	0.49749	3	0.012212	1.9132	0.94036	0.1954	0.10019
	methionine cycle
Glycine, serine and threonine metabolism	cysteine metabolism	33	0.49749	3	0.012212	1.9132	0.94036	0.1954	0.3113
	folate cycle
Arginine biosynthesis	polyamine metabolism	14	0.21106	2	0.017753	1.7507	1	0.21374	0.20213
Purine metabolism	folate cycle	70	1.0553	4	0.018702	1.7281	1	0.21374	0.07655
Histidine metabolism	folate cycle	16	0.24121	2	0.022984	1.6386	1	0.22984	0.09016
Starch and sucrose metabolism		18	0.27136	2	0.028772	1.541	1	0.23946	0.43044
Neomycin, kanamycin and gentamicin biosynthesis		2	0.030151	1	0.029933	1.5239	1	0.23946	0
Galactose metabolism		27	0.40704	2	0.060799	1.2161	1	0.44218	0.03727
Porphyrin metabolism		31	0.46734	2	0.077672	1.1097	1	0.49853	0
Glyoxylate and dicarboxylate metabolism		32	0.48241	2	0.082103	1.0856	1	0.49853	0.08333
Nitrogen metabolism		6	0.090452	1	0.087243	1.0593	1	0.49853	0
Glycerophospholipid metabolism		36	0.54271	2	0.10058	0.99749	1	0.53642	0.04508
Ascorbate and aldarate metabolism		9	0.13568	1	0.12808	0.89251	1	0.61284	0
Amino sugar and nucleotide sugar metabolism		42	0.63317	2	0.13023	0.8853	1	0.61284	0.05959
Biotin metabolism		10	0.15075	1	0.1413	0.84986	1	0.628	0
Butanoate metabolism		15	0.22613	1	0.20457	0.68917	1	0.86133	0
Pentose and glucuronate interconversions		19	0.28643	1	0.25194	0.59871	1	0.99854	0.06024
Pantothenate and CoA biosynthesis		20	0.30151	1	0.26335	0.57946	1	0.99854	0.0068
beta-Alanine metabolism		21	0.31658	1	0.2746	0.5613	1	0.99854	0.05597
Pentose phosphate pathway		23	0.34673	1	0.2966	0.52783	1	1	0.06884
Lipoic acid metabolism		28	0.42211	1	0.34884	0.45737	1	1	0.0017
Alanine, aspartate and glutamate metabolism		28	0.42211	1	0.34884	0.45737	1	1	0.19712
Lysine degradation		30	0.45226	1	0.36868	0.43335	1	1	0
Tryptophan metabolism		41	0.61809	1	0.46784	0.3299	1	1	0.09417
Primary bile acid biosynthesis		46	0.69347	1	0.50781	0.2943	1	1	0.00758

## Sheet: Table_S2C_Core_vs_Edge
Supplementary Table S2C: Pathway Analysis of the annotated metabolites that changed significantly between tumour edge and core tumour tissue using Metaboanalyst 6. Table shows the ouptput from Metaboanalyst pathway analysis, with an additional column (column B) where biological processes present within the particular KEGG pathway are indicated. In the table black font indicates pathways that were…
KEGG Pathway Name	Biological processes within the KEGG Pathway	Total	Expected	Hits	Raw p	-log(p)	Holm p	FDR	Impact
Arginine and proline metabolism	methionine cycle	36	0.090452	3	4.1887e-05	4.3779	0.003351	0.003351	0.01744
	polyamine metabolism
Nitrogen metabolism		6	0.015075	1	0.015004	1.8238	1	0.60018	0
Arginine biosynthesis	polyamine metabolism	14	0.035176	1	0.034747	1.4591	1	0.63417	0.12234
Butanoate metabolism		15	0.037688	1	0.037194	1.4295	1	0.63417	0
Histidine metabolism	folate cycle	16	0.040201	1	0.039636	1.4019	1	0.63417	0
Glutathione metabolism		28	0.070352	1	0.06858	1.1638	1	0.69406	0.01966
Alanine, aspartate and glutamate metabolism		28	0.070352	1	0.06858	1.1638	1	0.69406	0.19712
Porphyrin metabolism		31	0.077889	1	0.075713	1.1208	1	0.69406	0
Glyoxylate and dicarboxylate metabolism		32	0.080402	1	0.078082	1.1075	1	0.69406	0
Purine metabolism		70	0.17588	1	0.16476	0.78315	1	1	0.01196
