# Supplementary material for: Regional HNSCC metabolomics reveals widespread changes to one-carbon metabolism and S-adenosylmethionine metabolism across tumour core, tumour edge and adjacent non-tumour tissues
Source: Br J Cancer. 2026 Apr 29;135(3):372–81. doi: 10.1038/s41416-026-03410-4 (PMC13372809; doi:10.1038/s41416-026-03410-4)
Supplement: Supplementary file 6 — Supplementary Table S3 [file 41416_2026_3410_MOESM6_ESM.xlsx]

## Sheet: Table_S3
Supplementary Table S3: All identified metabolites that are related to one-carbon metabolism and associated metabolic processes. Data from these peaks are used in Figures 2, 3 & 4 in the main paper. *The identification level (ID quality) according to the metabolomics standards initiative (MSI; doi: 10.1007/s11306-007-0082-2) is indicated in column W. **Spectra used to confirm the identification a…
Peak XCMS identifier	Ion mode	Metabolite annotation	Ionform	m/z in HNSCC data	Accurate m/z	Mass error (ppm) between HNSCC data and accurate m/z	Mean peak area in HNSCC dataset	HNSCC retention time [RT] (s)	RT difference to chemical standard (s)	RT difference (of re-run of biological sample) to chemical standard (s)	MS/MS DPC match to chemical standard	MS/MS DPC match (of re-run of biological sample) to chemical standard	MS/MS DPC match to mzcloud.org	MS/MS DPC match (of re-run of biological sample) to mzcloud.org	The slide number(s) in Figure S1 describing the annotation	MSI level of the annotation	3 group ANOVA FDR q value	HSD posthoc p value (C - E)	HSD posthoc p value (C - N)	HSD posthoc p value (E - N)	3 group Kruskal-Wallis FDR q value	Missing values in N phenotype	Missing values in E phenotype	Missing values in C phenotype	Fold change (C/E)	Fold change (C/N)	Fold change (E/N)	Lower CI (95%): Fold change (C/E)	Lower CI (95%): Fold change (C/N)	Lower CI (95%): Fold change (E/N)	Upper CI (95%): Fold change (C/E)	Upper CI (95%): Fold change (C/N)	Upper CI (95%): Fold change (E/N)
M282T393	POSITIVE	1-Methyladenosine	[M+H]+	282.12	282.12	0.886149	5.31006e+06	393.417	8.24	14.07	0.62	1			1	1	0.000377877	0.6813	0	0.0001	0.000605059				1.14942	2.36249	2.05537	0.936459	1.74012	1.46156	1.41081	3.20745	2.89043
M137T353_2	POSITIVE	1-methylnicotinamide	[M-e]+	137.071	137.071	1.7874	2.66667e+08	352.921	31.04	0.42	0.4	0.97			2	1	0.00691329	0.1763	0.0004	0.0699	0.00071041				1.60756	5.26263	3.27368	0.967543	2.95448	1.76575	2.67094	9.37402	6.06936
M298T61_2	POSITIVE	5'-Methylthioadenosine	[M+H]+	298.097	298.097	1.13051	6.68538e+07	60.8869	1.22	8.67	0.69	0.9			3	1	0.000382566	0.3251	0	0.0006	0.00113662				1.3927	3.6377	2.61198	0.904618	2.26624	1.50777	2.14412	5.83914	4.52488
M268T129	POSITIVE	Adenosine	[M+H]+	268.104	268.104	1.02572	9.94004e+08	129.187	5.36	14.18	0.64	0.93			4	1	0.370829	0.9099	0.4235	0.2199	0.481754				0.997432	1.41531	1.41895	0.673572	0.883254	0.844763	1.47701	2.26787	2.38342
M346T484	NEGATIVE	Adenosine monophosphate	[M-H]-	346.056	346.056	0.170493	2.46416e+07	484.049	17.46	0.28	0.89	1			5	1	0.202437	0.9566	0.168	0.0945	0.243864				0.858663	1.85671	2.16233	0.375566	0.837142	1.0074	1.96318	4.11803	4.64129
M157T204_1	NEGATIVE	Allantoin	[M-H]-	157.037	157.037	0.547643	5.13892e+07	204.346	24.74	4.37	not fragmented	0.77			6	1	0.0312664	0.9894	0.0097	0.0143	0.0314244				0.990954	0.78379	0.790945	0.819016	0.669638	0.67266	1.19899	0.917401	0.930029
M118T415_2	POSITIVE	Betaine	[M-e]+	118.086	118.086	1.4989	3.1317e+08	414.871	12.89	14	0.42	1			7	1	0.0154974	0.5985	0.0306	0.0019	0.0108756				0.946176	1.41011	1.49033	0.728845	1.17929	1.17646	1.22831	1.68611	1.88794
M162T455_3	POSITIVE	Carnitine	[M+H]+	162.113	162.112	1.53597	1.25874e+09	455.117	26.33	0.97	0.59	0.94			8	1	0.914558	0.9149	0.9972	0.8797	0.739199				0.918594	1.2119	1.3193	0.64914	0.7755	0.853891	1.29989	1.89388	2.03838
M227T539	POSITIVE	Carnosine	[M+H]+	227.114	227.114	1.27689	2.47246e+07	539.298	20.96	0.17	0.33	0.95			9	1	0.0320217	0.7454	0.0064	0.0461	0.0606985				0.574901	0.254636	0.442921	0.287676	0.106744	0.176675	1.1489	0.607432	1.1104
M489T588	POSITIVE	CDP-choline	[M+H]+	489.115	489.115	1.71943	1.14394e+06	588.03					0.63	0.46	10	2	0.00282534	0.097	0.0001	0.0491	0.00185234				2.0174	6.5474	3.24547	0.993175	3.40031	1.53445	4.09787	12.6072	6.86436
M104T309_3	POSITIVE	Choline	[M-e]+	104.107	104.107	1.86347	4.04148e+09	308.633	32.66	7.56	0.28	1			11	1	3.79096e-05	0.0552	0	0.0002	0.000200287				1.20254	2.00108	1.66404	1.00032	1.6355	1.37763	1.44563	2.44837	2.01001
M252T93	POSITIVE	Deoxyadenosine	[M+H]+	252.109	252.109	0.920236	2.10898e+06	93.1002	4	1.21	0.27	0.79			12	1	0.00610346	0.0775	0.0003	0.133	0.000368316	1			1.76364	7.17705	4.06946	0.978115	3.8329	2.1291	3.18	13.4389	7.77819
M266T290	NEGATIVE	Deoxyguanosine	[M-H]-	266.09	266.089	0.514864	436895	290.138	7.57	0.13	not fragmented	0.68			13	1	0.00231868	0.7608	0.0001	0.0015	0.000321009	1	1		1.19839	3.38285	2.82282	0.782182	2.252	1.821	1.83608	5.08156	4.37578
M251T163	NEGATIVE	Deoxyinosine	[M-H]-	251.079	251.079	0.159313	1.58849e+06	162.864	21.99	10.2	0.15	0.79			14	1	0.00144833	0.6384	0	0.0009	0.000496619	1			1.22507	3.9344	3.21157	0.779122	2.58621	2.00378	1.92627	5.9854	5.14734
M203T515_1	POSITIVE	Dimethylarginine (Asymmetric or Symmetric)	[M+H]+	203.151	203.15	2.14619	3.63442e+07	515.166	ADMA = 18.21 SDMA = 17.26	ADMA = 3.09 SDMA = 4.04	ADMA = 0.47 SDMA = 0.45	ADMA = 0.99 SDMA = 0.99			15-16	1 (but cannot determine symetric or asymeric version)	0.00181992	0.2578	0	0.009	0.00143419				1.25088	2.32146	1.85586	0.904065	1.67785	1.31574	1.73075	3.21193	2.61769
M104T425	POSITIVE	Dimethylglycine	[M+H]+	104.071	104.071	0.999322	9.28251e+06	424.68	0.91	0.88	0.2	0.56			17	1	0.0720948	0.8063	0.0204	0.0937	0.0124333				1.16909	2.12972	1.82168	0.743397	1.43107	1.19655	1.83856	3.16943	2.77341
M440T427	NEGATIVE	Folic acid	[M-H]-	440.132	440.132	-0.306726	120675	426.94	10.2	0.26	0	0.9			18	1	0.122854	0.8202	0.0363	0.1392	0.153414				0.878413	0.724463	0.824741	0.660453	0.545138	0.672377	1.1683	0.962778	1.01163
M179T424_2	NEGATIVE	Glucose	[M-H]-	179.056	179.056	0.195469	2.70612e+08	423.655	28.29	5.65	0.57	0.86			19	1	0.00178882	0.9747	0.0002	0.0004	0.00445567				1.0936	0.569646	0.520892	0.70971	0.448046	0.34948	1.68513	0.724247	0.776379
M152T288_2	POSITIVE	Guanine	[M+H]+	152.057	152.057	1.89403	1.3578e+08	288.214	18.26	1	0.36	0.97			20	1	0.0274303	0.063	0.0037	0.5697	0.146817				1.5595	1.97598	1.26705	0.768352	1.02053	0.696727	3.16528	3.82593	2.30424
M284T358_1	POSITIVE	Guanosine	[M+H]+	284.099	284.099	0.936294	4.12638e+07	358.153	3.83	14.84	0.55	0.92			21	1	0.0327153	0.185	0.004	0.2876	0.0398184				1.40206	1.91113	1.36309	0.912952	1.21982	0.811717	2.1532	2.99423	2.28899
M362T516	NEGATIVE	Guanosine monophosphate	[M-H]-	362.051	362.051	0.842423	3.19476e+06	515.552	18.54	2.48	0.45	0.9			22	1	0.0248511	0.7463	0.0039	0.0262	0.0208361	1		1	1.43435	3.36236	2.34417	0.709886	1.77833	1.14341	2.89815	6.35737	4.80595
M112T469	POSITIVE	Histamine	[M+H]+	112.087	112.087	1.77541	6.21317e+08	469.489	10.37	17.42	0.55	0.98			23	1	0.617084	0.8183	0.4481	0.8216	0.521993				0.772665	0.860592	1.1138	0.40101	0.428795	0.55636	1.48877	1.72721	2.22976
M137T143_2	POSITIVE	Hypoxanthine	[M+H]+	137.046	137.046	2.00663	1.1744e+09	142.876	6.07	13.7	0.62	0.85			24	1	0.0147207	0.2506	0.0012	0.0971	0.0316383				1.17408	1.70164	1.44933	0.922709	1.23062	1.04853	1.49394	2.35294	2.00335
M269T260	POSITIVE	Inosine	[M+H]+	269.088	269.088	0.880753	1.15628e+08	260.462	20.75	1.44	0.86	0.97			25	1	0.972206	1	0.9673	0.9675	0.891341				1.04888	1.17039	1.11586	0.801672	0.808032	0.747103	1.37231	1.69526	1.66661
M347T498	NEGATIVE	Inosinic acid (IMP)	[M-H]-	347.04	347.04	0.705971	4.55808e+06	497.811	16.69	0.44	0.92	0.85			26	1	0.981641	0.9771	0.9785	1	0.889263	2		1	1.02145	1.22725	1.20148	0.46586	0.541264	0.537448	2.23965	2.78264	2.68594
M204T426_2	POSITIVE	L-Acetylcarnitine	[M+H]+	204.123	204.123	1.87632	9.56335e+08	425.906	11.15	9.7	0.52	0.89			27	1	0.590744	0.7799	0.4154	0.8287	0.877457				0.863109	1.00835	1.16827	0.624941	0.617336	0.716638	1.19204	1.64702	1.90454
M90T442	POSITIVE	L-Alanine	[M+H]+	90.0551	90.055	1.62456	2.08471e+07	442.105	1.57		not fragmented	not fragmented			28-29	2	0.196861	0.9982	0.126	0.1412	0.0636618				0.999414	1.62351	1.62446	0.692571	1.0886	1.10165	1.4422	2.42124	2.39538
M175T525_2	POSITIVE	L-Arginine	[M+H]+	175.119	175.119	2.00435	6.96096e+08	524.542	7.92	12.38	0.55	0.97			30	1	0.611215	0.5066	0.9904	0.5718	0.908126				1.07633	1.00456	0.933318	0.935822	0.93451	0.813599	1.23793	1.07986	1.07065
M223T555	POSITIVE	L-Cystathionine	[M+H]+	223.075	223.075	1.9545	181001	554.989	8.92	0.76	0.05	0.75			31	1	0.0486172	0.2077	0.0073	0.3451	0.00136715	1			1.97482	5.76205	2.91775	0.867434	2.8887	1.57716	4.49594	11.4935	5.39787
M146T484_3	NEGATIVE	L-Glutamic acid	[M-H]-	146.046	146.046	1.568	5.17522e+08	483.715	21.52	0.79	0.59	0.88			32	1	4.55693e-06	0.1962	0	0	0.000226636				1.15309	1.81586	1.57478	0.990905	1.5449	1.288	1.34182	2.13435	1.92541
M147T468_2	POSITIVE	L-Glutamine	[M+H]+	147.077	147.076	1.60461	7.54487e+08	468.302	9.59	13.1	0.5	0.97			33	1	0.161013	0.942	0.0768	0.1538	0.1403				0.993734	0.825977	0.831185	0.794671	0.692829	0.676092	1.24266	0.984714	1.02186
M76T459	POSITIVE	L-Glycine	[M+H]+	76.0394	76.0393	1.75962	9.83511e+06	459.144	9.62		not fragmented	not fragmented			34	2	0.00788264	0.3243	0.0005	0.0381	0.00227758				1.14982	1.43425	1.24737	0.969119	1.24295	1.05832	1.36421	1.655	1.4702
M156T544_2	POSITIVE	L-Histidine	[M+H]+	156.077	156.077	2.28734	1.79171e+08	544.13	21.3	6.73	0.61	0.99			35	1	0.0209151	0.4936	0.0025	0.058	0.0134213				1.17663	1.74823	1.48579	0.856604	1.27175	1.07454	1.61622	2.40322	2.05443
M209T352	POSITIVE	L-Kynurenine	[M+H]+	209.092	209.092	1.31043	2.29501e+07	351.688	8.56	0.27	0.59	0.88			36	1	0.00228834	0.3049	0.0001	0.0093	0.000230172				1.62708	5.94649	3.65469	0.932779	4.06461	2.24646	2.83819	8.69967	5.9457
M147T535_2	POSITIVE	L-Lysine	[M+H]+	147.113	147.113	1.83533	4.44984e+08	534.797	10.34	11.29	0.56	0.93			37	1	0.474474	0.854	0.6118	0.2995	0.419965				1.01844	0.962051	0.944629	0.93567	0.895941	0.883629	1.10854	1.03304	1.00984
M150T395_2	POSITIVE	L-Methionine	[M+H]+	150.059	150.058	2.04587	1.78481e+08	395.147	10.55	11.67	0.5	0.97			38	1	0.0754883	0.4535	0.2394	0.0155	0.0737472				1.063	0.929488	0.8744	0.956868	0.858707	0.795069	1.1809	1.0061	0.961648
M116T424_2	POSITIVE	L-Proline	[M+H]+	116.071	116.071	1.80063	2.4812e+08	423.861	8.51	11.92	0.83	1			39	1	0.000382566	0.1084	0	0.0022	0.00028516				1.50772	3.30034	2.18896	1.0003	2.38026	1.47437	2.27253	4.57607	3.24991
M104T471_2	NEGATIVE	L-Serine	[M-H]-	104.036	104.035	1.9801	5.18375e+07	471.308	22	0.8	0	0.88			40	1	0.266345	0.4605	0.103	0.6617	0.201646				1.06417	1.1109	1.04391	0.938667	0.991517	0.938627	1.20645	1.24465	1.16101
M205T346_2	POSITIVE	L-Tryptophan	[M+H]+	205.098	205.097	2.04781	1.54484e+08	345.946	6.35	12.39	0.5	0.83			41	1	0.44904	0.9163	0.5145	0.292	0.331349				1.01642	0.944761	0.929495	0.91333	0.864274	0.8556	1.13115	1.03274	1.00977
M298T212	POSITIVE	Methylguanosine (1)	[M+H]+	298.115	298.115	1.06	3.66538e+06	212.287					0.33	0.85	42	2	0.00434325	0.7114	0.0004	0.005	0.00319032				1.23276	2.58863	2.09987	0.851156	1.72873	1.32039	1.78544	3.87624	3.33952
M298T295	POSITIVE	Methylguanosine (2)	[M+H]+	298.115	298.115	1.24784	543872	295.476					0.45	0.69	43	2	0.00264045	0.8973	0.0003	0.0013	0.00130592				1.17306	2.87246	2.44869	0.83509	1.84789	1.48765	1.6478	4.4651	4.03058
M126T423	POSITIVE	Methylhistamine	[M+H]+	126.103	126.103	1.36397	1.62682e+07	422.529					0.48		44	2	0.790106	0.7482	1	0.7418	0.80964				0.970554	1.15753	1.19265	0.51569	0.641609	0.589938	1.82663	2.08832	2.41113
M188T511_2	POSITIVE	N1-Acetylspermidine	[M+H]+	188.176	188.176	1.44014	7.27205e+07	510.599	9.19	12.12	0.73	0.94			45	1	0.00318575	0.0691	0.0001	0.0804	0.00111631				1.67184	5.11775	3.06116	0.976119	2.95836	1.73066	2.86341	8.85334	5.41452
M189T561	POSITIVE	N6,N6,N6-Trimethyl-L-lysine	[M+H]+	189.16	189.16	1.70755	8.03142e+06	560.969					0.34	0.75	46	2	0.0317991	0.2448	0.0039	0.2141	0.0135719				1.17507	1.458	1.24078	0.939165	1.19889	1.03946	1.47023	1.77311	1.48108
M282T83	POSITIVE	N6-Methyladenosine	[M+H]+	282.12	282.12	1.02793	671256	83.2594	4.32	0.38	0.26	0.88			47	1	0.00041413	0.1771	0	0.0018	0.00119809				1.34435	2.89151	2.15086	0.922652	1.92944	1.38723	1.9588	4.33331	3.33483
M269T471	POSITIVE	N-Acetyl-L-carnosine	[M+H]+	269.125	269.124	0.616815	348100	470.507					0.54		48	2	0.0263104	0.8594	0.0064	0.0249	0.012042			1	0.829083	0.353074	0.425861	0.499206	0.201953	0.236318	1.37695	0.617277	0.767429
M123T47_3	POSITIVE	Niacinamide	[M+H]+	123.055	123.055	1.57653	6.70043e+08	47.0187	4.17	2.69	0.32	0.95			49	1	0.271461	0.9906	0.2248	0.1769	0.140262				0.99484	1.16934	1.17541	0.809115	0.977173	0.963906	1.2232	1.3993	1.43332
M133T537_1	POSITIVE	Ornithine	[M+H]+	133.097	133.097	1.42002	3.43808e+07	536.641	9.22	12.27	0.32	1			50	1	0.760015	0.8522	0.6368	0.9323	0.55326				1.11704	1.09411	0.979473	0.890198	0.934235	0.786673	1.40169	1.28135	1.21952
M613T593	POSITIVE	Oxidized glutathione (GSSG)	[M+H]+	613.16	613.159	1.57055	1.12807e+06	592.673	11.11	10.06	0.35	0.92			51	1	0.279644	0.5677	0.1198	0.5869	0.496357	3	1	1	1.12728	1.32514	1.17552	0.829495	0.963506	0.868255	1.53197	1.82252	1.59153
M212T563	POSITIVE	Phosphocreatine	[M+H]+	212.043	212.043	1.91942	3.90276e+06	562.687	14.34	0.39	0.06	0.81			52	1	0.0240094	0.0236	0.0049	0.8559	0.00780802	4	3	2	0.427411	0.381505	0.892594	0.260758	0.233571	0.549974	0.700574	0.623132	1.44866
M89T518	POSITIVE	Putrescine	[M+H]+	89.1075	89.1073	2.01218	8.76448e+06	517.563	9.9	4.93	0.51	0.97			53	1	0.0345718	0.9775	0.0126	0.0219	0.00222976				1.26946	2.62579	2.06843	0.781712	1.80472	1.29903	2.06155	3.82042	3.29354
M308T495_2	POSITIVE	Reduced Glutathione (GSH)	[M+H]+	308.091	308.091	1.29507	2.05886e+08	495.454	7.79	12.01	0.66	0.92			54	1	0.00732989	0.7173	0.0009	0.0095	0.00612999				1.41814	5.0564	3.56552	0.749587	2.33425	1.5288	2.68296	10.953	8.31563
M385T467	POSITIVE	S-Adenosylhomocysteine	[M+H]+	385.129	385.129	0.934752	5.71188e+06	466.675	12.92	6.06	0.75	0.76			55	1	0.0012519	0.1243	0	0.0155	0.00270416				1.37551	2.67501	1.94474	0.899743	1.68512	1.17013	2.10286	4.2464	3.23212
M399T560	POSITIVE	S-Adenosylmethionine	[M-e]+	399.145	399.145	1.5909	506216	559.748	14.07	20.63	0.3	0.9			56	1	0.0210411	0.5195	0.0023	0.047	0.0054749	6	2		1.51483	3.54487	2.34012	0.812482	2.14542	1.21967	2.82431	5.85719	4.48984
M151T198_2	NEGATIVE	Xanthine	[M-H]-	151.026	151.026	0.953477	1.7737e+08	197.511	25.49	3.98	0.43	0.91			57	1	0.030696	0.6042	0.004	0.0532	0.0290897				1.08584	1.90145	1.75113	0.744995	1.26894	1.23047	1.58264	2.84925	2.49209
