# Supplementary material for: Regional HNSCC metabolomics reveals widespread changes to one-carbon metabolism and S-adenosylmethionine metabolism across tumour core, tumour edge and adjacent non-tumour tissues
Source: Br J Cancer. 2026 Apr 29;135(3):372–81. doi: 10.1038/s41416-026-03410-4 (PMC13372809; doi:10.1038/s41416-026-03410-4)
Supplement: Supplementary file 7 — Supplementary Table S4 [file 41416_2026_3410_MOESM7_ESM.xlsx]

## Sheet: N
Supplementary Table S4: Correlation results for each pairwise set of metabolites within in the non-tumour phenotype. Metabolites used here: identified metabolites that are related to one-carbon metabolism and associated metabolic processes are used here (see Supplementary Table S3 for metabolites). Select data from this table is shown in Figure 4 in the main paper.
rho	q	metabolite_1	metabolite_2	xcms_id_1	xcms_id_2
-0.333766	0.287743	Allantoin	AMP	M157T204_1	M346T484				Total number of correlations:	1891
-0.594805	0.0345378	Allantoin	Cysteic Acid	M157T204_1	M168T481				Number of correlations q<0.05	365
-0.249624	0.4654	Allantoin	Deoxyguanosine	M157T204_1	M266T290				% of correlations that were significant:	19.302
-0.502256	0.0926921	Allantoin	Deoxyinosine	M157T204_1	M251T163				median rho:	0.255844
0.238961	0.473884	Allantoin	Folate	M157T204_1	M440T427
0.776623	0.00193022	Allantoin	Glucose	M157T204_1	M179T424_2
-0.568831	0.044224	Allantoin	Glutamic Acid	M157T204_1	M146T484_3
-0.514286	0.0829153	Allantoin	GMP	M157T204_1	M362T516
-0.307018	0.364723	Allantoin	IMP	M157T204_1	M347T498
-0.348039	0.331014	Allantoin	NADH	M157T204_1	M664T524
-0.0831169	0.833555	Allantoin	Serine	M157T204_1	M104T471_2
-0.654545	0.0163924	Allantoin	Xanthine	M157T204_1	M151T198_2
-0.618182	0.0265802	Allantoin	1-methyladenosine	M157T204_1	M282T393
-0.254545	0.439571	Allantoin	1-methylnicotinamide	M157T204_1	M137T353_2
-0.466234	0.112332	Allantoin	5'-S-Methyl-5'-thioadenosine	M157T204_1	M298T61_2
-0.511688	0.0751621	Allantoin	7-methylguanine	M157T204_1	M166T192
-0.403896	0.183161	Allantoin	Acetylcarnitine	M157T204_1	M204T426_2
-0.407792	0.177005	Allantoin	Acetylspermidine	M157T204_1	M188T511_2
-0.283117	0.379465	Allantoin	Adenosine	M157T204_1	M268T129
-0.0363636	0.939262	Allantoin	Arginine	M157T204_1	M175T525_2
-0.267532	0.410761	Allantoin	Betaine	M157T204_1	M118T415_2
-0.468831	0.110485	Allantoin	Carnitine	M157T204_1	M162T455_3
-0.274026	0.397446	Allantoin	Carnosine	M157T204_1	M227T539
-0.702597	0.00810658	Allantoin	CDP-choline	M157T204_1	M489T588
-0.535065	0.0619529	Allantoin	Choline	M157T204_1	M104T309_3
0.0240602	0.957974	Allantoin	Cystathionine	M157T204_1	M223T555
-0.27218	0.416223	Allantoin	Deoxyadenosine	M157T204_1	M252T93
-0.481818	0.0995053	Allantoin	Dimethylglycine	M157T204_1	M104T425
-0.345455	0.26618	Allantoin	Dimethyl-L-arginine	M157T204_1	M203T515_1
-0.272727	0.399945	Allantoin	Glutamine	M157T204_1	M147T468_2
-0.184416	0.586264	Allantoin	Glycine	M157T204_1	M76T459
-0.71039	0.0071751	Allantoin	GSH	M157T204_1	M308T495_2
-0.415893	0.21402	Allantoin	GSSG	M157T204_1	M613T593
-0.061039	0.880461	Allantoin	Guanine	M157T204_1	M152T288_2
-0.303896	0.341464	Allantoin	Guanosine	M157T204_1	M284T358_1
0.336364	0.282999	Allantoin	Histamine	M157T204_1	M112T469
-0.367532	0.23411	Allantoin	Histidine	M157T204_1	M156T544_2
-0.0315789	0.952138	Allantoin	Hydroxyproline	M157T204_1	M132T452
-0.364935	0.237995	Allantoin	Hypoxanthine	M157T204_1	M137T143_2
-0.357143	0.24767	Allantoin	Inosine	M157T204_1	M269T260
-0.568831	0.044224	Allantoin	L-Alanine	M157T204_1	M90T442
-0.087013	0.823418	Allantoin	L-Kynurenine	M157T204_1	M209T352
0.194805	0.566463	Allantoin	Lysine	M157T204_1	M147T535_2
0.380519	0.216553	Allantoin	Methionine	M157T204_1	M150T395_2
-0.615584	0.0273392	Allantoin	Methylguanosine (1)	M157T204_1	M298T212
-0.511688	0.0751621	Allantoin	Methylguanosine (2)	M157T204_1	M298T295
-0.137662	0.702618	Allantoin	Methylhistamine	M157T204_1	M126T423
-0.327273	0.300461	Allantoin	N6,N6,N6-Trimethyl-L-lysine	M157T204_1	M189T561
-0.428571	0.152522	Allantoin	N6-methyladenosine	M157T204_1	M282T83
-0.235065	0.480816	Allantoin	N-Acetyl-L-carnosine	M157T204_1	M269T471
-0.371429	0.230136	Allantoin	Nicotinamide	M157T204_1	M123T47_3
-0.435294	0.223285	Allantoin	N-methylnicotinamide	M157T204_1	M137T42
-0.133766	0.71302	Allantoin	Ornithine	M157T204_1	M133T537_1
-0.388312	0.206519	Allantoin	Proline	M157T204_1	M116T424_2
-0.425974	0.155167	Allantoin	Putrescine	M157T204_1	M89T518
-0.719481	0.00629648	Allantoin	S-Adenosylhomocysteine	M157T204_1	M385T467
-0.388235	0.285926	Allantoin	S-Adenosylmethionine	M157T204_1	M399T560
-0.0357143	0.978498	Allantoin	Spermidine	M157T204_1	M146T609
0.311688	0.327646	Allantoin	Tryptophan	M157T204_1	M205T346_2
-0.430341	0.194016	Allantoin	Phosphocreatine	M157T204_1	M212T563
-0.658442	0.0154907	Allantoin	Creatine	M157T204_1	M132T447_3
0.525974	0.0661195	AMP	Cysteic Acid	M346T484	M168T481
0.317293	0.332503	AMP	Deoxyguanosine	M346T484	M266T290
0.239098	0.485822	AMP	Deoxyinosine	M346T484	M251T163
-0.411688	0.17281	AMP	Folate	M346T484	M440T427
-0.572727	0.0424917	AMP	Glucose	M346T484	M179T424_2
0.542857	0.057947	AMP	Glutamic Acid	M346T484	M146T484_3
0.884211	0	AMP	GMP	M346T484	M362T516
0.640351	0.0284118	AMP	IMP	M346T484	M347T498
0.541667	0.095031	AMP	NADH	M346T484	M664T524
0.184416	0.586264	AMP	Serine	M346T484	M104T471_2
0.585714	0.0374988	AMP	Xanthine	M346T484	M151T198_2
0.690909	0.00971481	AMP	1-methyladenosine	M346T484	M282T393
0.367532	0.23411	AMP	1-methylnicotinamide	M346T484	M137T353_2
0.825974	0.000228307	AMP	5'-S-Methyl-5'-thioadenosine	M346T484	M298T61_2
0.616883	0.0270116	AMP	7-methylguanine	M346T484	M166T192
0.346753	0.264511	AMP	Acetylcarnitine	M346T484	M204T426_2
0.68961	0.00988748	AMP	Acetylspermidine	M346T484	M188T511_2
0.255844	0.437729	AMP	Adenosine	M346T484	M268T129
0.267532	0.410761	AMP	Arginine	M346T484	M175T525_2
0.587013	0.0370989	AMP	Betaine	M346T484	M118T415_2
0.397403	0.192897	AMP	Carnitine	M346T484	M162T455_3
0.179221	0.599863	AMP	Carnosine	M346T484	M227T539
0.667532	0.0136645	AMP	CDP-choline	M346T484	M489T588
0.538961	0.0596235	AMP	Choline	M346T484	M104T309_3
0.443609	0.148174	AMP	Cystathionine	M346T484	M223T555
0.0270677	0.954302	AMP	Deoxyadenosine	M346T484	M252T93
0.598701	0.0329996	AMP	Dimethylglycine	M346T484	M104T425
0.471429	0.108866	AMP	Dimethyl-L-arginine	M346T484	M203T515_1
0.294805	0.359291	AMP	Glutamine	M346T484	M147T468_2
0.496104	0.0879308	AMP	Glycine	M346T484	M76T459
0.75974	0.00325033	AMP	GSH	M346T484	M308T495_2
0.768834	0.00567875	AMP	GSSG	M346T484	M613T593
0.18961	0.577982	AMP	Guanine	M346T484	M152T288_2
-0.0623377	0.877171	AMP	Guanosine	M346T484	M284T358_1
-0.114286	0.756365	AMP	Histamine	M346T484	M112T469
0.742857	0.00433823	AMP	Histidine	M346T484	M156T544_2
0.0982456	0.812419	AMP	Hydroxyproline	M346T484	M132T452
0.597403	0.0332877	AMP	Hypoxanthine	M346T484	M137T143_2
0.205195	0.541773	AMP	Inosine	M346T484	M269T260
0.583117	0.0380119	AMP	L-Alanine	M346T484	M90T442
0.612987	0.0282309	AMP	L-Kynurenine	M346T484	M209T352
0.0103896	0.98052	AMP	Lysine	M346T484	M147T535_2
-0.292208	0.364033	AMP	Methionine	M346T484	M150T395_2
0.436364	0.143782	AMP	Methylguanosine (1)	M346T484	M298T212
0.584416	0.0375419	AMP	Methylguanosine (2)	M346T484	M298T295
0.14026	0.695842	AMP	Methylhistamine	M346T484	M126T423
0.47013	0.109803	AMP	N6,N6,N6-Trimethyl-L-lysine	M346T484	M189T561
0.181818	0.592748	AMP	N6-methyladenosine	M346T484	M282T83
0.218182	0.515014	AMP	N-Acetyl-L-carnosine	M346T484	M269T471
0.44026	0.139548	AMP	Nicotinamide	M346T484	M123T47_3
0.158824	0.708529	AMP	N-methylnicotinamide	M346T484	M137T42
0.374026	0.226036	AMP	Ornithine	M346T484	M133T537_1
0.375325	0.224568	AMP	Proline	M346T484	M116T424_2
0.572727	0.0424917	AMP	Putrescine	M346T484	M89T518
0.528571	0.0642635	AMP	S-Adenosylhomocysteine	M346T484	M385T467
0.405882	0.259382	AMP	S-Adenosylmethionine	M346T484	M399T560
-0.0714286	0.952138	AMP	Spermidine	M346T484	M146T609
-0.176623	0.606564	AMP	Tryptophan	M346T484	M205T346_2
0.0319917	0.952138	AMP	Phosphocreatine	M346T484	M212T563
0.515584	0.0727078	AMP	Creatine	M346T484	M132T447_3
0.350376	0.273393	Cysteic Acid	Deoxyguanosine	M168T481	M266T290
0.366917	0.247509	Cysteic Acid	Deoxyinosine	M168T481	M251T163
-0.0896104	0.818906	Cysteic Acid	Folate	M168T481	M440T427
-0.71039	0.0071751	Cysteic Acid	Glucose	M168T481	M179T424_2
0.57013	0.0439373	Cysteic Acid	Glutamic Acid	M168T481	M146T484_3
0.693233	0.011528	Cysteic Acid	GMP	M168T481	M362T516
0.364912	0.26618	Cysteic Acid	IMP	M168T481	M347T498
0.507353	0.123592	Cysteic Acid	NADH	M168T481	M664T524
-0.0519481	0.902826	Cysteic Acid	Serine	M168T481	M104T471_2
0.550649	0.0540612	Cysteic Acid	Xanthine	M168T481	M151T198_2
0.712987	0.00698939	Cysteic Acid	1-methyladenosine	M168T481	M282T393
0.280519	0.385435	Cysteic Acid	1-methylnicotinamide	M168T481	M137T353_2
0.593506	0.0345378	Cysteic Acid	5'-S-Methyl-5'-thioadenosine	M168T481	M298T61_2
0.61039	0.0285936	Cysteic Acid	7-methylguanine	M168T481	M166T192
0.149351	0.672336	Cysteic Acid	Acetylcarnitine	M168T481	M204T426_2
0.506494	0.0789234	Cysteic Acid	Acetylspermidine	M168T481	M188T511_2
0.0857143	0.825784	Cysteic Acid	Adenosine	M168T481	M268T129
-0.11039	0.766105	Cysteic Acid	Arginine	M168T481	M175T525_2
0.427273	0.153839	Cysteic Acid	Betaine	M168T481	M118T415_2
0.216883	0.516998	Cysteic Acid	Carnitine	M168T481	M162T455_3
0.0116883	0.978498	Cysteic Acid	Carnosine	M168T481	M227T539
0.753247	0.00348978	Cysteic Acid	CDP-choline	M168T481	M489T588
0.328571	0.297698	Cysteic Acid	Choline	M168T481	M104T309_3
0.129323	0.732918	Cysteic Acid	Cystathionine	M168T481	M223T555
0.243609	0.477191	Cysteic Acid	Deoxyadenosine	M168T481	M252T93
0.574026	0.0418451	Cysteic Acid	Dimethylglycine	M168T481	M104T425
0.519481	0.0700221	Cysteic Acid	Dimethyl-L-arginine	M168T481	M203T515_1
0.0792208	0.843151	Cysteic Acid	Glutamine	M168T481	M147T468_2
0.183117	0.589416	Cysteic Acid	Glycine	M168T481	M76T459
0.637662	0.0208978	Cysteic Acid	GSH	M168T481	M308T495_2
0.601651	0.0496483	Cysteic Acid	GSSG	M168T481	M613T593
0.481818	0.0995053	Cysteic Acid	Guanine	M168T481	M152T288_2
0.111688	0.762683	Cysteic Acid	Guanosine	M168T481	M284T358_1
-0.150649	0.66892	Cysteic Acid	Histamine	M168T481	M112T469
0.536364	0.0615145	Cysteic Acid	Histidine	M168T481	M156T544_2
0.280702	0.415541	Cysteic Acid	Hydroxyproline	M168T481	M132T452
0.376623	0.222545	Cysteic Acid	Hypoxanthine	M168T481	M137T143_2
0.0701299	0.865966	Cysteic Acid	Inosine	M168T481	M269T260
0.597403	0.0332877	Cysteic Acid	L-Alanine	M168T481	M90T442
0.284416	0.376678	Cysteic Acid	L-Kynurenine	M168T481	M209T352
-0.376623	0.222545	Cysteic Acid	Lysine	M168T481	M147T535_2
-0.6	0.0324832	Cysteic Acid	Methionine	M168T481	M150T395_2
0.668831	0.0136552	Cysteic Acid	Methylguanosine (1)	M168T481	M298T212
0.693506	0.00937903	Cysteic Acid	Methylguanosine (2)	M168T481	M298T295
0.0311688	0.949756	Cysteic Acid	Methylhistamine	M168T481	M126T423
0.366234	0.23589	Cysteic Acid	N6,N6,N6-Trimethyl-L-lysine	M168T481	M189T561
0.358442	0.246371	Cysteic Acid	N6-methyladenosine	M168T481	M282T83
-0.0246753	0.955496	Cysteic Acid	N-Acetyl-L-carnosine	M168T481	M269T471
0.223377	0.505134	Cysteic Acid	Nicotinamide	M168T481	M123T47_3
0.161765	0.701903	Cysteic Acid	N-methylnicotinamide	M168T481	M137T42
0.385714	0.210372	Cysteic Acid	Ornithine	M168T481	M133T537_1
0.261039	0.4269	Cysteic Acid	Proline	M168T481	M116T424_2
0.432468	0.148174	Cysteic Acid	Putrescine	M168T481	M89T518
0.555844	0.0511028	Cysteic Acid	S-Adenosylhomocysteine	M168T481	M385T467
0.502941	0.143782	Cysteic Acid	S-Adenosylmethionine	M168T481	M399T560
0.142857	0.873876	Cysteic Acid	Spermidine	M168T481	M146T609
-0.112987	0.759831	Cysteic Acid	Tryptophan	M168T481	M205T346_2
0.182663	0.630013	Cysteic Acid	Phosphocreatine	M168T481	M212T563
0.379221	0.218816	Cysteic Acid	Creatine	M168T481	M132T447_3
0.835088	0	Deoxyguanosine	Deoxyinosine	M266T290	M251T163
-0.0827068	0.840713	Deoxyguanosine	Folate	M266T290	M440T427
-0.467669	0.12211	Deoxyguanosine	Glucose	M266T290	M179T424_2
0.714286	0.00833553	Deoxyguanosine	Glutamic Acid	M266T290	M146T484_3
0.429825	0.177005	Deoxyguanosine	GMP	M266T290	M362T516
0.126935	0.754105	Deoxyguanosine	IMP	M266T290	M347T498
0.0970588	0.834305	Deoxyguanosine	NADH	M266T290	M664T524
0.422556	0.172707	Deoxyguanosine	Serine	M266T290	M104T471_2
0.457143	0.132775	Deoxyguanosine	Xanthine	M266T290	M151T198_2
0.643609	0.0230421	Deoxyguanosine	1-methyladenosine	M266T290	M282T393
0.696241	0.0110212	Deoxyguanosine	1-methylnicotinamide	M266T290	M137T353_2
0.374436	0.238001	Deoxyguanosine	5'-S-Methyl-5'-thioadenosine	M266T290	M298T61_2
0.63609	0.025791	Deoxyguanosine	7-methylguanine	M266T290	M166T192
0.193985	0.580136	Deoxyguanosine	Acetylcarnitine	M266T290	M204T426_2
0.33985	0.292298	Deoxyguanosine	Acetylspermidine	M266T290	M188T511_2
0.371429	0.242461	Deoxyguanosine	Adenosine	M266T290	M268T129
0.0285714	0.952138	Deoxyguanosine	Arginine	M266T290	M175T525_2
0.718797	0.00786509	Deoxyguanosine	Betaine	M266T290	M118T415_2
0.189474	0.586264	Deoxyguanosine	Carnitine	M266T290	M162T455_3
0.0796992	0.846631	Deoxyguanosine	Carnosine	M266T290	M227T539
0.282707	0.396296	Deoxyguanosine	CDP-choline	M266T290	M489T588
0.454135	0.135916	Deoxyguanosine	Choline	M266T290	M104T309_3
0.35614	0.281611	Deoxyguanosine	Cystathionine	M266T290	M223T555
0.616541	0.0318021	Deoxyguanosine	Deoxyadenosine	M266T290	M252T93
0.514286	0.0829153	Deoxyguanosine	Dimethylglycine	M266T290	M104T425
0.499248	0.0949132	Deoxyguanosine	Dimethyl-L-arginine	M266T290	M203T515_1
-0.267669	0.4269	Deoxyguanosine	Glutamine	M266T290	M147T468_2
0.485714	0.107632	Deoxyguanosine	Glycine	M266T290	M76T459
0.425564	0.169454	Deoxyguanosine	GSH	M266T290	M308T495_2
0.384804	0.269691	Deoxyguanosine	GSSG	M266T290	M613T593
0.190977	0.585789	Deoxyguanosine	Guanine	M266T290	M152T288_2
0.243609	0.477191	Deoxyguanosine	Guanosine	M266T290	M284T358_1
0.233083	0.49824	Deoxyguanosine	Histamine	M266T290	M112T469
0.160902	0.655932	Deoxyguanosine	Histidine	M266T290	M156T544_2
0.0438596	0.928027	Deoxyguanosine	Hydroxyproline	M266T290	M132T452
0.291729	0.37706	Deoxyguanosine	Hypoxanthine	M266T290	M137T143_2
0.0330827	0.947375	Deoxyguanosine	Inosine	M266T290	M269T260
0.228571	0.507424	Deoxyguanosine	L-Alanine	M266T290	M90T442
0.336842	0.298666	Deoxyguanosine	L-Kynurenine	M266T290	M209T352
0.142857	0.699747	Deoxyguanosine	Lysine	M266T290	M147T535_2
-0.0150376	0.97241	Deoxyguanosine	Methionine	M266T290	M150T395_2
0.36391	0.251801	Deoxyguanosine	Methylguanosine (1)	M266T290	M298T212
0.353383	0.267559	Deoxyguanosine	Methylguanosine (2)	M266T290	M298T295
0.371429	0.242461	Deoxyguanosine	Methylhistamine	M266T290	M126T423
0.189474	0.586264	Deoxyguanosine	N6,N6,N6-Trimethyl-L-lysine	M266T290	M189T561
0.485714	0.107632	Deoxyguanosine	N6-methyladenosine	M266T290	M282T83
0.0511278	0.910218	Deoxyguanosine	N-Acetyl-L-carnosine	M266T290	M269T471
0.282707	0.396296	Deoxyguanosine	Nicotinamide	M266T290	M123T47_3
0.346429	0.371937	Deoxyguanosine	N-methylnicotinamide	M266T290	M137T42
0.0781955	0.850609	Deoxyguanosine	Ornithine	M266T290	M133T537_1
0.556391	0.057947	Deoxyguanosine	Proline	M266T290	M116T424_2
0.314286	0.338588	Deoxyguanosine	Putrescine	M266T290	M89T518
0.305263	0.35397	Deoxyguanosine	S-Adenosylhomocysteine	M266T290	M385T467
0.0107143	0.984618	Deoxyguanosine	S-Adenosylmethionine	M266T290	M399T560
0.535714	0.405952	Deoxyguanosine	Spermidine	M266T290	M146T609
0.00150376	0.999335	Deoxyguanosine	Tryptophan	M266T290	M205T346_2
-0.116615	0.775614	Deoxyguanosine	Phosphocreatine	M266T290	M212T563
0.159398	0.657661	Deoxyguanosine	Creatine	M266T290	M132T447_3
-0.123308	0.747233	Deoxyinosine	Folate	M251T163	M440T427
-0.526316	0.0740736	Deoxyinosine	Glucose	M251T163	M179T424_2
0.804511	0.0010051	Deoxyinosine	Glutamic Acid	M251T163	M146T484_3
0.387719	0.23411	Deoxyinosine	GMP	M251T163	M362T516
0.0216718	0.963326	Deoxyinosine	IMP	M251T163	M347T498
0.279412	0.472981	Deoxyinosine	NADH	M251T163	M664T524
0.425564	0.169454	Deoxyinosine	Serine	M251T163	M104T471_2
0.536842	0.0675673	Deoxyinosine	Xanthine	M251T163	M151T198_2
0.697744	0.0108456	Deoxyinosine	1-methyladenosine	M251T163	M282T393
0.467669	0.12211	Deoxyinosine	1-methylnicotinamide	M251T163	M137T353_2
0.439098	0.152925	Deoxyinosine	5'-S-Methyl-5'-thioadenosine	M251T163	M298T61_2
0.742857	0.00531298	Deoxyinosine	7-methylguanine	M251T163	M166T192
0.0902256	0.822745	Deoxyinosine	Acetylcarnitine	M251T163	M204T426_2
0.557895	0.0569144	Deoxyinosine	Acetylspermidine	M251T163	M188T511_2
0.455639	0.134421	Deoxyinosine	Adenosine	M251T163	M268T129
0.159398	0.657661	Deoxyinosine	Arginine	M251T163	M175T525_2
0.61203	0.033197	Deoxyinosine	Betaine	M251T163	M118T415_2
0.120301	0.752392	Deoxyinosine	Carnitine	M251T163	M162T455_3
-0.00601504	0.989575	Deoxyinosine	Carnosine	M251T163	M227T539
0.467669	0.12211	Deoxyinosine	CDP-choline	M251T163	M489T588
0.568421	0.0514242	Deoxyinosine	Choline	M251T163	M104T309_3
-0.0368421	0.941549	Deoxyinosine	Cystathionine	M251T163	M223T555
0.661404	0.0222728	Deoxyinosine	Deoxyadenosine	M251T163	M252T93
0.621053	0.0299024	Deoxyinosine	Dimethylglycine	M251T163	M104T425
0.532331	0.0700221	Deoxyinosine	Dimethyl-L-arginine	M251T163	M203T515_1
-0.0255639	0.955496	Deoxyinosine	Glutamine	M251T163	M147T468_2
0.548872	0.0618459	Deoxyinosine	Glycine	M251T163	M76T459
0.458647	0.131329	Deoxyinosine	GSH	M251T163	M308T495_2
0.234262	0.521359	Deoxyinosine	GSSG	M251T163	M613T593
0.407519	0.193127	Deoxyinosine	Guanine	M251T163	M152T288_2
0.524812	0.0751621	Deoxyinosine	Guanosine	M251T163	M284T358_1
0.159398	0.657661	Deoxyinosine	Histamine	M251T163	M112T469
0.0360902	0.940926	Deoxyinosine	Histidine	M251T163	M156T544_2
0.124871	0.756365	Deoxyinosine	Hydroxyproline	M251T163	M132T452
0.254135	0.456905	Deoxyinosine	Hypoxanthine	M251T163	M137T143_2
0.106767	0.782962	Deoxyinosine	Inosine	M251T163	M269T260
0.353383	0.267559	Deoxyinosine	L-Alanine	M251T163	M90T442
0.380451	0.231234	Deoxyinosine	L-Kynurenine	M251T163	M209T352
0.0360902	0.940926	Deoxyinosine	Lysine	M251T163	M147T535_2
-0.228571	0.507424	Deoxyinosine	Methionine	M251T163	M150T395_2
0.708271	0.00937903	Deoxyinosine	Methylguanosine (1)	M251T163	M298T212
0.598496	0.0375419	Deoxyinosine	Methylguanosine (2)	M251T163	M298T295
0.499248	0.0949132	Deoxyinosine	Methylhistamine	M251T163	M126T423
0.398496	0.206519	Deoxyinosine	N6,N6,N6-Trimethyl-L-lysine	M251T163	M189T561
0.646617	0.0222269	Deoxyinosine	N6-methyladenosine	M251T163	M282T83
-0.0481203	0.912127	Deoxyinosine	N-Acetyl-L-carnosine	M251T163	M269T471
0.273684	0.413767	Deoxyinosine	Nicotinamide	M251T163	M123T47_3
0.6	0.0789234	Deoxyinosine	N-methylnicotinamide	M251T163	M137T42
0.0586466	0.890343	Deoxyinosine	Ornithine	M251T163	M133T537_1
0.670677	0.0160924	Deoxyinosine	Proline	M251T163	M116T424_2
0.503759	0.0922049	Deoxyinosine	Putrescine	M251T163	M89T518
0.46015	0.130106	Deoxyinosine	S-Adenosylhomocysteine	M251T163	M385T467
0.335714	0.39109	Deoxyinosine	S-Adenosylmethionine	M251T163	M399T560
0.107143	0.912127	Deoxyinosine	Spermidine	M251T163	M146T609
0.0631579	0.879697	Deoxyinosine	Tryptophan	M251T163	M205T346_2
-0.0906863	0.84087	Deoxyinosine	Phosphocreatine	M251T163	M212T563
0.132331	0.725821	Deoxyinosine	Creatine	M251T163	M132T447_3
0.35974	0.244793	Folate	Glucose	M440T427	M179T424_2
-0.238961	0.473884	Folate	Glutamic Acid	M440T427	M146T484_3
-0.380451	0.231234	Folate	GMP	M440T427	M362T516
-0.254386	0.471907	Folate	IMP	M440T427	M347T498
-0.107843	0.806136	Folate	NADH	M440T427	M664T524
-0.467532	0.111888	Folate	Serine	M440T427	M104T471_2
-0.287013	0.371937	Folate	Xanthine	M440T427	M151T198_2
-0.298701	0.351248	Folate	1-methyladenosine	M440T427	M282T393
-0.0688312	0.867836	Folate	1-methylnicotinamide	M440T427	M137T353_2
-0.264935	0.416223	Folate	5'-S-Methyl-5'-thioadenosine	M440T427	M298T61_2
-0.142857	0.688514	Folate	7-methylguanine	M440T427	M166T192
-0.474026	0.107632	Folate	Acetylcarnitine	M440T427	M204T426_2
-0.203896	0.543508	Folate	Acetylspermidine	M440T427	M188T511_2
-0.322078	0.308384	Folate	Adenosine	M440T427	M268T129
-0.162338	0.642834	Folate	Arginine	M440T427	M175T525_2
0.0038961	0.992948	Folate	Betaine	M440T427	M118T415_2
-0.511688	0.0751621	Folate	Carnitine	M440T427	M162T455_3
-0.381818	0.215131	Folate	Carnosine	M440T427	M227T539
-0.290909	0.364301	Folate	CDP-choline	M440T427	M489T588
-0.58961	0.0365646	Folate	Choline	M440T427	M104T309_3
0.166917	0.642834	Folate	Cystathionine	M440T427	M223T555
-0.0225564	0.960584	Folate	Deoxyadenosine	M440T427	M252T93
-0.0493506	0.910367	Folate	Dimethylglycine	M440T427	M104T425
-0.354545	0.251801	Folate	Dimethyl-L-arginine	M440T427	M203T515_1
0.187013	0.583762	Folate	Glutamine	M440T427	M147T468_2
-0.361039	0.243223	Folate	Glycine	M440T427	M76T459
-0.464935	0.112979	Folate	GSH	M440T427	M308T495_2
-0.223942	0.541773	Folate	GSSG	M440T427	M613T593
-0.196104	0.56494	Folate	Guanine	M440T427	M152T288_2
-0.293506	0.362365	Folate	Guanosine	M440T427	M284T358_1
-0.0662338	0.87263	Folate	Histamine	M440T427	M112T469
-0.551948	0.0534154	Folate	Histidine	M440T427	M156T544_2
0.368421	0.260593	Folate	Hydroxyproline	M440T427	M132T452
-0.315584	0.321635	Folate	Hypoxanthine	M440T427	M137T143_2
-0.514286	0.0737254	Folate	Inosine	M440T427	M269T260
-0.583117	0.0380119	Folate	L-Alanine	M440T427	M90T442
-0.272727	0.399945	Folate	L-Kynurenine	M440T427	M209T352
-0.0805195	0.840713	Folate	Lysine	M440T427	M147T535_2
0.0181818	0.963749	Folate	Methionine	M440T427	M150T395_2
-0.285714	0.37412	Folate	Methylguanosine (1)	M440T427	M298T212
-0.227273	0.49725	Folate	Methylguanosine (2)	M440T427	M298T295
-0.375325	0.224568	Folate	Methylhistamine	M440T427	M126T423
-0.236364	0.478903	Folate	N6,N6,N6-Trimethyl-L-lysine	M440T427	M189T561
-0.0311688	0.949756	Folate	N6-methyladenosine	M440T427	M282T83
-0.471429	0.108866	Folate	N-Acetyl-L-carnosine	M440T427	M269T471
-0.614286	0.027782	Folate	Nicotinamide	M440T427	M123T47_3
-0.379412	0.300575	Folate	N-methylnicotinamide	M440T427	M137T42
0.0584416	0.886508	Folate	Ornithine	M440T427	M133T537_1
-0.242857	0.4654	Folate	Proline	M440T427	M116T424_2
-0.0909091	0.816797	Folate	Putrescine	M440T427	M89T518
-0.457143	0.121139	Folate	S-Adenosylhomocysteine	M440T427	M385T467
-0.0235294	0.963326	Folate	S-Adenosylmethionine	M440T427	M399T560
-0.0357143	0.978498	Folate	Spermidine	M440T427	M146T609
0.561039	0.0481456	Folate	Tryptophan	M440T427	M205T346_2
-0.467492	0.149842	Folate	Phosphocreatine	M440T427	M212T563
-0.476623	0.104959	Folate	Creatine	M440T427	M132T447_3
-0.750649	0.0036485	Glucose	Glutamic Acid	M179T424_2	M146T484_3
-0.693233	0.011528	Glucose	GMP	M179T424_2	M362T516
-0.535088	0.0769645	Glucose	IMP	M179T424_2	M347T498
-0.64951	0.0369852	Glucose	NADH	M179T424_2	M664T524
-0.314286	0.322515	Glucose	Serine	M179T424_2	M104T471_2
-0.737662	0.00473304	Glucose	Xanthine	M179T424_2	M151T198_2
-0.855844	0	Glucose	1-methyladenosine	M179T424_2	M282T393
-0.47013	0.109803	Glucose	1-methylnicotinamide	M179T424_2	M137T353_2
-0.688312	0.0100634	Glucose	5'-S-Methyl-5'-thioadenosine	M179T424_2	M298T61_2
-0.632468	0.0222269	Glucose	7-methylguanine	M179T424_2	M166T192
-0.625974	0.0241167	Glucose	Acetylcarnitine	M179T424_2	M204T426_2
-0.438961	0.14036	Glucose	Acetylspermidine	M179T424_2	M188T511_2
-0.37013	0.231632	Glucose	Adenosine	M179T424_2	M268T129
-0.158442	0.651216	Glucose	Arginine	M179T424_2	M175T525_2
-0.580519	0.0390906	Glucose	Betaine	M179T424_2	M118T415_2
-0.683117	0.0108702	Glucose	Carnitine	M179T424_2	M162T455_3
-0.514286	0.0737254	Glucose	Carnosine	M179T424_2	M227T539
-0.75974	0.00325033	Glucose	CDP-choline	M179T424_2	M489T588
-0.74026	0.00457465	Glucose	Choline	M179T424_2	M104T309_3
-0.106767	0.782962	Glucose	Cystathionine	M179T424_2	M223T555
-0.239098	0.485822	Glucose	Deoxyadenosine	M179T424_2	M252T93
-0.654545	0.0163924	Glucose	Dimethylglycine	M179T424_2	M104T425
-0.728571	0.00531298	Glucose	Dimethyl-L-arginine	M179T424_2	M203T515_1
-0.0532468	0.900096	Glucose	Glutamine	M179T424_2	M147T468_2
-0.416883	0.166864	Glucose	Glycine	M179T424_2	M76T459
-0.898701	0.000307312	Glucose	GSH	M179T424_2	M308T495_2
-0.446852	0.172682	Glucose	GSSG	M179T424_2	M613T593
-0.287013	0.371937	Glucose	Guanine	M179T424_2	M152T288_2
-0.407792	0.177005	Glucose	Guanosine	M179T424_2	M284T358_1
0.115584	0.754215	Glucose	Histamine	M179T424_2	M112T469
-0.663636	0.0144748	Glucose	Histidine	M179T424_2	M156T544_2
0.196491	0.585789	Glucose	Hydroxyproline	M179T424_2	M132T452
-0.536364	0.0615145	Glucose	Hypoxanthine	M179T424_2	M137T143_2
-0.583117	0.0380119	Glucose	Inosine	M179T424_2	M269T260
-0.796104	0.000956757	Glucose	L-Alanine	M179T424_2	M90T442
-0.361039	0.243223	Glucose	L-Kynurenine	M179T424_2	M209T352
0.205195	0.541773	Glucose	Lysine	M179T424_2	M147T535_2
0.3	0.348871	Glucose	Methionine	M179T424_2	M150T395_2
-0.663636	0.0144748	Glucose	Methylguanosine (1)	M179T424_2	M298T212
-0.625974	0.0241167	Glucose	Methylguanosine (2)	M179T424_2	M298T295
-0.366234	0.23589	Glucose	Methylhistamine	M179T424_2	M126T423
-0.619481	0.026263	Glucose	N6,N6,N6-Trimethyl-L-lysine	M179T424_2	M189T561
-0.406494	0.178673	Glucose	N6-methyladenosine	M179T424_2	M282T83
-0.433766	0.147121	Glucose	N-Acetyl-L-carnosine	M179T424_2	M269T471
-0.605195	0.0304855	Glucose	Nicotinamide	M179T424_2	M123T47_3
-0.464706	0.185412	Glucose	N-methylnicotinamide	M179T424_2	M137T42
-0.074026	0.855029	Glucose	Ornithine	M179T424_2	M133T537_1
-0.611688	0.0284118	Glucose	Proline	M179T424_2	M116T424_2
-0.453247	0.125185	Glucose	Putrescine	M179T424_2	M89T518
-0.806494	0.000623881	Glucose	S-Adenosylhomocysteine	M179T424_2	M385T467
-0.502941	0.143782	Glucose	S-Adenosylmethionine	M179T424_2	M399T560
0.0714286	0.952138	Glucose	Spermidine	M179T424_2	M146T609
0.31039	0.330228	Glucose	Tryptophan	M179T424_2	M205T346_2
-0.529412	0.0926921	Glucose	Phosphocreatine	M179T424_2	M212T563
-0.807792	0.000623881	Glucose	Creatine	M179T424_2	M132T447_3
0.715789	0.00818818	Glutamic Acid	GMP	M146T484_3	M362T516
0.359649	0.274456	Glutamic Acid	IMP	M146T484_3	M347T498
0.301471	0.410429	Glutamic Acid	NADH	M146T484_3	M664T524
0.492208	0.0915041	Glutamic Acid	Serine	M146T484_3	M104T471_2
0.705195	0.00782603	Glutamic Acid	Xanthine	M146T484_3	M151T198_2
0.91039	0.000329715	Glutamic Acid	1-methyladenosine	M146T484_3	M282T393
0.584416	0.0375419	Glutamic Acid	1-methylnicotinamide	M146T484_3	M137T353_2
0.62987	0.0229623	Glutamic Acid	5'-S-Methyl-5'-thioadenosine	M146T484_3	M298T61_2
0.845455	0	Glutamic Acid	7-methylguanine	M146T484_3	M166T192
0.324675	0.30473	Glutamic Acid	Acetylcarnitine	M146T484_3	M204T426_2
0.641558	0.0199815	Glutamic Acid	Acetylspermidine	M146T484_3	M188T511_2
0.461039	0.117104	Glutamic Acid	Adenosine	M146T484_3	M268T129
0.22987	0.490128	Glutamic Acid	Arginine	M146T484_3	M175T525_2
0.719481	0.00629648	Glutamic Acid	Betaine	M146T484_3	M118T415_2
0.384416	0.21204	Glutamic Acid	Carnitine	M146T484_3	M162T455_3
0.18961	0.577982	Glutamic Acid	Carnosine	M146T484_3	M227T539
0.585714	0.0374988	Glutamic Acid	CDP-choline	M146T484_3	M489T588
0.732468	0.00499455	Glutamic Acid	Choline	M146T484_3	M104T309_3
0.100752	0.799621	Glutamic Acid	Cystathionine	M146T484_3	M223T555
0.300752	0.363574	Glutamic Acid	Deoxyadenosine	M146T484_3	M252T93
0.797403	0.000913861	Glutamic Acid	Dimethylglycine	M146T484_3	M104T425
0.774026	0.00206752	Glutamic Acid	Dimethyl-L-arginine	M146T484_3	M203T515_1
-0.0324675	0.947145	Glutamic Acid	Glutamine	M146T484_3	M147T468_2
0.625974	0.0241167	Glutamic Acid	Glycine	M146T484_3	M76T459
0.781818	0.00175134	Glutamic Acid	GSH	M146T484_3	M308T495_2
0.488132	0.127957	Glutamic Acid	GSSG	M146T484_3	M613T593
0.474026	0.107632	Glutamic Acid	Guanine	M146T484_3	M152T288_2
0.522078	0.0683769	Glutamic Acid	Guanosine	M146T484_3	M284T358_1
0.261039	0.4269	Glutamic Acid	Histamine	M146T484_3	M112T469
0.450649	0.127957	Glutamic Acid	Histidine	M146T484_3	M156T544_2
-0.0947368	0.818906	Glutamic Acid	Hydroxyproline	M146T484_3	M132T452
0.287013	0.371937	Glutamic Acid	Hypoxanthine	M146T484_3	M137T143_2
0.314286	0.322515	Glutamic Acid	Inosine	M146T484_3	M269T260
0.620779	0.0259509	Glutamic Acid	L-Alanine	M146T484_3	M90T442
0.535065	0.0619529	Glutamic Acid	L-Kynurenine	M146T484_3	M209T352
-0.0272727	0.952138	Glutamic Acid	Lysine	M146T484_3	M147T535_2
-0.27013	0.405952	Glutamic Acid	Methionine	M146T484_3	M150T395_2
0.758442	0.00325033	Glutamic Acid	Methylguanosine (1)	M146T484_3	M298T212
0.757143	0.00334677	Glutamic Acid	Methylguanosine (2)	M146T484_3	M298T295
0.596104	0.0339343	Glutamic Acid	Methylhistamine	M146T484_3	M126T423
0.527273	0.0650398	Glutamic Acid	N6,N6,N6-Trimethyl-L-lysine	M146T484_3	M189T561
0.562338	0.047694	Glutamic Acid	N6-methyladenosine	M146T484_3	M282T83
0.151948	0.666428	Glutamic Acid	N-Acetyl-L-carnosine	M146T484_3	M269T471
0.532468	0.0627223	Glutamic Acid	Nicotinamide	M146T484_3	M123T47_3
0.473529	0.17487	Glutamic Acid	N-methylnicotinamide	M146T484_3	M137T42
0.0519481	0.902826	Glutamic Acid	Ornithine	M146T484_3	M133T537_1
0.651948	0.0171345	Glutamic Acid	Proline	M146T484_3	M116T424_2
0.532468	0.0627223	Glutamic Acid	Putrescine	M146T484_3	M89T518
0.6	0.0324832	Glutamic Acid	S-Adenosylhomocysteine	M146T484_3	M385T467
0.247059	0.525684	Glutamic Acid	S-Adenosylmethionine	M146T484_3	M399T560
0.0357143	0.978498	Glutamic Acid	Spermidine	M146T484_3	M146T609
-0.0181818	0.963749	Glutamic Acid	Tryptophan	M146T484_3	M205T346_2
0.141383	0.724482	Glutamic Acid	Phosphocreatine	M146T484_3	M212T563
0.41039	0.174505	Glutamic Acid	Creatine	M146T484_3	M132T447_3
0.692982	0.0144748	GMP	IMP	M362T516	M347T498
0.414706	0.246835	GMP	NADH	M362T516	M664T524
0.353383	0.267559	GMP	Serine	M362T516	M104T471_2
0.709774	0.00917279	GMP	Xanthine	M362T516	M151T198_2
0.790977	0.0018473	GMP	1-methyladenosine	M362T516	M282T393
0.479699	0.111621	GMP	1-methylnicotinamide	M362T516	M137T353_2
0.75188	0.00473304	GMP	5'-S-Methyl-5'-thioadenosine	M362T516	M298T61_2
0.753383	0.00457465	GMP	7-methylguanine	M362T516	M166T192
0.321805	0.324284	GMP	Acetylcarnitine	M362T516	M204T426_2
0.705263	0.00971481	GMP	Acetylspermidine	M362T516	M188T511_2
0.0631579	0.879697	GMP	Adenosine	M362T516	M268T129
0.261654	0.439571	GMP	Arginine	M362T516	M175T525_2
0.607519	0.0345378	GMP	Betaine	M362T516	M118T415_2
0.413534	0.184312	GMP	Carnitine	M362T516	M162T455_3
0.112782	0.76827	GMP	Carnosine	M362T516	M227T539
0.815038	0.000623881	GMP	CDP-choline	M362T516	M489T588
0.679699	0.0142243	GMP	Choline	M362T516	M104T309_3
0.452632	0.151437	GMP	Cystathionine	M362T516	M223T555
0.121053	0.756365	GMP	Deoxyadenosine	M362T516	M252T93
0.62406	0.0286507	GMP	Dimethylglycine	M362T516	M104T425
0.66015	0.0188339	GMP	Dimethyl-L-arginine	M362T516	M203T515_1
0.148872	0.68401	GMP	Glutamine	M362T516	M147T468_2
0.526316	0.0740736	GMP	Glycine	M362T516	M76T459
0.736842	0.00604812	GMP	GSH	M362T516	M308T495_2
0.678922	0.0271548	GMP	GSSG	M362T516	M613T593
0.403008	0.199636	GMP	Guanine	M362T516	M152T288_2
0.0496241	0.912127	GMP	Guanosine	M362T516	M284T358_1
-0.0827068	0.840713	GMP	Histamine	M362T516	M112T469
0.658647	0.0193228	GMP	Histidine	M362T516	M156T544_2
0.141383	0.724482	GMP	Hydroxyproline	M362T516	M132T452
0.622556	0.0292162	GMP	Hypoxanthine	M362T516	M137T143_2
0.221053	0.521359	GMP	Inosine	M362T516	M269T260
0.780451	0.00250592	GMP	L-Alanine	M362T516	M90T442
0.572932	0.0488896	GMP	L-Kynurenine	M362T516	M209T352
0.0240602	0.957974	GMP	Lysine	M362T516	M147T535_2
-0.294737	0.371937	GMP	Methionine	M362T516	M150T395_2
0.685714	0.0131151	GMP	Methylguanosine (1)	M362T516	M298T212
0.766917	0.00345305	GMP	Methylguanosine (2)	M362T516	M298T295
0.267669	0.4269	GMP	Methylhistamine	M362T516	M126T423
0.398496	0.206519	GMP	N6,N6,N6-Trimethyl-L-lysine	M362T516	M189T561
0.288722	0.384739	GMP	N6-methyladenosine	M362T516	M282T83
0.168421	0.639436	GMP	N-Acetyl-L-carnosine	M362T516	M269T471
0.502256	0.0926921	GMP	Nicotinamide	M362T516	M123T47_3
0.267857	0.509326	GMP	N-methylnicotinamide	M362T516	M137T42
0.193985	0.580136	GMP	Ornithine	M362T516	M133T537_1
0.545865	0.0627223	GMP	Proline	M362T516	M116T424_2
0.750376	0.00479323	GMP	Putrescine	M362T516	M89T518
0.693233	0.011528	GMP	S-Adenosylhomocysteine	M362T516	M385T467
0.257143	0.525125	GMP	S-Adenosylmethionine	M362T516	M399T560
0.107143	0.912127	GMP	Spermidine	M362T516	M146T609
-0.171429	0.631074	GMP	Tryptophan	M362T516	M205T346_2
-0.0367647	0.947375	GMP	Phosphocreatine	M362T516	M212T563
0.514286	0.0829153	GMP	Creatine	M362T516	M132T447_3
0.0357143	0.952138	IMP	NADH	M347T498	M664T524
0.401754	0.215958	IMP	Serine	M347T498	M104T471_2
0.545614	0.070252	IMP	Xanthine	M347T498	M151T198_2
0.389474	0.232284	IMP	1-methyladenosine	M347T498	M282T393
0.494737	0.109803	IMP	1-methylnicotinamide	M347T498	M137T353_2
0.570175	0.057947	IMP	5'-S-Methyl-5'-thioadenosine	M347T498	M298T61_2
0.340351	0.308384	IMP	7-methylguanine	M347T498	M166T192
0.638596	0.0287669	IMP	Acetylcarnitine	M347T498	M204T426_2
0.301754	0.37412	IMP	Acetylspermidine	M347T498	M188T511_2
0.0982456	0.812419	IMP	Adenosine	M347T498	M268T129
-0.0298246	0.952138	IMP	Arginine	M347T498	M175T525_2
0.338596	0.311112	IMP	Betaine	M347T498	M118T415_2
0.680702	0.0172935	IMP	Carnitine	M347T498	M162T455_3
0.557895	0.0636376	IMP	Carnosine	M347T498	M227T539
0.610526	0.038488	IMP	CDP-choline	M347T498	M489T588
0.447368	0.156933	IMP	Choline	M347T498	M104T309_3
0.24871	0.495359	IMP	Cystathionine	M347T498	M223T555
-0.180599	0.634943	IMP	Deoxyadenosine	M347T498	M252T93
0.24386	0.487889	IMP	Dimethylglycine	M347T498	M104T425
0.55614	0.0640405	IMP	Dimethyl-L-arginine	M347T498	M203T515_1
-0.0438596	0.928027	IMP	Glutamine	M347T498	M147T468_2
0.0964912	0.816797	IMP	Glycine	M347T498	M76T459
0.489474	0.112979	IMP	GSH	M347T498	M308T495_2
0.320588	0.396296	IMP	GSSG	M347T498	M613T593
0.0438596	0.928027	IMP	Guanine	M347T498	M152T288_2
0.133333	0.732918	IMP	Guanosine	M347T498	M284T358_1
-0.0736842	0.867425	IMP	Histamine	M347T498	M112T469
0.55614	0.0640405	IMP	Histidine	M347T498	M156T544_2
-0.188725	0.630013	IMP	Hydroxyproline	M347T498	M132T452
0.635088	0.0302764	IMP	Hypoxanthine	M347T498	M137T143_2
0.587719	0.0487298	IMP	Inosine	M347T498	M269T260
0.573684	0.0561505	IMP	L-Alanine	M347T498	M90T442
0.577193	0.0547142	IMP	L-Kynurenine	M347T498	M209T352
-0.105263	0.796332	IMP	Lysine	M347T498	M147T535_2
-0.0561404	0.900835	IMP	Methionine	M347T498	M150T395_2
0.207018	0.5658	IMP	Methylguanosine (1)	M347T498	M298T212
0.324561	0.336377	IMP	Methylguanosine (2)	M347T498	M298T295
0.126316	0.747692	IMP	Methylhistamine	M347T498	M126T423
0.196491	0.585789	IMP	N6,N6,N6-Trimethyl-L-lysine	M347T498	M189T561
-0.0491228	0.913362	IMP	N6-methyladenosine	M347T498	M282T83
0.417544	0.194911	IMP	N-Acetyl-L-carnosine	M347T498	M269T471
0.512281	0.0949132	IMP	Nicotinamide	M347T498	M123T47_3
-0.0107143	0.984618	IMP	N-methylnicotinamide	M347T498	M137T42
-0.0157895	0.972234	IMP	Ornithine	M347T498	M133T537_1
0.24386	0.487889	IMP	Proline	M347T498	M116T424_2
0.412281	0.202565	IMP	Putrescine	M347T498	M89T518
0.587719	0.0487298	IMP	S-Adenosylhomocysteine	M347T498	M385T467
0.00714286	0.989897	IMP	S-Adenosylmethionine	M347T498	M399T560
-0.428571	0.586264	IMP	Spermidine	M347T498	M146T609
-0.401754	0.215958	IMP	Tryptophan	M347T498	M205T346_2
0.0941176	0.84087	IMP	Phosphocreatine	M347T498	M212T563
0.675439	0.0188339	IMP	Creatine	M347T498	M132T447_3
-0.237745	0.52745	NADH	Serine	M664T524	M104T471_2
0.362745	0.306912	NADH	Xanthine	M664T524	M151T198_2
0.615196	0.0513951	NADH	1-methyladenosine	M664T524	M282T393
-0.215686	0.574749	NADH	1-methylnicotinamide	M664T524	M137T353_2
0.715686	0.016958	NADH	5'-S-Methyl-5'-thioadenosine	M664T524	M298T61_2
0.433824	0.207716	NADH	7-methylguanine	M664T524	M166T192
0.107843	0.806136	NADH	Acetylcarnitine	M664T524	M204T426_2
0.441176	0.197592	NADH	Acetylspermidine	M664T524	M188T511_2
0.0318627	0.952138	NADH	Adenosine	M664T524	M268T129
0.416667	0.229651	NADH	Arginine	M664T524	M175T525_2
0.45098	0.184188	NADH	Betaine	M664T524	M118T415_2
0.191176	0.625648	NADH	Carnitine	M664T524	M162T455_3
0.0490196	0.924376	NADH	Carnosine	M664T524	M227T539
0.583333	0.0665825	NADH	CDP-choline	M664T524	M489T588
0.321078	0.37412	NADH	Choline	M664T524	M104T309_3
0.247059	0.525684	NADH	Cystathionine	M664T524	M223T555
0.0735294	0.877171	NADH	Deoxyadenosine	M664T524	M252T93
0.639706	0.0400747	NADH	Dimethylglycine	M664T524	M104T425
0.357843	0.314172	NADH	Dimethyl-L-arginine	M664T524	M203T515_1
0.414216	0.232086	NADH	Glutamine	M664T524	M147T468_2
0.313725	0.388921	NADH	Glycine	M664T524	M76T459
0.625	0.046668	NADH	GSH	M664T524	M308T495_2
0.347059	0.351248	NADH	GSSG	M664T524	M613T593
0.269608	0.473087	NADH	Guanine	M664T524	M152T288_2
-0.0465686	0.928916	NADH	Guanosine	M664T524	M284T358_1
-0.321078	0.37412	NADH	Histamine	M664T524	M112T469
0.497549	0.132775	NADH	Histidine	M664T524	M156T544_2
0.257143	0.525125	NADH	Hydroxyproline	M664T524	M132T452
0.42402	0.219668	NADH	Hypoxanthine	M664T524	M137T143_2
0.166667	0.675756	NADH	Inosine	M664T524	M269T260
0.441176	0.197592	NADH	L-Alanine	M664T524	M90T442
0.105392	0.811793	NADH	L-Kynurenine	M664T524	M209T352
-0.208333	0.586264	NADH	Lysine	M664T524	M147T535_2
-0.286765	0.439571	NADH	Methionine	M664T524	M150T395_2
0.504902	0.12583	NADH	Methylguanosine (1)	M664T524	M298T212
0.497549	0.132775	NADH	Methylguanosine (2)	M664T524	M298T295
-0.0220588	0.963749	NADH	Methylhistamine	M664T524	M126T423
0.806373	0.00354229	NADH	N6,N6,N6-Trimethyl-L-lysine	M664T524	M189T561
0.242647	0.521085	NADH	N6-methyladenosine	M664T524	M282T83
0.0294118	0.955355	NADH	N-Acetyl-L-carnosine	M664T524	M269T471
0.0759804	0.871517	NADH	Nicotinamide	M664T524	M123T47_3
0.279121	0.509259	NADH	N-methylnicotinamide	M664T524	M137T42
0.264706	0.480816	NADH	Ornithine	M664T524	M133T537_1
0.52451	0.109706	NADH	Proline	M664T524	M116T424_2
0.245098	0.516057	NADH	Putrescine	M664T524	M89T518
0.448529	0.187034	NADH	S-Adenosylhomocysteine	M664T524	M385T467
0.835294	0.00194425	NADH	S-Adenosylmethionine	M664T524	M399T560
0.107143	0.912127	NADH	Spermidine	M664T524	M146T609
0.132353	0.752392	NADH	Tryptophan	M664T524	M205T346_2
0.302941	0.427502	NADH	Phosphocreatine	M664T524	M212T563
0.446078	0.1912	NADH	Creatine	M664T524	M132T447_3
0.367532	0.23411	Serine	Xanthine	M104T471_2	M151T198_2
0.350649	0.258665	Serine	1-methyladenosine	M104T471_2	M282T393
0.577922	0.0400747	Serine	1-methylnicotinamide	M104T471_2	M137T353_2
0.0974026	0.801285	Serine	5'-S-Methyl-5'-thioadenosine	M104T471_2	M298T61_2
0.303896	0.341464	Serine	7-methylguanine	M104T471_2	M166T192
0.425974	0.155167	Serine	Acetylcarnitine	M104T471_2	M204T426_2
0.0896104	0.818906	Serine	Acetylspermidine	M104T471_2	M188T511_2
0.194805	0.566463	Serine	Adenosine	M104T471_2	M268T129
0.293506	0.362365	Serine	Arginine	M104T471_2	M175T525_2
0.358442	0.246371	Serine	Betaine	M104T471_2	M118T415_2
0.48961	0.0926921	Serine	Carnitine	M104T471_2	M162T455_3
0.466234	0.112332	Serine	Carnosine	M104T471_2	M227T539
0.124675	0.734692	Serine	CDP-choline	M104T471_2	M489T588
0.655844	0.0161999	Serine	Choline	M104T471_2	M104T309_3
-0.0481203	0.912127	Serine	Cystathionine	M104T471_2	M223T555
0.219549	0.52306	Serine	Deoxyadenosine	M104T471_2	M252T93
0.0597403	0.884264	Serine	Dimethylglycine	M104T471_2	M104T425
0.574026	0.0418451	Serine	Dimethyl-L-arginine	M104T471_2	M203T515_1
-0.345455	0.26618	Serine	Glutamine	M104T471_2	M147T468_2
0.309091	0.332503	Serine	Glycine	M104T471_2	M76T459
0.290909	0.364301	Serine	GSH	M104T471_2	M308T495_2
-0.172343	0.652782	Serine	GSSG	M104T471_2	M613T593
0.125974	0.732918	Serine	Guanine	M104T471_2	M152T288_2
0.384416	0.21204	Serine	Guanosine	M104T471_2	M284T358_1
0.387013	0.208713	Serine	Histamine	M104T471_2	M112T469
0.232468	0.485866	Serine	Histidine	M104T471_2	M156T544_2
-0.378947	0.245879	Serine	Hydroxyproline	M104T471_2	M132T452
0.0883117	0.821554	Serine	Hypoxanthine	M104T471_2	M137T143_2
0.477922	0.103622	Serine	Inosine	M104T471_2	M269T260
0.301299	0.346338	Serine	L-Alanine	M104T471_2	M90T442
0.305195	0.339646	Serine	L-Kynurenine	M104T471_2	M209T352
0.541558	0.0583532	Serine	Lysine	M104T471_2	M147T535_2
0.401299	0.186708	Serine	Methionine	M104T471_2	M150T395_2
0.227273	0.49725	Serine	Methylguanosine (1)	M104T471_2	M298T212
0.194805	0.566463	Serine	Methylguanosine (2)	M104T471_2	M298T295
0.712987	0.00698939	Serine	Methylhistamine	M104T471_2	M126T423
0.257143	0.43512	Serine	N6,N6,N6-Trimethyl-L-lysine	M104T471_2	M189T561
0.25974	0.428011	Serine	N6-methyladenosine	M104T471_2	M282T83
0.372727	0.228364	Serine	N-Acetyl-L-carnosine	M104T471_2	M269T471
0.648052	0.0182975	Serine	Nicotinamide	M104T471_2	M123T47_3
0.570588	0.0869574	Serine	N-methylnicotinamide	M104T471_2	M137T42
-0.52987	0.0639102	Serine	Ornithine	M104T471_2	M133T537_1
0.584416	0.0375419	Serine	Proline	M104T471_2	M116T424_2
0.338961	0.277996	Serine	Putrescine	M104T471_2	M89T518
0.418182	0.165223	Serine	S-Adenosylhomocysteine	M104T471_2	M385T467
-0.247059	0.525684	Serine	S-Adenosylmethionine	M104T471_2	M399T560
-0.107143	0.912127	Serine	Spermidine	M104T471_2	M146T609
-0.261039	0.4269	Serine	Tryptophan	M104T471_2	M205T346_2
-0.0257998	0.957974	Serine	Phosphocreatine	M104T471_2	M212T563
0.290909	0.364301	Serine	Creatine	M104T471_2	M132T447_3
0.818182	0.000329715	Xanthine	1-methyladenosine	M151T198_2	M282T393
0.533766	0.0626965	Xanthine	1-methylnicotinamide	M151T198_2	M137T353_2
0.577922	0.0400747	Xanthine	5'-S-Methyl-5'-thioadenosine	M151T198_2	M298T61_2
0.762338	0.00307745	Xanthine	7-methylguanine	M151T198_2	M166T192
0.580519	0.0390906	Xanthine	Acetylcarnitine	M151T198_2	M204T426_2
0.374026	0.226036	Xanthine	Acetylspermidine	M151T198_2	M188T511_2
0.27013	0.405952	Xanthine	Adenosine	M151T198_2	M268T129
0.190909	0.575529	Xanthine	Arginine	M151T198_2	M175T525_2
0.494805	0.0888789	Xanthine	Betaine	M151T198_2	M118T415_2
0.616883	0.0270116	Xanthine	Carnitine	M151T198_2	M162T455_3
0.414286	0.169454	Xanthine	Carnosine	M151T198_2	M227T539
0.728571	0.00531298	Xanthine	CDP-choline	M151T198_2	M489T588
0.731169	0.0051353	Xanthine	Choline	M151T198_2	M104T309_3
0.312782	0.341009	Xanthine	Cystathionine	M151T198_2	M223T555
0.251128	0.462321	Xanthine	Deoxyadenosine	M151T198_2	M252T93
0.518182	0.0705539	Xanthine	Dimethylglycine	M151T198_2	M104T425
0.754545	0.00343964	Xanthine	Dimethyl-L-arginine	M151T198_2	M203T515_1
0.166234	0.632652	Xanthine	Glutamine	M151T198_2	M147T468_2
0.379221	0.218816	Xanthine	Glycine	M151T198_2	M76T459
0.777922	0.0019029	Xanthine	GSH	M151T198_2	M308T495_2
0.589267	0.0560915	Xanthine	GSSG	M151T198_2	M613T593
0.17013	0.623848	Xanthine	Guanine	M151T198_2	M152T288_2
0.276623	0.3943	Xanthine	Guanosine	M151T198_2	M284T358_1
-0.205195	0.541773	Xanthine	Histamine	M151T198_2	M112T469
0.506494	0.0789234	Xanthine	Histidine	M151T198_2	M156T544_2
-0.317544	0.347693	Xanthine	Hydroxyproline	M151T198_2	M132T452
0.567532	0.044901	Xanthine	Hypoxanthine	M151T198_2	M137T143_2
0.432468	0.148174	Xanthine	Inosine	M151T198_2	M269T260
0.64026	0.020122	Xanthine	L-Alanine	M151T198_2	M90T442
0.494805	0.0888789	Xanthine	L-Kynurenine	M151T198_2	M209T352
-0.119481	0.747475	Xanthine	Lysine	M151T198_2	M147T535_2
-0.205195	0.541773	Xanthine	Methionine	M151T198_2	M150T395_2
0.65974	0.0152269	Xanthine	Methylguanosine (1)	M151T198_2	M298T212
0.658442	0.0154907	Xanthine	Methylguanosine (2)	M151T198_2	M298T295
0.292208	0.364033	Xanthine	Methylhistamine	M151T198_2	M126T423
0.319481	0.312724	Xanthine	N6,N6,N6-Trimethyl-L-lysine	M151T198_2	M189T561
0.584416	0.0375419	Xanthine	N6-methyladenosine	M151T198_2	M282T83
0.464935	0.112979	Xanthine	N-Acetyl-L-carnosine	M151T198_2	M269T471
0.436364	0.143782	Xanthine	Nicotinamide	M151T198_2	M123T47_3
0.682353	0.0320895	Xanthine	N-methylnicotinamide	M151T198_2	M137T42
0.222078	0.507499	Xanthine	Ornithine	M151T198_2	M133T537_1
0.449351	0.129312	Xanthine	Proline	M151T198_2	M116T424_2
0.588312	0.0369528	Xanthine	Putrescine	M151T198_2	M89T518
0.727273	0.00546112	Xanthine	S-Adenosylhomocysteine	M151T198_2	M385T467
0.447059	0.209382	Xanthine	S-Adenosylmethionine	M151T198_2	M399T560
0.142857	0.873876	Xanthine	Spermidine	M151T198_2	M146T609
-0.214286	0.521359	Xanthine	Tryptophan	M151T198_2	M205T346_2
0.285862	0.423546	Xanthine	Phosphocreatine	M151T198_2	M212T563
0.667532	0.0136645	Xanthine	Creatine	M151T198_2	M132T447_3
0.462338	0.116043	1-methyladenosine	1-methylnicotinamide	M282T393	M137T353_2
0.777922	0.0019029	1-methyladenosine	5'-S-Methyl-5'-thioadenosine	M282T393	M298T61_2
0.890909	0.00027124	1-methyladenosine	7-methylguanine	M282T393	M166T192
0.42987	0.151214	1-methyladenosine	Acetylcarnitine	M282T393	M204T426_2
0.64026	0.020122	1-methyladenosine	Acetylspermidine	M282T393	M188T511_2
0.397403	0.192897	1-methyladenosine	Adenosine	M282T393	M268T129
0.250649	0.447847	1-methyladenosine	Arginine	M282T393	M175T525_2
0.711688	0.00711155	1-methyladenosine	Betaine	M282T393	M118T415_2
0.488312	0.0937421	1-methyladenosine	Carnitine	M282T393	M162T455_3
0.253247	0.440649	1-methyladenosine	Carnosine	M282T393	M227T539
0.742857	0.00433823	1-methyladenosine	CDP-choline	M282T393	M489T588
0.771429	0.00225344	1-methyladenosine	Choline	M282T393	M104T309_3
0.201504	0.56494	1-methyladenosine	Cystathionine	M282T393	M223T555
0.344361	0.285081	1-methyladenosine	Deoxyadenosine	M282T393	M252T93
0.819481	0.000329715	1-methyladenosine	Dimethylglycine	M282T393	M104T425
0.835065	9.69967e-06	1-methyladenosine	Dimethyl-L-arginine	M282T393	M203T515_1
0.0987013	0.797369	1-methyladenosine	Glutamine	M282T393	M147T468_2
0.605195	0.0304855	1-methyladenosine	Glycine	M282T393	M76T459
0.876623	0.0001385	1-methyladenosine	GSH	M282T393	M308T495_2
0.618163	0.0418451	1-methyladenosine	GSSG	M282T393	M613T593
0.518182	0.0705539	1-methyladenosine	Guanine	M282T393	M152T288_2
0.428571	0.152522	1-methyladenosine	Guanosine	M282T393	M284T358_1
0.0402597	0.929187	1-methyladenosine	Histamine	M282T393	M112T469
0.62987	0.0229623	1-methyladenosine	Histidine	M282T393	M156T544_2
-0.0596491	0.892674	1-methyladenosine	Hydroxyproline	M282T393	M132T452
0.522078	0.0683769	1-methyladenosine	Hypoxanthine	M282T393	M137T143_2
0.381818	0.215131	1-methyladenosine	Inosine	M282T393	M269T260
0.735065	0.00483054	1-methyladenosine	L-Alanine	M282T393	M90T442
0.520779	0.0694981	1-methyladenosine	L-Kynurenine	M282T393	M209T352
-0.131169	0.718941	1-methyladenosine	Lysine	M282T393	M147T535_2
-0.353247	0.254523	1-methyladenosine	Methionine	M282T393	M150T395_2
0.837662	0	1-methyladenosine	Methylguanosine (1)	M282T393	M298T212
0.853247	0	1-methyladenosine	Methylguanosine (2)	M282T393	M298T295
0.480519	0.100988	1-methyladenosine	Methylhistamine	M282T393	M126T423
0.567532	0.044901	1-methyladenosine	N6,N6,N6-Trimethyl-L-lysine	M282T393	M189T561
0.601299	0.0320895	1-methyladenosine	N6-methyladenosine	M282T393	M282T83
0.274026	0.397446	1-methyladenosine	N-Acetyl-L-carnosine	M282T393	M269T471
0.457143	0.121139	1-methyladenosine	Nicotinamide	M282T393	M123T47_3
0.6	0.0674095	1-methyladenosine	N-methylnicotinamide	M282T393	M137T42
0.237662	0.476592	1-methyladenosine	Ornithine	M282T393	M133T537_1
0.61039	0.0285936	1-methyladenosine	Proline	M282T393	M116T424_2
0.611688	0.0284118	1-methyladenosine	Putrescine	M282T393	M89T518
0.716883	0.00663902	1-methyladenosine	S-Adenosylhomocysteine	M282T393	M385T467
0.526471	0.121139	1-methyladenosine	S-Adenosylmethionine	M282T393	M399T560
0.25	0.739057	1-methyladenosine	Spermidine	M282T393	M146T609
-0.0948052	0.807096	1-methyladenosine	Tryptophan	M282T393	M205T346_2
0.254902	0.483137	1-methyladenosine	Phosphocreatine	M282T393	M212T563
0.577922	0.0400747	1-methyladenosine	Creatine	M282T393	M132T447_3
0.235065	0.480816	1-methylnicotinamide	5'-S-Methyl-5'-thioadenosine	M137T353_2	M298T61_2
0.393506	0.198429	1-methylnicotinamide	7-methylguanine	M137T353_2	M166T192
0.406494	0.178673	1-methylnicotinamide	Acetylcarnitine	M137T353_2	M204T426_2
0.219481	0.512732	1-methylnicotinamide	Acetylspermidine	M137T353_2	M188T511_2
0.224675	0.503185	1-methylnicotinamide	Adenosine	M137T353_2	M268T129
0.0558442	0.893051	1-methylnicotinamide	Arginine	M137T353_2	M175T525_2
0.527273	0.0650398	1-methylnicotinamide	Betaine	M137T353_2	M118T415_2
0.383117	0.21402	1-methylnicotinamide	Carnitine	M137T353_2	M162T455_3
0.358442	0.246371	1-methylnicotinamide	Carnosine	M137T353_2	M227T539
0.320779	0.311112	1-methylnicotinamide	CDP-choline	M137T353_2	M489T588
0.461039	0.117104	1-methylnicotinamide	Choline	M137T353_2	M104T309_3
0.437594	0.154776	1-methylnicotinamide	Cystathionine	M137T353_2	M223T555
0.345865	0.282285	1-methylnicotinamide	Deoxyadenosine	M137T353_2	M252T93
0.214286	0.521359	1-methylnicotinamide	Dimethylglycine	M137T353_2	M104T425
0.481818	0.0995053	1-methylnicotinamide	Dimethyl-L-arginine	M137T353_2	M203T515_1
-0.154545	0.65869	1-methylnicotinamide	Glutamine	M137T353_2	M147T468_2
0.322078	0.308384	1-methylnicotinamide	Glycine	M137T353_2	M76T459
0.444156	0.134421	1-methylnicotinamide	GSH	M137T353_2	M308T495_2
0.20743	0.577295	1-methylnicotinamide	GSSG	M137T353_2	M613T593
-0.148052	0.674827	1-methylnicotinamide	Guanine	M137T353_2	M152T288_2
0.0727273	0.858876	1-methylnicotinamide	Guanosine	M137T353_2	M284T358_1
0.0636364	0.873876	1-methylnicotinamide	Histamine	M137T353_2	M112T469
0.2	0.553307	1-methylnicotinamide	Histidine	M137T353_2	M156T544_2
-0.114035	0.772416	1-methylnicotinamide	Hydroxyproline	M137T353_2	M132T452
0.242857	0.4654	1-methylnicotinamide	Hypoxanthine	M137T353_2	M137T143_2
0.168831	0.626781	1-methylnicotinamide	Inosine	M137T353_2	M269T260
0.31039	0.330228	1-methylnicotinamide	L-Alanine	M137T353_2	M90T442
0.492208	0.0915041	1-methylnicotinamide	L-Kynurenine	M137T353_2	M209T352
0.214286	0.521359	1-methylnicotinamide	Lysine	M137T353_2	M147T535_2
0.0415584	0.928027	1-methylnicotinamide	Methionine	M137T353_2	M150T395_2
0.123377	0.738618	1-methylnicotinamide	Methylguanosine (1)	M137T353_2	M298T212
0.163636	0.639436	1-methylnicotinamide	Methylguanosine (2)	M137T353_2	M298T295
0.250649	0.447847	1-methylnicotinamide	Methylhistamine	M137T353_2	M126T423
0.255844	0.437729	1-methylnicotinamide	N6,N6,N6-Trimethyl-L-lysine	M137T353_2	M189T561
0.193506	0.568908	1-methylnicotinamide	N6-methyladenosine	M137T353_2	M282T83
0.275325	0.396296	1-methylnicotinamide	N-Acetyl-L-carnosine	M137T353_2	M269T471
0.568831	0.044224	1-methylnicotinamide	Nicotinamide	M137T353_2	M123T47_3
0.223529	0.574749	1-methylnicotinamide	N-methylnicotinamide	M137T353_2	M137T42
-0.0714286	0.862232	1-methylnicotinamide	Ornithine	M137T353_2	M133T537_1
0.477922	0.103622	1-methylnicotinamide	Proline	M137T353_2	M116T424_2
0.448052	0.130261	1-methylnicotinamide	Putrescine	M137T353_2	M89T518
0.418182	0.165223	1-methylnicotinamide	S-Adenosylhomocysteine	M137T353_2	M385T467
-0.135294	0.754215	1-methylnicotinamide	S-Adenosylmethionine	M137T353_2	M399T560
-0.142857	0.873876	1-methylnicotinamide	Spermidine	M137T353_2	M146T609
-0.137662	0.702618	1-methylnicotinamide	Tryptophan	M137T353_2	M205T346_2
-0.281734	0.431032	1-methylnicotinamide	Phosphocreatine	M137T353_2	M212T563
0.301299	0.346338	1-methylnicotinamide	Creatine	M137T353_2	M132T447_3
0.690909	0.00971481	5'-S-Methyl-5'-thioadenosine	7-methylguanine	M298T61_2	M166T192
0.41039	0.174505	5'-S-Methyl-5'-thioadenosine	Acetylcarnitine	M298T61_2	M204T426_2
0.745455	0.00415417	5'-S-Methyl-5'-thioadenosine	Acetylspermidine	M298T61_2	M188T511_2
0.414286	0.169454	5'-S-Methyl-5'-thioadenosine	Adenosine	M298T61_2	M268T129
0.112987	0.759831	5'-S-Methyl-5'-thioadenosine	Arginine	M298T61_2	M175T525_2
0.644156	0.0193303	5'-S-Methyl-5'-thioadenosine	Betaine	M298T61_2	M118T415_2
0.42987	0.151214	5'-S-Methyl-5'-thioadenosine	Carnitine	M298T61_2	M162T455_3
0.237662	0.476592	5'-S-Methyl-5'-thioadenosine	Carnosine	M298T61_2	M227T539
0.8	0.000809526	5'-S-Methyl-5'-thioadenosine	CDP-choline	M298T61_2	M489T588
0.52987	0.0639102	5'-S-Methyl-5'-thioadenosine	Choline	M298T61_2	M104T309_3
0.276692	0.407283	5'-S-Methyl-5'-thioadenosine	Cystathionine	M298T61_2	M223T555
0.106767	0.782962	5'-S-Methyl-5'-thioadenosine	Deoxyadenosine	M298T61_2	M252T93
0.793506	0.00104603	5'-S-Methyl-5'-thioadenosine	Dimethylglycine	M298T61_2	M104T425
0.568831	0.044224	5'-S-Methyl-5'-thioadenosine	Dimethyl-L-arginine	M298T61_2	M203T515_1
0.209091	0.532191	5'-S-Methyl-5'-thioadenosine	Glutamine	M298T61_2	M147T468_2
0.490909	0.0925398	5'-S-Methyl-5'-thioadenosine	Glycine	M298T61_2	M76T459
0.754545	0.00343964	5'-S-Methyl-5'-thioadenosine	GSH	M298T61_2	M308T495_2
0.713106	0.0136645	5'-S-Methyl-5'-thioadenosine	GSSG	M298T61_2	M613T593
0.349351	0.260307	5'-S-Methyl-5'-thioadenosine	Guanine	M298T61_2	M152T288_2
0.274026	0.397446	5'-S-Methyl-5'-thioadenosine	Guanosine	M298T61_2	M284T358_1
-0.0402597	0.929187	5'-S-Methyl-5'-thioadenosine	Histamine	M298T61_2	M112T469
0.714286	0.00693238	5'-S-Methyl-5'-thioadenosine	Histidine	M298T61_2	M156T544_2
0.0912281	0.825784	5'-S-Methyl-5'-thioadenosine	Hydroxyproline	M298T61_2	M132T452
0.693506	0.00937903	5'-S-Methyl-5'-thioadenosine	Hypoxanthine	M298T61_2	M137T143_2
0.351948	0.256736	5'-S-Methyl-5'-thioadenosine	Inosine	M298T61_2	M269T260
0.611688	0.0284118	5'-S-Methyl-5'-thioadenosine	L-Alanine	M298T61_2	M90T442
0.542857	0.057947	5'-S-Methyl-5'-thioadenosine	L-Kynurenine	M298T61_2	M209T352
-0.288312	0.370144	5'-S-Methyl-5'-thioadenosine	Lysine	M298T61_2	M147T535_2
-0.422078	0.159905	5'-S-Methyl-5'-thioadenosine	Methionine	M298T61_2	M150T395_2
0.615584	0.0273392	5'-S-Methyl-5'-thioadenosine	Methylguanosine (1)	M298T61_2	M298T212
0.703896	0.00796487	5'-S-Methyl-5'-thioadenosine	Methylguanosine (2)	M298T61_2	M298T295
0.219481	0.512732	5'-S-Methyl-5'-thioadenosine	Methylhistamine	M298T61_2	M126T423
0.519481	0.0700221	5'-S-Methyl-5'-thioadenosine	N6,N6,N6-Trimethyl-L-lysine	M298T61_2	M189T561
0.322078	0.308384	5'-S-Methyl-5'-thioadenosine	N6-methyladenosine	M298T61_2	M282T83
0.167532	0.630013	5'-S-Methyl-5'-thioadenosine	N-Acetyl-L-carnosine	M298T61_2	M269T471
0.255844	0.437729	5'-S-Methyl-5'-thioadenosine	Nicotinamide	M298T61_2	M123T47_3
0.0911765	0.846631	5'-S-Methyl-5'-thioadenosine	N-methylnicotinamide	M298T61_2	M137T42
0.44026	0.139548	5'-S-Methyl-5'-thioadenosine	Ornithine	M298T61_2	M133T537_1
0.381818	0.215131	5'-S-Methyl-5'-thioadenosine	Proline	M298T61_2	M116T424_2
0.468831	0.110485	5'-S-Methyl-5'-thioadenosine	Putrescine	M298T61_2	M89T518
0.519481	0.0700221	5'-S-Methyl-5'-thioadenosine	S-Adenosylhomocysteine	M298T61_2	M385T467
0.605882	0.0639102	5'-S-Methyl-5'-thioadenosine	S-Adenosylmethionine	M298T61_2	M399T560
0.142857	0.873876	5'-S-Methyl-5'-thioadenosine	Spermidine	M298T61_2	M146T609
-0.185714	0.585789	5'-S-Methyl-5'-thioadenosine	Tryptophan	M298T61_2	M205T346_2
0.256966	0.480352	5'-S-Methyl-5'-thioadenosine	Phosphocreatine	M298T61_2	M212T563
0.576623	0.0406984	5'-S-Methyl-5'-thioadenosine	Creatine	M298T61_2	M132T447_3
0.211688	0.525736	7-methylguanine	Acetylcarnitine	M166T192	M204T426_2
0.701299	0.00818818	7-methylguanine	Acetylspermidine	M166T192	M188T511_2
0.34026	0.275363	7-methylguanine	Adenosine	M166T192	M268T129
0.257143	0.43512	7-methylguanine	Arginine	M166T192	M175T525_2
0.744156	0.00427379	7-methylguanine	Betaine	M166T192	M118T415_2
0.274026	0.397446	7-methylguanine	Carnitine	M166T192	M162T455_3
0.0493506	0.910367	7-methylguanine	Carnosine	M166T192	M227T539
0.65974	0.0152269	7-methylguanine	CDP-choline	M166T192	M489T588
0.633766	0.0220571	7-methylguanine	Choline	M166T192	M104T309_3
0.192481	0.583762	7-methylguanine	Cystathionine	M166T192	M223T555
0.282707	0.396296	7-methylguanine	Deoxyadenosine	M166T192	M252T93
0.806494	0.000623881	7-methylguanine	Dimethylglycine	M166T192	M104T425
0.736364	0.00480866	7-methylguanine	Dimethyl-L-arginine	M166T192	M203T515_1
0.218182	0.515014	7-methylguanine	Glutamine	M166T192	M147T468_2
0.637662	0.0208978	7-methylguanine	Glycine	M166T192	M76T459
0.668831	0.0136552	7-methylguanine	GSH	M166T192	M308T495_2
0.688338	0.0196058	7-methylguanine	GSSG	M166T192	M613T593
0.546753	0.0560434	7-methylguanine	Guanine	M166T192	M152T288_2
0.323377	0.306878	7-methylguanine	Guanosine	M166T192	M284T358_1
0.0779221	0.846513	7-methylguanine	Histamine	M166T192	M112T469
0.450649	0.127957	7-methylguanine	Histidine	M166T192	M156T544_2
0.0315789	0.952138	7-methylguanine	Hydroxyproline	M166T192	M132T452
0.454545	0.123751	7-methylguanine	Hypoxanthine	M166T192	M137T143_2
0.179221	0.599863	7-methylguanine	Inosine	M166T192	M269T260
0.593506	0.0345378	7-methylguanine	L-Alanine	M166T192	M90T442
0.481818	0.0995053	7-methylguanine	L-Kynurenine	M166T192	M209T352
-0.0350649	0.940926	7-methylguanine	Lysine	M166T192	M147T535_2
-0.414286	0.169454	7-methylguanine	Methionine	M166T192	M150T395_2
0.801299	0.000791787	7-methylguanine	Methylguanosine (1)	M166T192	M298T212
0.845455	0	7-methylguanine	Methylguanosine (2)	M166T192	M298T295
0.468831	0.110485	7-methylguanine	Methylhistamine	M166T192	M126T423
0.348052	0.261958	7-methylguanine	N6,N6,N6-Trimethyl-L-lysine	M166T192	M189T561
0.6	0.0324832	7-methylguanine	N6-methyladenosine	M166T192	M282T83
0.131169	0.718941	7-methylguanine	N-Acetyl-L-carnosine	M166T192	M269T471
0.212987	0.524199	7-methylguanine	Nicotinamide	M166T192	M123T47_3
0.579412	0.0799087	7-methylguanine	N-methylnicotinamide	M166T192	M137T42
0.24026	0.472389	7-methylguanine	Ornithine	M166T192	M133T537_1
0.593506	0.0345378	7-methylguanine	Proline	M166T192	M116T424_2
0.693506	0.00937903	7-methylguanine	Putrescine	M166T192	M89T518
0.561039	0.0481456	7-methylguanine	S-Adenosylhomocysteine	M166T192	M385T467
0.494118	0.152548	7-methylguanine	S-Adenosylmethionine	M166T192	M399T560
0.535714	0.405952	7-methylguanine	Spermidine	M166T192	M146T609
0.0207792	0.962374	7-methylguanine	Tryptophan	M166T192	M205T346_2
-0.0216718	0.963326	7-methylguanine	Phosphocreatine	M166T192	M212T563
0.348052	0.261958	7-methylguanine	Creatine	M166T192	M132T447_3
-0.0181818	0.963749	Acetylcarnitine	Acetylspermidine	M204T426_2	M188T511_2
0.401299	0.186708	Acetylcarnitine	Adenosine	M204T426_2	M268T129
-0.0857143	0.825784	Acetylcarnitine	Arginine	M204T426_2	M175T525_2
0.203896	0.543508	Acetylcarnitine	Betaine	M204T426_2	M118T415_2
0.972727	0.000329715	Acetylcarnitine	Carnitine	M204T426_2	M162T455_3
0.946753	0.000336584	Acetylcarnitine	Carnosine	M204T426_2	M227T539
0.409091	0.175967	Acetylcarnitine	CDP-choline	M204T426_2	M489T588
0.64026	0.020122	Acetylcarnitine	Choline	M204T426_2	M104T309_3
0.0285714	0.952138	Acetylcarnitine	Cystathionine	M204T426_2	M223T555
0.0105263	0.98052	Acetylcarnitine	Deoxyadenosine	M204T426_2	M252T93
0.174026	0.612842	Acetylcarnitine	Dimethylglycine	M204T426_2	M104T425
0.532468	0.0627223	Acetylcarnitine	Dimethyl-L-arginine	M204T426_2	M203T515_1
-0.11039	0.766105	Acetylcarnitine	Glutamine	M204T426_2	M147T468_2
0.142857	0.688514	Acetylcarnitine	Glycine	M204T426_2	M76T459
0.579221	0.0398231	Acetylcarnitine	GSH	M204T426_2	M308T495_2
0.0588235	0.899617	Acetylcarnitine	GSSG	M204T426_2	M613T593
-0.0883117	0.821554	Acetylcarnitine	Guanine	M204T426_2	M152T288_2
0.372727	0.228364	Acetylcarnitine	Guanosine	M204T426_2	M284T358_1
-0.0714286	0.862232	Acetylcarnitine	Histamine	M204T426_2	M112T469
0.533766	0.0626965	Acetylcarnitine	Histidine	M204T426_2	M156T544_2
-0.708772	0.011528	Acetylcarnitine	Hydroxyproline	M204T426_2	M132T452
0.674026	0.0125185	Acetylcarnitine	Hypoxanthine	M204T426_2	M137T143_2
0.905195	0.000329715	Acetylcarnitine	Inosine	M204T426_2	M269T260
0.54026	0.0590576	Acetylcarnitine	L-Alanine	M204T426_2	M90T442
0.38961	0.204882	Acetylcarnitine	L-Kynurenine	M204T426_2	M209T352
-0.233766	0.483137	Acetylcarnitine	Lysine	M204T426_2	M147T535_2
0.00519481	0.989897	Acetylcarnitine	Methionine	M204T426_2	M150T395_2
0.164935	0.636042	Acetylcarnitine	Methylguanosine (1)	M204T426_2	M298T212
0.150649	0.66892	Acetylcarnitine	Methylguanosine (2)	M204T426_2	M298T295
0.274026	0.397446	Acetylcarnitine	Methylhistamine	M204T426_2	M126T423
0.148052	0.674827	Acetylcarnitine	N6,N6,N6-Trimethyl-L-lysine	M204T426_2	M189T561
0.1	0.794456	Acetylcarnitine	N6-methyladenosine	M204T426_2	M282T83
0.885714	0.000228307	Acetylcarnitine	N-Acetyl-L-carnosine	M204T426_2	M269T471
0.549351	0.0548585	Acetylcarnitine	Nicotinamide	M204T426_2	M123T47_3
0.338235	0.364301	Acetylcarnitine	N-methylnicotinamide	M204T426_2	M137T42
-0.0961039	0.804697	Acetylcarnitine	Ornithine	M204T426_2	M133T537_1
0.21039	0.529373	Acetylcarnitine	Proline	M204T426_2	M116T424_2
0.15974	0.649182	Acetylcarnitine	Putrescine	M204T426_2	M89T518
0.667532	0.0136645	Acetylcarnitine	S-Adenosylhomocysteine	M204T426_2	M385T467
0.0617647	0.902348	Acetylcarnitine	S-Adenosylmethionine	M204T426_2	M399T560
-0.321429	0.656205	Acetylcarnitine	Spermidine	M204T426_2	M146T609
-0.593506	0.0345378	Acetylcarnitine	Tryptophan	M204T426_2	M205T346_2
0.754386	0.00718045	Acetylcarnitine	Phosphocreatine	M204T426_2	M212T563
0.9	0.000307312	Acetylcarnitine	Creatine	M204T426_2	M132T447_3
0.368831	0.232284	Acetylspermidine	Adenosine	M188T511_2	M268T129
0.298701	0.351248	Acetylspermidine	Arginine	M188T511_2	M175T525_2
0.611688	0.0284118	Acetylspermidine	Betaine	M188T511_2	M118T415_2
0.0272727	0.952138	Acetylspermidine	Carnitine	M188T511_2	M162T455_3
-0.180519	0.59652	Acetylspermidine	Carnosine	M188T511_2	M227T539
0.623377	0.0252339	Acetylspermidine	CDP-choline	M188T511_2	M489T588
0.432468	0.148174	Acetylspermidine	Choline	M188T511_2	M104T309_3
0.181955	0.605495	Acetylspermidine	Cystathionine	M188T511_2	M223T555
0.251128	0.462321	Acetylspermidine	Deoxyadenosine	M188T511_2	M252T93
0.735065	0.00483054	Acetylspermidine	Dimethylglycine	M188T511_2	M104T425
0.397403	0.192897	Acetylspermidine	Dimethyl-L-arginine	M188T511_2	M203T515_1
0.246753	0.457376	Acetylspermidine	Glutamine	M188T511_2	M147T468_2
0.674026	0.0125185	Acetylspermidine	Glycine	M188T511_2	M76T459
0.581818	0.038488	Acetylspermidine	GSH	M188T511_2	M308T495_2
0.686275	0.020122	Acetylspermidine	GSSG	M188T511_2	M613T593
0.409091	0.175967	Acetylspermidine	Guanine	M188T511_2	M152T288_2
0.212987	0.524199	Acetylspermidine	Guanosine	M188T511_2	M284T358_1
0.151948	0.666428	Acetylspermidine	Histamine	M188T511_2	M112T469
0.522078	0.0683769	Acetylspermidine	Histidine	M188T511_2	M156T544_2
0.407018	0.210142	Acetylspermidine	Hydroxyproline	M188T511_2	M132T452
0.268831	0.4086	Acetylspermidine	Hypoxanthine	M188T511_2	M137T143_2
-0.0467532	0.912127	Acetylspermidine	Inosine	M188T511_2	M269T260
0.449351	0.129312	Acetylspermidine	L-Alanine	M188T511_2	M90T442
0.364935	0.237995	Acetylspermidine	L-Kynurenine	M188T511_2	M209T352
-0.0038961	0.992948	Acetylspermidine	Lysine	M188T511_2	M147T535_2
-0.535065	0.0619529	Acetylspermidine	Methionine	M188T511_2	M150T395_2
0.625974	0.0241167	Acetylspermidine	Methylguanosine (1)	M188T511_2	M298T212
0.714286	0.00693238	Acetylspermidine	Methylguanosine (2)	M188T511_2	M298T295
0.331169	0.292219	Acetylspermidine	Methylhistamine	M188T511_2	M126T423
0.498701	0.0856086	Acetylspermidine	N6,N6,N6-Trimethyl-L-lysine	M188T511_2	M189T561
0.335065	0.285365	Acetylspermidine	N6-methyladenosine	M188T511_2	M282T83
-0.220779	0.509867	Acetylspermidine	N-Acetyl-L-carnosine	M188T511_2	M269T471
0.215584	0.521035	Acetylspermidine	Nicotinamide	M188T511_2	M123T47_3
0.255882	0.512732	Acetylspermidine	N-methylnicotinamide	M188T511_2	M137T42
0.3	0.348871	Acetylspermidine	Ornithine	M188T511_2	M133T537_1
0.381818	0.215131	Acetylspermidine	Proline	M188T511_2	M116T424_2
0.561039	0.0481456	Acetylspermidine	Putrescine	M188T511_2	M89T518
0.388312	0.206519	Acetylspermidine	S-Adenosylhomocysteine	M188T511_2	M385T467
0.505882	0.14036	Acetylspermidine	S-Adenosylmethionine	M188T511_2	M399T560
-0.107143	0.912127	Acetylspermidine	Spermidine	M188T511_2	M146T609
-0.0675325	0.87079	Acetylspermidine	Tryptophan	M188T511_2	M205T346_2
-0.234262	0.521359	Acetylspermidine	Phosphocreatine	M188T511_2	M212T563
0.172727	0.615765	Acetylspermidine	Creatine	M188T511_2	M132T447_3
-0.246753	0.457376	Adenosine	Arginine	M268T129	M175T525_2
0.457143	0.121139	Adenosine	Betaine	M268T129	M118T415_2
0.325974	0.302591	Adenosine	Carnitine	M268T129	M162T455_3
0.377922	0.220815	Adenosine	Carnosine	M268T129	M227T539
0.123377	0.738618	Adenosine	CDP-choline	M268T129	M489T588
0.450649	0.127957	Adenosine	Choline	M268T129	M104T309_3
-0.309774	0.346338	Adenosine	Cystathionine	M268T129	M223T555
0.362406	0.254697	Adenosine	Deoxyadenosine	M268T129	M252T93
0.324675	0.30473	Adenosine	Dimethylglycine	M268T129	M104T425
0.319481	0.312724	Adenosine	Dimethyl-L-arginine	M268T129	M203T515_1
-0.264935	0.416223	Adenosine	Glutamine	M268T129	M147T468_2
0.502597	0.082546	Adenosine	Glycine	M268T129	M76T459
0.472727	0.108069	Adenosine	GSH	M268T129	M308T495_2
0.246646	0.499751	Adenosine	GSSG	M268T129	M613T593
0.154545	0.65869	Adenosine	Guanine	M268T129	M152T288_2
0.646753	0.0186989	Adenosine	Guanosine	M268T129	M284T358_1
0.424675	0.156933	Adenosine	Histamine	M268T129	M112T469
0.349351	0.260307	Adenosine	Histidine	M268T129	M156T544_2
-0.384211	0.238884	Adenosine	Hydroxyproline	M268T129	M132T452
0.218182	0.515014	Adenosine	Hypoxanthine	M268T129	M137T143_2
0.368831	0.232284	Adenosine	Inosine	M268T129	M269T260
0.185714	0.585789	Adenosine	L-Alanine	M268T129	M90T442
0.332468	0.290133	Adenosine	L-Kynurenine	M268T129	M209T352
-0.214286	0.521359	Adenosine	Lysine	M268T129	M147T535_2
-0.219481	0.512732	Adenosine	Methionine	M268T129	M150T395_2
0.220779	0.509867	Adenosine	Methylguanosine (1)	M268T129	M298T212
0.114286	0.756365	Adenosine	Methylguanosine (2)	M268T129	M298T295
0.528571	0.0642635	Adenosine	Methylhistamine	M268T129	M126T423
0.253247	0.440649	Adenosine	N6,N6,N6-Trimethyl-L-lysine	M268T129	M189T561
0.468831	0.110485	Adenosine	N6-methyladenosine	M268T129	M282T83
0.309091	0.332503	Adenosine	N-Acetyl-L-carnosine	M268T129	M269T471
0.42987	0.151214	Adenosine	Nicotinamide	M268T129	M123T47_3
0.270588	0.486388	Adenosine	N-methylnicotinamide	M268T129	M137T42
0.131169	0.718941	Adenosine	Ornithine	M268T129	M133T537_1
0.0402597	0.929187	Adenosine	Proline	M268T129	M116T424_2
-0.124675	0.734692	Adenosine	Putrescine	M268T129	M89T518
0.167532	0.630013	Adenosine	S-Adenosylhomocysteine	M268T129	M385T467
0.0970588	0.834305	Adenosine	S-Adenosylmethionine	M268T129	M399T560
0.0714286	0.952138	Adenosine	Spermidine	M268T129	M146T609
-0.528571	0.0642635	Adenosine	Tryptophan	M268T129	M205T346_2
0.386997	0.249596	Adenosine	Phosphocreatine	M268T129	M212T563
0.306494	0.338047	Adenosine	Creatine	M268T129	M132T447_3
0.253247	0.440649	Arginine	Betaine	M175T525_2	M118T415_2
-0.0155844	0.969808	Arginine	Carnitine	M175T525_2	M162T455_3
-0.118182	0.750541	Arginine	Carnosine	M175T525_2	M227T539
0.0688312	0.867836	Arginine	CDP-choline	M175T525_2	M489T588
0.351948	0.256736	Arginine	Choline	M175T525_2	M104T309_3
0.357895	0.261125	Arginine	Cystathionine	M175T525_2	M223T555
-0.0601504	0.886508	Arginine	Deoxyadenosine	M175T525_2	M252T93
0.314286	0.322515	Arginine	Dimethylglycine	M175T525_2	M104T425
0.297403	0.35397	Arginine	Dimethyl-L-arginine	M175T525_2	M203T515_1
0.354545	0.251801	Arginine	Glutamine	M175T525_2	M147T468_2
0.392208	0.200298	Arginine	Glycine	M175T525_2	M76T459
0.238961	0.473884	Arginine	GSH	M175T525_2	M308T495_2
0.104231	0.806136	Arginine	GSSG	M175T525_2	M613T593
0.00779221	0.984618	Arginine	Guanine	M175T525_2	M152T288_2
-0.118182	0.750541	Arginine	Guanosine	M175T525_2	M284T358_1
-0.0324675	0.947145	Arginine	Histamine	M175T525_2	M112T469
0.158442	0.651216	Arginine	Histidine	M175T525_2	M156T544_2
-0.0245614	0.958479	Arginine	Hydroxyproline	M175T525_2	M132T452
-0.120779	0.744524	Arginine	Hypoxanthine	M175T525_2	M137T143_2
-0.0272727	0.952138	Arginine	Inosine	M175T525_2	M269T260
0.244156	0.462321	Arginine	L-Alanine	M175T525_2	M90T442
-0.0194805	0.963326	Arginine	L-Kynurenine	M175T525_2	M209T352
0.562338	0.047694	Arginine	Lysine	M175T525_2	M147T535_2
0.184416	0.586264	Arginine	Methionine	M175T525_2	M150T395_2
0.277922	0.39109	Arginine	Methylguanosine (1)	M175T525_2	M298T212
0.368831	0.232284	Arginine	Methylguanosine (2)	M175T525_2	M298T295
0.306494	0.338047	Arginine	Methylhistamine	M175T525_2	M126T423
0.541558	0.0583532	Arginine	N6,N6,N6-Trimethyl-L-lysine	M175T525_2	M189T561
-0.0246753	0.955496	Arginine	N6-methyladenosine	M175T525_2	M282T83
-0.0857143	0.825784	Arginine	N-Acetyl-L-carnosine	M175T525_2	M269T471
0.128571	0.725821	Arginine	Nicotinamide	M175T525_2	M123T47_3
0.4	0.266857	Arginine	N-methylnicotinamide	M175T525_2	M137T42
-0.248052	0.455505	Arginine	Ornithine	M175T525_2	M133T537_1
0.593506	0.0345378	Arginine	Proline	M175T525_2	M116T424_2
0.416883	0.166864	Arginine	Putrescine	M175T525_2	M89T518
0.187013	0.583762	Arginine	S-Adenosylhomocysteine	M175T525_2	M385T467
0.338235	0.364301	Arginine	S-Adenosylmethionine	M175T525_2	M399T560
-0.0714286	0.952138	Arginine	Spermidine	M175T525_2	M146T609
0.383117	0.21402	Arginine	Tryptophan	M175T525_2	M205T346_2
-0.147575	0.709581	Arginine	Phosphocreatine	M175T525_2	M212T563
0.0662338	0.87263	Arginine	Creatine	M175T525_2	M132T447_3
0.246753	0.457376	Betaine	Carnitine	M118T415_2	M162T455_3
0.179221	0.599863	Betaine	Carnosine	M118T415_2	M227T539
0.423377	0.158082	Betaine	CDP-choline	M118T415_2	M489T588
0.527273	0.0650398	Betaine	Choline	M118T415_2	M104T309_3
0.37594	0.23589	Betaine	Cystathionine	M118T415_2	M223T555
0.357895	0.261125	Betaine	Deoxyadenosine	M118T415_2	M252T93
0.720779	0.00629648	Betaine	Dimethylglycine	M118T415_2	M104T425
0.584416	0.0375419	Betaine	Dimethyl-L-arginine	M118T415_2	M203T515_1
-0.0142857	0.972825	Betaine	Glutamine	M118T415_2	M147T468_2
0.675325	0.0123789	Betaine	Glycine	M118T415_2	M76T459
0.598701	0.0329996	Betaine	GSH	M118T415_2	M308T495_2
0.583075	0.0588951	Betaine	GSSG	M118T415_2	M613T593
0.25974	0.428011	Betaine	Guanine	M118T415_2	M152T288_2
0.192208	0.573078	Betaine	Guanosine	M118T415_2	M284T358_1
0.35974	0.244793	Betaine	Histamine	M118T415_2	M112T469
0.503896	0.0812697	Betaine	Histidine	M118T415_2	M156T544_2
0.045614	0.924376	Betaine	Hydroxyproline	M118T415_2	M132T452
0.292208	0.364033	Betaine	Hypoxanthine	M118T415_2	M137T143_2
0.119481	0.747475	Betaine	Inosine	M118T415_2	M269T260
0.314286	0.322515	Betaine	L-Alanine	M118T415_2	M90T442
0.305195	0.339646	Betaine	L-Kynurenine	M118T415_2	M209T352
0.122078	0.740113	Betaine	Lysine	M118T415_2	M147T535_2
-0.190909	0.575529	Betaine	Methionine	M118T415_2	M150T395_2
0.393506	0.198429	Betaine	Methylguanosine (1)	M118T415_2	M298T212
0.471429	0.108866	Betaine	Methylguanosine (2)	M118T415_2	M298T295
0.535065	0.0619529	Betaine	Methylhistamine	M118T415_2	M126T423
0.468831	0.110485	Betaine	N6,N6,N6-Trimethyl-L-lysine	M118T415_2	M189T561
0.474026	0.107632	Betaine	N6-methyladenosine	M118T415_2	M282T83
0.0662338	0.87263	Betaine	N-Acetyl-L-carnosine	M118T415_2	M269T471
0.342857	0.270145	Betaine	Nicotinamide	M118T415_2	M123T47_3
0.288235	0.456905	Betaine	N-methylnicotinamide	M118T415_2	M137T42
0.0220779	0.960362	Betaine	Ornithine	M118T415_2	M133T537_1
0.620779	0.0259509	Betaine	Proline	M118T415_2	M116T424_2
0.38961	0.204882	Betaine	Putrescine	M118T415_2	M89T518
0.303896	0.341464	Betaine	S-Adenosylhomocysteine	M118T415_2	M385T467
0.244118	0.532191	Betaine	S-Adenosylmethionine	M118T415_2	M399T560
0.142857	0.873876	Betaine	Spermidine	M118T415_2	M146T609
-0.0506494	0.907123	Betaine	Tryptophan	M118T415_2	M205T346_2
-0.0815273	0.854836	Betaine	Phosphocreatine	M118T415_2	M212T563
0.277922	0.39109	Betaine	Creatine	M118T415_2	M132T447_3
0.92987	0.000329715	Carnitine	Carnosine	M162T455_3	M227T539
0.466234	0.112332	Carnitine	CDP-choline	M162T455_3	M489T588
0.684416	0.0107165	Carnitine	Choline	M162T455_3	M104T309_3
0.00601504	0.989575	Carnitine	Cystathionine	M162T455_3	M223T555
-0.0255639	0.955496	Carnitine	Deoxyadenosine	M162T455_3	M252T93
0.223377	0.505134	Carnitine	Dimethylglycine	M162T455_3	M104T425
0.562338	0.047694	Carnitine	Dimethyl-L-arginine	M162T455_3	M203T515_1
-0.0584416	0.886508	Carnitine	Glutamine	M162T455_3	M147T468_2
0.148052	0.674827	Carnitine	Glycine	M162T455_3	M76T459
0.636364	0.0213444	Carnitine	GSH	M162T455_3	M308T495_2
0.0753354	0.867836	Carnitine	GSSG	M162T455_3	M613T593
-0.0194805	0.963326	Carnitine	Guanine	M162T455_3	M152T288_2
0.349351	0.260307	Carnitine	Guanosine	M162T455_3	M284T358_1
-0.074026	0.855029	Carnitine	Histamine	M162T455_3	M112T469
0.587013	0.0370989	Carnitine	Histidine	M162T455_3	M156T544_2
-0.640351	0.0284118	Carnitine	Hydroxyproline	M162T455_3	M132T452
0.642857	0.0196058	Carnitine	Hypoxanthine	M162T455_3	M137T143_2
0.923377	0.000329715	Carnitine	Inosine	M162T455_3	M269T260
0.581818	0.038488	Carnitine	L-Alanine	M162T455_3	M90T442
0.350649	0.258665	Carnitine	L-Kynurenine	M162T455_3	M209T352
-0.157143	0.654622	Carnitine	Lysine	M162T455_3	M147T535_2
0.00779221	0.984618	Carnitine	Methionine	M162T455_3	M150T395_2
0.231169	0.48739	Carnitine	Methylguanosine (1)	M162T455_3	M298T212
0.227273	0.49725	Carnitine	Methylguanosine (2)	M162T455_3	M298T295
0.316883	0.318758	Carnitine	Methylhistamine	M162T455_3	M126T423
0.188312	0.581304	Carnitine	N6,N6,N6-Trimethyl-L-lysine	M162T455_3	M189T561
0.138961	0.699747	Carnitine	N6-methyladenosine	M162T455_3	M282T83
0.867532	2.64705e-05	Carnitine	N-Acetyl-L-carnosine	M162T455_3	M269T471
0.605195	0.0304855	Carnitine	Nicotinamide	M162T455_3	M123T47_3
0.376471	0.305118	Carnitine	N-methylnicotinamide	M162T455_3	M137T42
-0.163636	0.639436	Carnitine	Ornithine	M162T455_3	M133T537_1
0.314286	0.322515	Carnitine	Proline	M162T455_3	M116T424_2
0.233766	0.483137	Carnitine	Putrescine	M162T455_3	M89T518
0.758442	0.00325033	Carnitine	S-Adenosylhomocysteine	M162T455_3	M385T467
0.0735294	0.877171	Carnitine	S-Adenosylmethionine	M162T455_3	M399T560
-0.214286	0.790715	Carnitine	Spermidine	M162T455_3	M146T609
-0.564935	0.0465441	Carnitine	Tryptophan	M162T455_3	M205T346_2
0.75645	0.00706965	Carnitine	Phosphocreatine	M162T455_3	M212T563
0.92987	0.000329715	Carnitine	Creatine	M162T455_3	M132T447_3
0.222078	0.507499	Carnosine	CDP-choline	M227T539	M489T588
0.519481	0.0700221	Carnosine	Choline	M227T539	M104T309_3
-0.0962406	0.810717	Carnosine	Cystathionine	M227T539	M223T555
-0.0481203	0.912127	Carnosine	Deoxyadenosine	M227T539	M252T93
0.0246753	0.955496	Carnosine	Dimethylglycine	M227T539	M104T425
0.422078	0.159905	Carnosine	Dimethyl-L-arginine	M227T539	M203T515_1
-0.168831	0.626781	Carnosine	Glutamine	M227T539	M147T468_2
0.0363636	0.939262	Carnosine	Glycine	M227T539	M76T459
0.431169	0.149915	Carnosine	GSH	M227T539	M308T495_2
-0.128999	0.750541	Carnosine	GSSG	M227T539	M613T593
-0.183117	0.589416	Carnosine	Guanine	M227T539	M152T288_2
0.332468	0.290133	Carnosine	Guanosine	M227T539	M284T358_1
0.0220779	0.960362	Carnosine	Histamine	M227T539	M112T469
0.433766	0.147121	Carnosine	Histidine	M227T539	M156T544_2
-0.749123	0.00629648	Carnosine	Hydroxyproline	M227T539	M132T452
0.498701	0.0856086	Carnosine	Hypoxanthine	M227T539	M137T143_2
0.9	0.000307312	Carnosine	Inosine	M227T539	M269T260
0.362338	0.241952	Carnosine	L-Alanine	M227T539	M90T442
0.237662	0.476592	Carnosine	L-Kynurenine	M227T539	M209T352
-0.150649	0.66892	Carnosine	Lysine	M227T539	M147T535_2
0.111688	0.762683	Carnosine	Methionine	M227T539	M150T395_2
-0.0272727	0.952138	Carnosine	Methylguanosine (1)	M227T539	M298T212
-0.0532468	0.900096	Carnosine	Methylguanosine (2)	M227T539	M298T295
0.298701	0.351248	Carnosine	Methylhistamine	M227T539	M126T423
0.127273	0.729747	Carnosine	N6,N6,N6-Trimethyl-L-lysine	M227T539	M189T561
0.0350649	0.940926	Carnosine	N6-methyladenosine	M227T539	M282T83
0.875325	0.000131112	Carnosine	N-Acetyl-L-carnosine	M227T539	M269T471
0.545455	0.0564297	Carnosine	Nicotinamide	M227T539	M123T47_3
0.297059	0.439561	Carnosine	N-methylnicotinamide	M227T539	M137T42
-0.272727	0.399945	Carnosine	Ornithine	M227T539	M133T537_1
0.187013	0.583762	Carnosine	Proline	M227T539	M116T424_2
-0.0025974	0.996409	Carnosine	Putrescine	M227T539	M89T518
0.541558	0.0583532	Carnosine	S-Adenosylhomocysteine	M227T539	M385T467
-0.0147059	0.978498	Carnosine	S-Adenosylmethionine	M227T539	M399T560
-0.714286	0.215131	Carnosine	Spermidine	M227T539	M146T609
-0.585714	0.0374988	Carnosine	Tryptophan	M227T539	M205T346_2
0.713106	0.0136645	Carnosine	Phosphocreatine	M227T539	M212T563
0.802597	0.000775358	Carnosine	Creatine	M227T539	M132T447_3
0.548052	0.0555198	CDP-choline	Choline	M489T588	M104T309_3
0.26015	0.440649	CDP-choline	Cystathionine	M489T588	M223T555
0.181955	0.605495	CDP-choline	Deoxyadenosine	M489T588	M252T93
0.597403	0.0332877	CDP-choline	Dimethylglycine	M489T588	M104T425
0.57013	0.0439373	CDP-choline	Dimethyl-L-arginine	M489T588	M203T515_1
0.231169	0.48739	CDP-choline	Glutamine	M489T588	M147T468_2
0.37013	0.231632	CDP-choline	Glycine	M489T588	M76T459
0.71039	0.0071751	CDP-choline	GSH	M489T588	M308T495_2
0.632611	0.0369528	CDP-choline	GSSG	M489T588	M613T593
0.319481	0.312724	CDP-choline	Guanine	M489T588	M152T288_2
0.202597	0.545512	CDP-choline	Guanosine	M489T588	M284T358_1
-0.323377	0.306878	CDP-choline	Histamine	M489T588	M112T469
0.619481	0.026263	CDP-choline	Histidine	M489T588	M156T544_2
0.108772	0.786763	CDP-choline	Hydroxyproline	M489T588	M132T452
0.663636	0.0144748	CDP-choline	Hypoxanthine	M489T588	M137T143_2
0.332468	0.290133	CDP-choline	Inosine	M489T588	M269T260
0.754545	0.00343964	CDP-choline	L-Alanine	M489T588	M90T442
0.394805	0.197101	CDP-choline	L-Kynurenine	M489T588	M209T352
-0.319481	0.312724	CDP-choline	Lysine	M489T588	M147T535_2
-0.45974	0.118173	CDP-choline	Methionine	M489T588	M150T395_2
0.719481	0.00629648	CDP-choline	Methylguanosine (1)	M489T588	M298T212
0.72987	0.00527911	CDP-choline	Methylguanosine (2)	M489T588	M298T295
0.0883117	0.821554	CDP-choline	Methylhistamine	M489T588	M126T423
0.42987	0.151214	CDP-choline	N6,N6,N6-Trimethyl-L-lysine	M489T588	M189T561
0.374026	0.226036	CDP-choline	N6-methyladenosine	M489T588	M282T83
0.193506	0.568908	CDP-choline	N-Acetyl-L-carnosine	M489T588	M269T471
0.314286	0.322515	CDP-choline	Nicotinamide	M489T588	M123T47_3
0.229412	0.564086	CDP-choline	N-methylnicotinamide	M489T588	M137T42
0.35974	0.244793	CDP-choline	Ornithine	M489T588	M133T537_1
0.420779	0.161273	CDP-choline	Proline	M489T588	M116T424_2
0.620779	0.0259509	CDP-choline	Putrescine	M489T588	M89T518
0.698701	0.00854912	CDP-choline	S-Adenosylhomocysteine	M489T588	M385T467
0.617647	0.0588951	CDP-choline	S-Adenosylmethionine	M489T588	M399T560
0.0357143	0.978498	CDP-choline	Spermidine	M489T588	M146T609
-0.266234	0.414048	CDP-choline	Tryptophan	M489T588	M205T346_2
0.23839	0.514967	CDP-choline	Phosphocreatine	M489T588	M212T563
0.620779	0.0259509	CDP-choline	Creatine	M489T588	M132T447_3
0.118797	0.754215	Choline	Cystathionine	M104T309_3	M223T555
0.342857	0.287578	Choline	Deoxyadenosine	M104T309_3	M252T93
0.462338	0.116043	Choline	Dimethylglycine	M104T309_3	M104T425
0.776623	0.00193022	Choline	Dimethyl-L-arginine	M104T309_3	M203T515_1
-0.177922	0.603211	Choline	Glutamine	M104T309_3	M147T468_2
0.618182	0.0265802	Choline	Glycine	M104T309_3	M76T459
0.735065	0.00483054	Choline	GSH	M104T309_3	M308T495_2
0.201238	0.586264	Choline	GSSG	M104T309_3	M613T593
0.319481	0.312724	Choline	Guanine	M104T309_3	M152T288_2
0.554545	0.0515864	Choline	Guanosine	M104T309_3	M284T358_1
0.194805	0.566463	Choline	Histamine	M104T309_3	M112T469
0.561039	0.0481456	Choline	Histidine	M104T309_3	M156T544_2
-0.429825	0.177005	Choline	Hydroxyproline	M104T309_3	M132T452
0.509091	0.0769449	Choline	Hypoxanthine	M104T309_3	M137T143_2
0.61039	0.0285936	Choline	Inosine	M104T309_3	M269T260
0.706494	0.00769003	Choline	L-Alanine	M104T309_3	M90T442
0.464935	0.112979	Choline	L-Kynurenine	M104T309_3	M209T352
0.132468	0.716461	Choline	Lysine	M104T309_3	M147T535_2
0.0792208	0.843151	Choline	Methionine	M104T309_3	M150T395_2
0.661039	0.0149673	Choline	Methylguanosine (1)	M104T309_3	M298T212
0.564935	0.0465441	Choline	Methylguanosine (2)	M104T309_3	M298T295
0.716883	0.00663902	Choline	Methylhistamine	M104T309_3	M126T423
0.485714	0.0955128	Choline	N6,N6,N6-Trimethyl-L-lysine	M104T309_3	M189T561
0.538961	0.0596235	Choline	N6-methyladenosine	M104T309_3	M282T83
0.494805	0.0888789	Choline	N-Acetyl-L-carnosine	M104T309_3	M269T471
0.732468	0.00499455	Choline	Nicotinamide	M104T309_3	M123T47_3
0.655882	0.0407451	Choline	N-methylnicotinamide	M104T309_3	M137T42
-0.246753	0.457376	Choline	Ornithine	M104T309_3	M133T537_1
0.590909	0.0358787	Choline	Proline	M104T309_3	M116T424_2
0.52987	0.0639102	Choline	Putrescine	M104T309_3	M89T518
0.712987	0.00698939	Choline	S-Adenosylhomocysteine	M104T309_3	M385T467
0.135294	0.754215	Choline	S-Adenosylmethionine	M104T309_3	M399T560
-0.0714286	0.952138	Choline	Spermidine	M104T309_3	M146T609
-0.461039	0.117104	Choline	Tryptophan	M104T309_3	M205T346_2
0.360165	0.292219	Choline	Phosphocreatine	M104T309_3	M212T563
0.687013	0.0103118	Choline	Creatine	M104T309_3	M132T447_3
0.145614	0.702618	Cystathionine	Deoxyadenosine	M223T555	M252T93
0.242105	0.480465	Cystathionine	Dimethylglycine	M223T555	M104T425
0.0706767	0.867836	Cystathionine	Dimethyl-L-arginine	M223T555	M203T515_1
0.159398	0.657661	Cystathionine	Glutamine	M223T555	M147T468_2
0.209023	0.544353	Cystathionine	Glycine	M223T555	M76T459
0.186466	0.593675	Cystathionine	GSH	M223T555	M308T495_2
0.404412	0.243228	Cystathionine	GSSG	M223T555	M613T593
-0.360902	0.257319	Cystathionine	Guanine	M223T555	M152T288_2
-0.535338	0.0683769	Cystathionine	Guanosine	M223T555	M284T358_1
-0.195489	0.577295	Cystathionine	Histamine	M223T555	M112T469
0.16391	0.649729	Cystathionine	Histidine	M223T555	M156T544_2
0.201238	0.586264	Cystathionine	Hydroxyproline	M223T555	M132T452
0.299248	0.364301	Cystathionine	Hypoxanthine	M223T555	M137T143_2
-0.293233	0.374139	Cystathionine	Inosine	M223T555	M269T260
0.0390977	0.936031	Cystathionine	L-Alanine	M223T555	M90T442
0.129323	0.732918	Cystathionine	L-Kynurenine	M223T555	M209T352
0.160902	0.655932	Cystathionine	Lysine	M223T555	M147T535_2
0.106767	0.782962	Cystathionine	Methionine	M223T555	M150T395_2
-0.0691729	0.871262	Cystathionine	Methylguanosine (1)	M223T555	M298T212
0.0796992	0.846631	Cystathionine	Methylguanosine (2)	M223T555	M298T295
-0.22406	0.515014	Cystathionine	Methylhistamine	M223T555	M126T423
0.0887218	0.825738	Cystathionine	N6,N6,N6-Trimethyl-L-lysine	M223T555	M189T561
-0.0766917	0.854836	Cystathionine	N6-methyladenosine	M223T555	M282T83
-0.111278	0.771823	Cystathionine	N-Acetyl-L-carnosine	M223T555	M269T471
-0.0300752	0.952138	Cystathionine	Nicotinamide	M223T555	M123T47_3
-0.138235	0.750541	Cystathionine	N-methylnicotinamide	M223T555	M137T42
0.157895	0.661678	Cystathionine	Ornithine	M223T555	M133T537_1
0.204511	0.555904	Cystathionine	Proline	M223T555	M116T424_2
0.314286	0.338588	Cystathionine	Putrescine	M223T555	M89T518
0.0105263	0.98052	Cystathionine	S-Adenosylhomocysteine	M223T555	M385T467
0.0428571	0.941549	Cystathionine	S-Adenosylmethionine	M223T555	M399T560
-0.0714286	0.952138	Cystathionine	Spermidine	M223T555	M146T609
0.210526	0.541773	Cystathionine	Tryptophan	M223T555	M205T346_2
-0.333333	0.355078	Cystathionine	Phosphocreatine	M223T555	M212T563
0.0842105	0.83672	Cystathionine	Creatine	M223T555	M132T447_3
0.0270677	0.954302	Deoxyadenosine	Dimethylglycine	M252T93	M104T425
0.215038	0.532191	Deoxyadenosine	Dimethyl-L-arginine	M252T93	M203T515_1
-0.348872	0.276133	Deoxyadenosine	Glutamine	M252T93	M147T468_2
0.291729	0.37706	Deoxyadenosine	Glycine	M252T93	M76T459
0.148872	0.68401	Deoxyadenosine	GSH	M252T93	M308T495_2
-0.0196078	0.966783	Deoxyadenosine	GSSG	M252T93	M613T593
0.0781955	0.850609	Deoxyadenosine	Guanine	M252T93	M152T288_2
0.305263	0.35397	Deoxyadenosine	Guanosine	M252T93	M284T358_1
0.115789	0.760667	Deoxyadenosine	Histamine	M252T93	M112T469
-0.0360902	0.940926	Deoxyadenosine	Histidine	M252T93	M156T544_2
0.189474	0.599872	Deoxyadenosine	Hydroxyproline	M252T93	M132T452
0.135338	0.718941	Deoxyadenosine	Hypoxanthine	M252T93	M137T143_2
-0.154887	0.66892	Deoxyadenosine	Inosine	M252T93	M269T260
-0.0571429	0.893704	Deoxyadenosine	L-Alanine	M252T93	M90T442
0.00902256	0.98355	Deoxyadenosine	L-Kynurenine	M252T93	M209T352
0.171429	0.631074	Deoxyadenosine	Lysine	M252T93	M147T535_2
0.0676692	0.873641	Deoxyadenosine	Methionine	M252T93	M150T395_2
0.300752	0.363574	Deoxyadenosine	Methylguanosine (1)	M252T93	M298T212
0.0962406	0.810717	Deoxyadenosine	Methylguanosine (2)	M252T93	M298T295
0.279699	0.400851	Deoxyadenosine	Methylhistamine	M252T93	M126T423
0.213534	0.535429	Deoxyadenosine	N6,N6,N6-Trimethyl-L-lysine	M252T93	M189T561
0.700752	0.0103665	Deoxyadenosine	N6-methyladenosine	M252T93	M282T83
-0.166917	0.642834	Deoxyadenosine	N-Acetyl-L-carnosine	M252T93	M269T471
0.209023	0.544353	Deoxyadenosine	Nicotinamide	M252T93	M123T47_3
0.560714	0.108866	Deoxyadenosine	N-methylnicotinamide	M252T93	M137T42
-0.037594	0.939262	Deoxyadenosine	Ornithine	M252T93	M133T537_1
0.210526	0.541773	Deoxyadenosine	Proline	M252T93	M116T424_2
0.213534	0.535429	Deoxyadenosine	Putrescine	M252T93	M89T518
0.210526	0.541773	Deoxyadenosine	S-Adenosylhomocysteine	M252T93	M385T467
0.107143	0.822745	Deoxyadenosine	S-Adenosylmethionine	M252T93	M399T560
0.714286	0.215131	Deoxyadenosine	Spermidine	M252T93	M146T609
-0.338346	0.295791	Deoxyadenosine	Tryptophan	M252T93	M205T346_2
-0.21775	0.554041	Deoxyadenosine	Phosphocreatine	M252T93	M212T563
-0.00902256	0.98355	Deoxyadenosine	Creatine	M252T93	M132T447_3
0.587013	0.0370989	Dimethylglycine	Dimethyl-L-arginine	M104T425	M203T515_1
0.271429	0.40282	Dimethylglycine	Glutamine	M104T425	M147T468_2
0.575325	0.04133	Dimethylglycine	Glycine	M104T425	M76T459
0.706494	0.00769003	Dimethylglycine	GSH	M104T425	M308T495_2
0.678019	0.0222269	Dimethylglycine	GSSG	M104T425	M613T593
0.449351	0.129312	Dimethylglycine	Guanine	M104T425	M152T288_2
0.277922	0.39109	Dimethylglycine	Guanosine	M104T425	M284T358_1
0.131169	0.718941	Dimethylglycine	Histamine	M104T425	M112T469
0.51039	0.0758919	Dimethylglycine	Histidine	M104T425	M156T544_2
0.0947368	0.818906	Dimethylglycine	Hydroxyproline	M104T425	M132T452
0.362338	0.241952	Dimethylglycine	Hypoxanthine	M104T425	M137T143_2
0.184416	0.586264	Dimethylglycine	Inosine	M104T425	M269T260
0.550649	0.0540612	Dimethylglycine	L-Alanine	M104T425	M90T442
0.361039	0.243223	Dimethylglycine	L-Kynurenine	M104T425	M209T352
-0.241558	0.469289	Dimethylglycine	Lysine	M104T425	M147T535_2
-0.518182	0.0705539	Dimethylglycine	Methionine	M104T425	M150T395_2
0.692208	0.00961351	Dimethylglycine	Methylguanosine (1)	M104T425	M298T212
0.801299	0.000791787	Dimethylglycine	Methylguanosine (2)	M104T425	M298T295
0.331169	0.292219	Dimethylglycine	Methylhistamine	M104T425	M126T423
0.498701	0.0856086	Dimethylglycine	N6,N6,N6-Trimethyl-L-lysine	M104T425	M189T561
0.303896	0.341464	Dimethylglycine	N6-methyladenosine	M104T425	M282T83
-0.00519481	0.989897	Dimethylglycine	N-Acetyl-L-carnosine	M104T425	M269T471
0.111688	0.762683	Dimethylglycine	Nicotinamide	M104T425	M123T47_3
0.0764706	0.873876	Dimethylglycine	N-methylnicotinamide	M104T425	M137T42
0.28961	0.36704	Dimethylglycine	Ornithine	M104T425	M133T537_1
0.545455	0.0564297	Dimethylglycine	Proline	M104T425	M116T424_2
0.423377	0.158082	Dimethylglycine	Putrescine	M104T425	M89T518
0.420779	0.161273	Dimethylglycine	S-Adenosylhomocysteine	M104T425	M385T467
0.535294	0.112979	Dimethylglycine	S-Adenosylmethionine	M104T425	M399T560
-0.107143	0.912127	Dimethylglycine	Spermidine	M104T425	M146T609
0.207792	0.535429	Dimethylglycine	Tryptophan	M104T425	M205T346_2
0.234262	0.521359	Dimethylglycine	Phosphocreatine	M104T425	M212T563
0.362338	0.241952	Dimethylglycine	Creatine	M104T425	M132T447_3
-0.175325	0.60904	Dimethyl-L-arginine	Glutamine	M203T515_1	M147T468_2
0.52987	0.0639102	Dimethyl-L-arginine	Glycine	M203T515_1	M76T459
0.688312	0.0100634	Dimethyl-L-arginine	GSH	M203T515_1	M308T495_2
0.320949	0.359291	Dimethyl-L-arginine	GSSG	M203T515_1	M613T593
0.562338	0.047694	Dimethyl-L-arginine	Guanine	M203T515_1	M152T288_2
0.568831	0.044224	Dimethyl-L-arginine	Guanosine	M203T515_1	M284T358_1
0.231169	0.48739	Dimethyl-L-arginine	Histamine	M203T515_1	M112T469
0.588312	0.0369528	Dimethyl-L-arginine	Histidine	M203T515_1	M156T544_2
-0.414035	0.199636	Dimethyl-L-arginine	Hydroxyproline	M203T515_1	M132T452
0.414286	0.169454	Dimethyl-L-arginine	Hypoxanthine	M203T515_1	M137T143_2
0.548052	0.0555198	Dimethyl-L-arginine	Inosine	M203T515_1	M269T260
0.74026	0.00457465	Dimethyl-L-arginine	L-Alanine	M203T515_1	M90T442
0.531169	0.0636103	Dimethyl-L-arginine	L-Kynurenine	M203T515_1	M209T352
-0.0636364	0.873876	Dimethyl-L-arginine	Lysine	M203T515_1	M147T535_2
-0.133766	0.71302	Dimethyl-L-arginine	Methionine	M203T515_1	M150T395_2
0.732468	0.00499455	Dimethyl-L-arginine	Methylguanosine (1)	M203T515_1	M298T212
0.745455	0.00415417	Dimethyl-L-arginine	Methylguanosine (2)	M203T515_1	M298T295
0.649351	0.0179031	Dimethyl-L-arginine	Methylhistamine	M203T515_1	M126T423
0.506494	0.0789234	Dimethyl-L-arginine	N6,N6,N6-Trimethyl-L-lysine	M203T515_1	M189T561
0.488312	0.0937421	Dimethyl-L-arginine	N6-methyladenosine	M203T515_1	M282T83
0.402597	0.184929	Dimethyl-L-arginine	N-Acetyl-L-carnosine	M203T515_1	M269T471
0.485714	0.0955128	Dimethyl-L-arginine	Nicotinamide	M203T515_1	M123T47_3
0.608824	0.0627223	Dimethyl-L-arginine	N-methylnicotinamide	M203T515_1	M137T42
-0.0194805	0.963326	Dimethyl-L-arginine	Ornithine	M203T515_1	M133T537_1
0.548052	0.0555198	Dimethyl-L-arginine	Proline	M203T515_1	M116T424_2
0.475325	0.106502	Dimethyl-L-arginine	Putrescine	M203T515_1	M89T518
0.619481	0.026263	Dimethyl-L-arginine	S-Adenosylhomocysteine	M203T515_1	M385T467
0.326471	0.385435	Dimethyl-L-arginine	S-Adenosylmethionine	M203T515_1	M399T560
0.25	0.739057	Dimethyl-L-arginine	Spermidine	M203T515_1	M146T609
-0.157143	0.654622	Dimethyl-L-arginine	Tryptophan	M203T515_1	M205T346_2
0.273478	0.44735	Dimethyl-L-arginine	Phosphocreatine	M203T515_1	M212T563
0.541558	0.0583532	Dimethyl-L-arginine	Creatine	M203T515_1	M132T447_3
-0.0363636	0.939262	Glutamine	Glycine	M147T468_2	M76T459
0.172727	0.615765	Glutamine	GSH	M147T468_2	M308T495_2
0.465428	0.151542	Glutamine	GSSG	M147T468_2	M613T593
-0.202597	0.545512	Glutamine	Guanine	M147T468_2	M152T288_2
-0.466234	0.112332	Glutamine	Guanosine	M147T468_2	M284T358_1
-0.684416	0.0107165	Glutamine	Histamine	M147T468_2	M112T469
0.038961	0.932905	Glutamine	Histidine	M147T468_2	M156T544_2
0.366667	0.263151	Glutamine	Hydroxyproline	M147T468_2	M132T452
0.115584	0.754215	Glutamine	Hypoxanthine	M147T468_2	M137T143_2
-0.124675	0.734692	Glutamine	Inosine	M147T468_2	M269T260
0.0649351	0.873876	Glutamine	L-Alanine	M147T468_2	M90T442
-0.0688312	0.867836	Glutamine	L-Kynurenine	M147T468_2	M209T352
0.0636364	0.873876	Glutamine	Lysine	M147T468_2	M147T535_2
-0.407792	0.177005	Glutamine	Methionine	M147T468_2	M150T395_2
0.0909091	0.816797	Glutamine	Methylguanosine (1)	M147T468_2	M298T212
0.255844	0.437729	Glutamine	Methylguanosine (2)	M147T468_2	M298T295
-0.412987	0.171612	Glutamine	Methylhistamine	M147T468_2	M126T423
0.124675	0.734692	Glutamine	N6,N6,N6-Trimethyl-L-lysine	M147T468_2	M189T561
-0.155844	0.656656	Glutamine	N6-methyladenosine	M147T468_2	M282T83
0.0168831	0.966783	Glutamine	N-Acetyl-L-carnosine	M147T468_2	M269T471
-0.328571	0.297698	Glutamine	Nicotinamide	M147T468_2	M123T47_3
0.0823529	0.865966	Glutamine	N-methylnicotinamide	M147T468_2	M137T42
0.432468	0.148174	Glutamine	Ornithine	M147T468_2	M133T537_1
0.158442	0.651216	Glutamine	Proline	M147T468_2	M116T424_2
0.425974	0.155167	Glutamine	Putrescine	M147T468_2	M89T518
0.232468	0.485866	Glutamine	S-Adenosylhomocysteine	M147T468_2	M385T467
0.7	0.0265622	Glutamine	S-Adenosylmethionine	M147T468_2	M399T560
0.107143	0.912127	Glutamine	Spermidine	M147T468_2	M146T609
0.419481	0.163358	Glutamine	Tryptophan	M147T468_2	M205T346_2
-0.0856553	0.846206	Glutamine	Phosphocreatine	M147T468_2	M212T563
0.105195	0.780285	Glutamine	Creatine	M147T468_2	M132T447_3
0.51039	0.0758919	Glycine	GSH	M76T459	M308T495_2
0.475748	0.14036	Glycine	GSSG	M76T459	M613T593
0.424675	0.156933	Glycine	Guanine	M76T459	M152T288_2
0.350649	0.258665	Glycine	Guanosine	M76T459	M284T358_1
0.344156	0.267559	Glycine	Histamine	M76T459	M112T469
0.488312	0.0937421	Glycine	Histidine	M76T459	M156T544_2
-0.114035	0.772416	Glycine	Hydroxyproline	M76T459	M132T452
0.218182	0.515014	Glycine	Hypoxanthine	M76T459	M137T143_2
0.128571	0.725821	Glycine	Inosine	M76T459	M269T260
0.515584	0.0727078	Glycine	L-Alanine	M76T459	M90T442
0.279221	0.388921	Glycine	L-Kynurenine	M76T459	M209T352
0.0896104	0.818906	Glycine	Lysine	M76T459	M147T535_2
-0.245455	0.460044	Glycine	Methionine	M76T459	M150T395_2
0.48961	0.0926921	Glycine	Methylguanosine (1)	M76T459	M298T212
0.490909	0.0925398	Glycine	Methylguanosine (2)	M76T459	M298T295
0.637662	0.0208978	Glycine	Methylhistamine	M76T459	M126T423
0.453247	0.125185	Glycine	N6,N6,N6-Trimethyl-L-lysine	M76T459	M189T561
0.41039	0.174505	Glycine	N6-methyladenosine	M76T459	M282T83
0.142857	0.688514	Glycine	N-Acetyl-L-carnosine	M76T459	M269T471
0.403896	0.183161	Glycine	Nicotinamide	M76T459	M123T47_3
0.308824	0.415975	Glycine	N-methylnicotinamide	M76T459	M137T42
0.0376623	0.936618	Glycine	Ornithine	M76T459	M133T537_1
0.51039	0.0758919	Glycine	Proline	M76T459	M116T424_2
0.374026	0.226036	Glycine	Putrescine	M76T459	M89T518
0.245455	0.460044	Glycine	S-Adenosylhomocysteine	M76T459	M385T467
0.205882	0.606982	Glycine	S-Adenosylmethionine	M76T459	M399T560
0.5	0.440649	Glycine	Spermidine	M76T459	M146T609
-0.15974	0.649182	Glycine	Tryptophan	M76T459	M205T346_2
0.0216718	0.963326	Glycine	Phosphocreatine	M76T459	M212T563
0.168831	0.626781	Glycine	Creatine	M76T459	M132T447_3
0.727554	0.0110212	GSH	GSSG	M308T495_2	M613T593
0.231169	0.48739	GSH	Guanine	M308T495_2	M152T288_2
0.325974	0.302591	GSH	Guanosine	M308T495_2	M284T358_1
-0.0584416	0.886508	GSH	Histamine	M308T495_2	M112T469
0.78961	0.00124438	GSH	Histidine	M308T495_2	M156T544_2
-0.184211	0.612842	GSH	Hydroxyproline	M308T495_2	M132T452
0.464935	0.112979	GSH	Hypoxanthine	M308T495_2	M137T143_2
0.5	0.0848038	GSH	Inosine	M308T495_2	M269T260
0.737662	0.00473304	GSH	L-Alanine	M308T495_2	M90T442
0.435065	0.145628	GSH	L-Kynurenine	M308T495_2	M209T352
-0.141558	0.692411	GSH	Lysine	M308T495_2	M147T535_2
-0.368831	0.232284	GSH	Methionine	M308T495_2	M150T395_2
0.632468	0.0222269	GSH	Methylguanosine (1)	M308T495_2	M298T212
0.674026	0.0125185	GSH	Methylguanosine (2)	M308T495_2	M298T295
0.37013	0.231632	GSH	Methylhistamine	M308T495_2	M126T423
0.612987	0.0282309	GSH	N6,N6,N6-Trimethyl-L-lysine	M308T495_2	M189T561
0.414286	0.169454	GSH	N6-methyladenosine	M308T495_2	M282T83
0.416883	0.166864	GSH	N-Acetyl-L-carnosine	M308T495_2	M269T471
0.631169	0.0225886	GSH	Nicotinamide	M308T495_2	M123T47_3
0.505882	0.14036	GSH	N-methylnicotinamide	M308T495_2	M137T42
0.249351	0.451667	GSH	Ornithine	M308T495_2	M133T537_1
0.48961	0.0926921	GSH	Proline	M308T495_2	M116T424_2
0.427273	0.153839	GSH	Putrescine	M308T495_2	M89T518
0.751948	0.00354229	GSH	S-Adenosylhomocysteine	M308T495_2	M385T467
0.529412	0.118173	GSH	S-Adenosylmethionine	M308T495_2	M399T560
0	1	GSH	Spermidine	M308T495_2	M146T609
-0.274026	0.397446	GSH	Tryptophan	M308T495_2	M205T346_2
0.519092	0.101628	GSH	Phosphocreatine	M308T495_2	M212T563
0.755844	0.00343964	GSH	Creatine	M308T495_2	M132T447_3
0.118679	0.770929	GSSG	Guanine	M613T593	M152T288_2
-0.244582	0.503335	GSSG	Guanosine	M613T593	M284T358_1
-0.22807	0.532191	GSSG	Histamine	M613T593	M112T469
0.680083	0.0218105	GSSG	Histidine	M613T593	M156T544_2
0.226471	0.568771	GSSG	Hydroxyproline	M613T593	M132T452
0.316821	0.364301	GSSG	Hypoxanthine	M613T593	M137T143_2
-0.126935	0.754105	GSSG	Inosine	M613T593	M269T260
0.446852	0.172682	GSSG	L-Alanine	M613T593	M90T442
0.261094	0.473087	GSSG	L-Kynurenine	M613T593	M209T352
-0.244582	0.503335	GSSG	Lysine	M613T593	M147T535_2
-0.729618	0.0107165	GSSG	Methionine	M613T593	M150T395_2
0.403509	0.230136	GSSG	Methylguanosine (1)	M613T593	M298T212
0.622291	0.0400747	GSSG	Methylguanosine (2)	M613T593	M298T295
-0.0835913	0.850268	GSSG	Methylhistamine	M613T593	M126T423
0.118679	0.770929	GSSG	N6,N6,N6-Trimethyl-L-lysine	M613T593	M189T561
0.232198	0.524199	GSSG	N6-methyladenosine	M613T593	M282T83
0.0237358	0.961259	GSSG	N-Acetyl-L-carnosine	M613T593	M269T471
-0.0175439	0.969808	GSSG	Nicotinamide	M613T593	M123T47_3
0.196429	0.644311	GSSG	N-methylnicotinamide	M613T593	M137T42
0.708978	0.0144748	GSSG	Ornithine	M613T593	M133T537_1
0.157895	0.684331	GSSG	Proline	M613T593	M116T424_2
0.31063	0.374199	GSSG	Putrescine	M613T593	M89T518
0.30031	0.396296	GSSG	S-Adenosylhomocysteine	M613T593	M385T467
0.492857	0.172523	GSSG	S-Adenosylmethionine	M613T593	M399T560
0.142857	0.873876	GSSG	Spermidine	M613T593	M146T609
0.0257998	0.957974	GSSG	Tryptophan	M613T593	M205T346_2
0.129902	0.755743	GSSG	Phosphocreatine	M613T593	M212T563
0.283798	0.4269	GSSG	Creatine	M613T593	M132T447_3
0.538961	0.0596235	Guanine	Guanosine	M152T288_2	M284T358_1
0.345455	0.26618	Guanine	Histamine	M152T288_2	M112T469
0.302597	0.344241	Guanine	Histidine	M152T288_2	M156T544_2
0.0947368	0.818906	Guanine	Hydroxyproline	M152T288_2	M132T452
0.119481	0.747475	Guanine	Hypoxanthine	M152T288_2	M137T143_2
0.135065	0.709581	Guanine	Inosine	M152T288_2	M269T260
0.48961	0.0926921	Guanine	L-Alanine	M152T288_2	M90T442
0.271429	0.40282	Guanine	L-Kynurenine	M152T288_2	M209T352
-0.202597	0.545512	Guanine	Lysine	M152T288_2	M147T535_2
-0.297403	0.35397	Guanine	Methionine	M152T288_2	M150T395_2
0.705195	0.00782603	Guanine	Methylguanosine (1)	M152T288_2	M298T212
0.668831	0.0136552	Guanine	Methylguanosine (2)	M152T288_2	M298T295
0.485714	0.0955128	Guanine	Methylhistamine	M152T288_2	M126T423
0.224675	0.503185	Guanine	N6,N6,N6-Trimethyl-L-lysine	M152T288_2	M189T561
0.409091	0.175967	Guanine	N6-methyladenosine	M152T288_2	M282T83
-0.0753247	0.852711	Guanine	N-Acetyl-L-carnosine	M152T288_2	M269T471
0.0727273	0.858876	Guanine	Nicotinamide	M152T288_2	M123T47_3
0.205882	0.606982	Guanine	N-methylnicotinamide	M152T288_2	M137T42
0.074026	0.855029	Guanine	Ornithine	M152T288_2	M133T537_1
0.2	0.553307	Guanine	Proline	M152T288_2	M116T424_2
0.274026	0.397446	Guanine	Putrescine	M152T288_2	M89T518
0.223377	0.505134	Guanine	S-Adenosylhomocysteine	M152T288_2	M385T467
0.173529	0.674827	Guanine	S-Adenosylmethionine	M152T288_2	M399T560
0.678571	0.244793	Guanine	Spermidine	M152T288_2	M146T609
0.0181818	0.963749	Guanine	Tryptophan	M152T288_2	M205T346_2
0.0299278	0.952138	Guanine	Phosphocreatine	M152T288_2	M212T563
-0.00649351	0.988106	Guanine	Creatine	M152T288_2	M132T447_3
0.45974	0.118173	Guanosine	Histamine	M284T358_1	M112T469
0.181818	0.592748	Guanosine	Histidine	M284T358_1	M156T544_2
-0.477193	0.125185	Guanosine	Hydroxyproline	M284T358_1	M132T452
0.122078	0.740113	Guanosine	Hypoxanthine	M284T358_1	M137T143_2
0.553247	0.0524946	Guanosine	Inosine	M284T358_1	M269T260
0.376623	0.222545	Guanosine	L-Alanine	M284T358_1	M90T442
0.296104	0.356233	Guanosine	L-Kynurenine	M284T358_1	M209T352
-0.222078	0.507499	Guanosine	Lysine	M284T358_1	M147T535_2
0.0181818	0.963749	Guanosine	Methionine	M284T358_1	M150T395_2
0.545455	0.0564297	Guanosine	Methylguanosine (1)	M284T358_1	M298T212
0.349351	0.260307	Guanosine	Methylguanosine (2)	M284T358_1	M298T295
0.701299	0.00818818	Guanosine	Methylhistamine	M284T358_1	M126T423
0.301299	0.346338	Guanosine	N6,N6,N6-Trimethyl-L-lysine	M284T358_1	M189T561
0.550649	0.0540612	Guanosine	N6-methyladenosine	M284T358_1	M282T83
0.231169	0.48739	Guanosine	N-Acetyl-L-carnosine	M284T358_1	M269T471
0.393506	0.198429	Guanosine	Nicotinamide	M284T358_1	M123T47_3
0.411765	0.250878	Guanosine	N-methylnicotinamide	M284T358_1	M137T42
-0.185714	0.585789	Guanosine	Ornithine	M284T358_1	M133T537_1
0.151948	0.666428	Guanosine	Proline	M284T358_1	M116T424_2
-0.0025974	0.996409	Guanosine	Putrescine	M284T358_1	M89T518
0.28961	0.36704	Guanosine	S-Adenosylhomocysteine	M284T358_1	M385T467
-0.0705882	0.884079	Guanosine	S-Adenosylmethionine	M284T358_1	M399T560
0.357143	0.608136	Guanosine	Spermidine	M284T358_1	M146T609
-0.374026	0.226036	Guanosine	Tryptophan	M284T358_1	M205T346_2
0.389061	0.246835	Guanosine	Phosphocreatine	M284T358_1	M212T563
0.302597	0.344241	Guanosine	Creatine	M284T358_1	M132T447_3
0.0987013	0.797369	Histamine	Histidine	M112T469	M156T544_2
-0.275439	0.4269	Histamine	Hydroxyproline	M112T469	M132T452
-0.320779	0.311112	Histamine	Hypoxanthine	M112T469	M137T143_2
0.0402597	0.929187	Histamine	Inosine	M112T469	M269T260
-0.14026	0.695842	Histamine	L-Alanine	M112T469	M90T442
0.0350649	0.940926	Histamine	L-Kynurenine	M112T469	M209T352
0.124675	0.734692	Histamine	Lysine	M112T469	M147T535_2
0.17013	0.623848	Histamine	Methionine	M112T469	M150T395_2
0.00519481	0.989897	Histamine	Methylguanosine (1)	M112T469	M298T212
-0.00909091	0.983226	Histamine	Methylguanosine (2)	M112T469	M298T295
0.7	0.00833553	Histamine	Methylhistamine	M112T469	M126T423
0.0012987	0.999335	Histamine	N6,N6,N6-Trimethyl-L-lysine	M112T469	M189T561
0.183117	0.589416	Histamine	N6-methyladenosine	M112T469	M282T83
-0.149351	0.672336	Histamine	N-Acetyl-L-carnosine	M112T469	M269T471
0.220779	0.509867	Histamine	Nicotinamide	M112T469	M123T47_3
-0.0470588	0.930555	Histamine	N-methylnicotinamide	M112T469	M137T42
-0.448052	0.130261	Histamine	Ornithine	M112T469	M133T537_1
-0.012987	0.976887	Histamine	Proline	M112T469	M116T424_2
-0.316883	0.318758	Histamine	Putrescine	M112T469	M89T518
-0.290909	0.364301	Histamine	S-Adenosylhomocysteine	M112T469	M385T467
-0.544118	0.107797	Histamine	S-Adenosylmethionine	M112T469	M399T560
-0.25	0.739057	Histamine	Spermidine	M112T469	M146T609
-0.142857	0.688514	Histamine	Tryptophan	M112T469	M205T346_2
-0.0773994	0.86446	Histamine	Phosphocreatine	M112T469	M212T563
-0.244156	0.462321	Histamine	Creatine	M112T469	M132T447_3
-0.170175	0.647055	Histidine	Hydroxyproline	M156T544_2	M132T452
0.442857	0.135916	Histidine	Hypoxanthine	M156T544_2	M137T143_2
0.496104	0.0879308	Histidine	Inosine	M156T544_2	M269T260
0.675325	0.0123789	Histidine	L-Alanine	M156T544_2	M90T442
0.225974	0.500009	Histidine	L-Kynurenine	M156T544_2	M209T352
-0.142857	0.688514	Histidine	Lysine	M156T544_2	M147T535_2
-0.384416	0.21204	Histidine	Methionine	M156T544_2	M150T395_2
0.420779	0.161273	Histidine	Methylguanosine (1)	M156T544_2	M298T212
0.546753	0.0560434	Histidine	Methylguanosine (2)	M156T544_2	M298T295
0.371429	0.230136	Histidine	Methylhistamine	M156T544_2	M126T423
0.423377	0.158082	Histidine	N6,N6,N6-Trimethyl-L-lysine	M156T544_2	M189T561
0.18961	0.577982	Histidine	N6-methyladenosine	M156T544_2	M282T83
0.433766	0.147121	Histidine	N-Acetyl-L-carnosine	M156T544_2	M269T471
0.48961	0.0926921	Histidine	Nicotinamide	M156T544_2	M123T47_3
0.202941	0.613482	Histidine	N-methylnicotinamide	M156T544_2	M137T42
0.231169	0.48739	Histidine	Ornithine	M156T544_2	M133T537_1
0.224675	0.503185	Histidine	Proline	M156T544_2	M116T424_2
0.233766	0.483137	Histidine	Putrescine	M156T544_2	M89T518
0.531169	0.0636103	Histidine	S-Adenosylhomocysteine	M156T544_2	M385T467
0.317647	0.399945	Histidine	S-Adenosylmethionine	M156T544_2	M399T560
0.142857	0.873876	Histidine	Spermidine	M156T544_2	M146T609
-0.448052	0.130261	Histidine	Tryptophan	M156T544_2	M205T346_2
0.475748	0.14036	Histidine	Phosphocreatine	M156T544_2	M212T563
0.662338	0.014712	Histidine	Creatine	M156T544_2	M132T447_3
-0.110526	0.782962	Hydroxyproline	Hypoxanthine	M132T452	M137T143_2
-0.664912	0.0215738	Hydroxyproline	Inosine	M132T452	M269T260
-0.24386	0.487889	Hydroxyproline	L-Alanine	M132T452	M90T442
-0.129825	0.739063	Hydroxyproline	L-Kynurenine	M132T452	M209T352
0.135088	0.729014	Hydroxyproline	Lysine	M132T452	M147T535_2
-0.34386	0.302982	Hydroxyproline	Methionine	M132T452	M150T395_2
0.022807	0.961259	Hydroxyproline	Methylguanosine (1)	M132T452	M298T212
0.124561	0.751516	Hydroxyproline	Methylguanosine (2)	M132T452	M298T295
-0.47193	0.130261	Hydroxyproline	Methylhistamine	M132T452	M126T423
0.0701754	0.87263	Hydroxyproline	N6,N6,N6-Trimethyl-L-lysine	M132T452	M189T561
-0.136842	0.724691	Hydroxyproline	N6-methyladenosine	M132T452	M282T83
-0.784211	0.00325033	Hydroxyproline	N-Acetyl-L-carnosine	M132T452	M269T471
-0.384211	0.238884	Hydroxyproline	Nicotinamide	M132T452	M123T47_3
-0.261538	0.536746	Hydroxyproline	N-methylnicotinamide	M132T452	M137T42
0.329825	0.326854	Hydroxyproline	Ornithine	M132T452	M133T537_1
0.0263158	0.955496	Hydroxyproline	Proline	M132T452	M116T424_2
0.296491	0.385435	Hydroxyproline	Putrescine	M132T452	M89T518
-0.0719298	0.870552	Hydroxyproline	S-Adenosylhomocysteine	M132T452	M385T467
0.371429	0.356107	Hydroxyproline	S-Adenosylmethionine	M132T452	M399T560
0.178571	0.826264	Hydroxyproline	Spermidine	M132T452	M146T609
0.407018	0.210142	Hydroxyproline	Tryptophan	M132T452	M205T346_2
-0.647059	0.0374988	Hydroxyproline	Phosphocreatine	M132T452	M212T563
-0.484211	0.118173	Hydroxyproline	Creatine	M132T452	M132T447_3
0.515584	0.0727078	Hypoxanthine	Inosine	M137T143_2	M269T260
0.557143	0.0503501	Hypoxanthine	L-Alanine	M137T143_2	M90T442
0.555844	0.0511028	Hypoxanthine	L-Kynurenine	M137T143_2	M209T352
-0.345455	0.26618	Hypoxanthine	Lysine	M137T143_2	M147T535_2
-0.177922	0.603211	Hypoxanthine	Methionine	M137T143_2	M150T395_2
0.355844	0.250134	Hypoxanthine	Methylguanosine (1)	M137T143_2	M298T212
0.362338	0.241952	Hypoxanthine	Methylguanosine (2)	M137T143_2	M298T295
-0.025974	0.954802	Hypoxanthine	Methylhistamine	M137T143_2	M126T423
0.0779221	0.846513	Hypoxanthine	N6,N6,N6-Trimethyl-L-lysine	M137T143_2	M189T561
0.141558	0.692411	Hypoxanthine	N6-methyladenosine	M137T143_2	M282T83
0.532468	0.0627223	Hypoxanthine	N-Acetyl-L-carnosine	M137T143_2	M269T471
0.172727	0.615765	Hypoxanthine	Nicotinamide	M137T143_2	M123T47_3
0.164706	0.694809	Hypoxanthine	N-methylnicotinamide	M137T143_2	M137T42
0.281818	0.382984	Hypoxanthine	Ornithine	M137T143_2	M133T537_1
0.233766	0.483137	Hypoxanthine	Proline	M137T143_2	M116T424_2
0.472727	0.108069	Hypoxanthine	Putrescine	M137T143_2	M89T518
0.576623	0.0406984	Hypoxanthine	S-Adenosylhomocysteine	M137T143_2	M385T467
0.352941	0.341464	Hypoxanthine	S-Adenosylmethionine	M137T143_2	M399T560
0.142857	0.873876	Hypoxanthine	Spermidine	M137T143_2	M146T609
-0.406494	0.178673	Hypoxanthine	Tryptophan	M137T143_2	M205T346_2
0.316821	0.364301	Hypoxanthine	Phosphocreatine	M137T143_2	M212T563
0.702597	0.00810658	Hypoxanthine	Creatine	M137T143_2	M132T447_3
0.563636	0.0472491	Inosine	L-Alanine	M269T260	M90T442
0.292208	0.364033	Inosine	L-Kynurenine	M269T260	M209T352
-0.2	0.553307	Inosine	Lysine	M269T260	M147T535_2
0.0467532	0.912127	Inosine	Methionine	M269T260	M150T395_2
0.245455	0.460044	Inosine	Methylguanosine (1)	M269T260	M298T212
0.202597	0.545512	Inosine	Methylguanosine (2)	M269T260	M298T295
0.423377	0.158082	Inosine	Methylhistamine	M269T260	M126T423
0.203896	0.543508	Inosine	N6,N6,N6-Trimethyl-L-lysine	M269T260	M189T561
0.0948052	0.807096	Inosine	N6-methyladenosine	M269T260	M282T83
0.84026	0	Inosine	N-Acetyl-L-carnosine	M269T260	M269T471
0.522078	0.0683769	Inosine	Nicotinamide	M269T260	M123T47_3
0.361765	0.327736	Inosine	N-methylnicotinamide	M269T260	M137T42
-0.245455	0.460044	Inosine	Ornithine	M269T260	M133T537_1
0.25974	0.428011	Inosine	Proline	M269T260	M116T424_2
0.0909091	0.816797	Inosine	Putrescine	M269T260	M89T518
0.635065	0.0216981	Inosine	S-Adenosylhomocysteine	M269T260	M385T467
0.0676471	0.889844	Inosine	S-Adenosylmethionine	M269T260	M399T560
-0.178571	0.826264	Inosine	Spermidine	M269T260	M146T609
-0.518182	0.0705539	Inosine	Tryptophan	M269T260	M205T346_2
0.814241	0.00184268	Inosine	Phosphocreatine	M269T260	M212T563
0.835065	9.69967e-06	Inosine	Creatine	M269T260	M132T447_3
0.466234	0.112332	L-Alanine	L-Kynurenine	M90T442	M209T352
-0.223377	0.505134	L-Alanine	Lysine	M90T442	M147T535_2
-0.341558	0.273049	L-Alanine	Methionine	M90T442	M150T395_2
0.719481	0.00629648	L-Alanine	Methylguanosine (1)	M90T442	M298T212
0.714286	0.00693238	L-Alanine	Methylguanosine (2)	M90T442	M298T295
0.354545	0.251801	L-Alanine	Methylhistamine	M90T442	M126T423
0.466234	0.112332	L-Alanine	N6,N6,N6-Trimethyl-L-lysine	M90T442	M189T561
0.164935	0.636042	L-Alanine	N6-methyladenosine	M90T442	M282T83
0.461039	0.117104	L-Alanine	N-Acetyl-L-carnosine	M90T442	M269T471
0.512987	0.0745966	L-Alanine	Nicotinamide	M90T442	M123T47_3
0.276471	0.477191	L-Alanine	N-methylnicotinamide	M90T442	M137T42
0.107792	0.772416	L-Alanine	Ornithine	M90T442	M133T537_1
0.496104	0.0879308	L-Alanine	Proline	M90T442	M116T424_2
0.523377	0.0680173	L-Alanine	Putrescine	M90T442	M89T518
0.706494	0.00769003	L-Alanine	S-Adenosylhomocysteine	M90T442	M385T467
0.379412	0.300575	L-Alanine	S-Adenosylmethionine	M90T442	M399T560
0.214286	0.790715	L-Alanine	Spermidine	M90T442	M146T609
-0.285714	0.37412	L-Alanine	Tryptophan	M90T442	M205T346_2
0.475748	0.14036	L-Alanine	Phosphocreatine	M90T442	M212T563
0.68961	0.00988748	L-Alanine	Creatine	M90T442	M132T447_3
-0.158442	0.651216	L-Kynurenine	Lysine	M209T352	M147T535_2
-0.0298701	0.952138	L-Kynurenine	Methionine	M209T352	M150T395_2
0.368831	0.232284	L-Kynurenine	Methylguanosine (1)	M209T352	M298T212
0.397403	0.192897	L-Kynurenine	Methylguanosine (2)	M209T352	M298T295
0.149351	0.672336	L-Kynurenine	Methylhistamine	M209T352	M126T423
0.290909	0.364301	L-Kynurenine	N6,N6,N6-Trimethyl-L-lysine	M209T352	M189T561
0.145455	0.682598	L-Kynurenine	N6-methyladenosine	M209T352	M282T83
0.24026	0.472389	L-Kynurenine	N-Acetyl-L-carnosine	M209T352	M269T471
0.414286	0.169454	L-Kynurenine	Nicotinamide	M209T352	M123T47_3
0.0294118	0.955496	L-Kynurenine	N-methylnicotinamide	M209T352	M137T42
0.203896	0.543508	L-Kynurenine	Ornithine	M209T352	M133T537_1
0.235065	0.480816	L-Kynurenine	Proline	M209T352	M116T424_2
0.446753	0.131847	L-Kynurenine	Putrescine	M209T352	M89T518
0.384416	0.21204	L-Kynurenine	S-Adenosylhomocysteine	M209T352	M385T467
0.0794118	0.87079	L-Kynurenine	S-Adenosylmethionine	M209T352	M399T560
-0.107143	0.912127	L-Kynurenine	Spermidine	M209T352	M146T609
-0.087013	0.823418	L-Kynurenine	Tryptophan	M209T352	M205T346_2
-0.100103	0.816454	L-Kynurenine	Phosphocreatine	M209T352	M212T563
0.324675	0.30473	L-Kynurenine	Creatine	M209T352	M132T447_3
0.557143	0.0503501	Lysine	Methionine	M147T535_2	M150T395_2
-0.167532	0.630013	Lysine	Methylguanosine (1)	M147T535_2	M298T212
-0.133766	0.71302	Lysine	Methylguanosine (2)	M147T535_2	M298T295
0.314286	0.322515	Lysine	Methylhistamine	M147T535_2	M126T423
0.0987013	0.797369	Lysine	N6,N6,N6-Trimethyl-L-lysine	M147T535_2	M189T561
0.00649351	0.988106	Lysine	N6-methyladenosine	M147T535_2	M282T83
-0.132468	0.716461	Lysine	N-Acetyl-L-carnosine	M147T535_2	M269T471
0.193506	0.568908	Lysine	Nicotinamide	M147T535_2	M123T47_3
0.367647	0.318978	Lysine	N-methylnicotinamide	M147T535_2	M137T42
-0.476623	0.104959	Lysine	Ornithine	M147T535_2	M133T537_1
0.376623	0.222545	Lysine	Proline	M147T535_2	M116T424_2
0.307792	0.335429	Lysine	Putrescine	M147T535_2	M89T518
-0.0220779	0.960362	Lysine	S-Adenosylhomocysteine	M147T535_2	M385T467
-0.252941	0.516998	Lysine	S-Adenosylmethionine	M147T535_2	M399T560
0.5	0.440649	Lysine	Spermidine	M147T535_2	M146T609
0.125974	0.732918	Lysine	Tryptophan	M147T535_2	M205T346_2
-0.550052	0.0769449	Lysine	Phosphocreatine	M147T535_2	M212T563
-0.214286	0.521359	Lysine	Creatine	M147T535_2	M132T447_3
-0.361039	0.243223	Methionine	Methylguanosine (1)	M150T395_2	M298T212
-0.479221	0.102299	Methionine	Methylguanosine (2)	M150T395_2	M298T295
0.15974	0.649182	Methionine	Methylhistamine	M150T395_2	M126T423
-0.0896104	0.818906	Methionine	N6,N6,N6-Trimethyl-L-lysine	M150T395_2	M189T561
-0.0155844	0.969808	Methionine	N6-methyladenosine	M150T395_2	M282T83
0.0181818	0.963749	Methionine	N-Acetyl-L-carnosine	M150T395_2	M269T471
0.193506	0.568908	Methionine	Nicotinamide	M150T395_2	M123T47_3
-0.0117647	0.982399	Methionine	N-methylnicotinamide	M150T395_2	M137T42
-0.627273	0.0239335	Methionine	Ornithine	M150T395_2	M133T537_1
0.0428571	0.924376	Methionine	Proline	M150T395_2	M116T424_2
-0.135065	0.709581	Methionine	Putrescine	M150T395_2	M89T518
-0.253247	0.440649	Methionine	S-Adenosylhomocysteine	M150T395_2	M385T467
-0.608824	0.0627223	Methionine	S-Adenosylmethionine	M150T395_2	M399T560
0.392857	0.566463	Methionine	Spermidine	M150T395_2	M146T609
-0.0116883	0.978498	Methionine	Tryptophan	M150T395_2	M205T346_2
-0.186791	0.620935	Methionine	Phosphocreatine	M150T395_2	M212T563
-0.11039	0.766105	Methionine	Creatine	M150T395_2	M132T447_3
0.928571	0.000329715	Methylguanosine (1)	Methylguanosine (2)	M298T212	M298T295
0.463636	0.1146	Methylguanosine (1)	Methylhistamine	M298T212	M126T423
0.498701	0.0856086	Methylguanosine (1)	N6,N6,N6-Trimethyl-L-lysine	M298T212	M189T561
0.614286	0.027782	Methylguanosine (1)	N6-methyladenosine	M298T212	M282T83
0.0207792	0.962374	Methylguanosine (1)	N-Acetyl-L-carnosine	M298T212	M269T471
0.244156	0.462321	Methylguanosine (1)	Nicotinamide	M298T212	M123T47_3
0.544118	0.107797	Methylguanosine (1)	N-methylnicotinamide	M298T212	M137T42
0.187013	0.583762	Methylguanosine (1)	Ornithine	M298T212	M133T537_1
0.47013	0.109803	Methylguanosine (1)	Proline	M298T212	M116T424_2
0.601299	0.0320895	Methylguanosine (1)	Putrescine	M298T212	M89T518
0.593506	0.0345378	Methylguanosine (1)	S-Adenosylhomocysteine	M298T212	M385T467
0.558824	0.0950302	Methylguanosine (1)	S-Adenosylmethionine	M298T212	M399T560
0.428571	0.525125	Methylguanosine (1)	Spermidine	M298T212	M146T609
-0.0337662	0.943993	Methylguanosine (1)	Tryptophan	M298T212	M205T346_2
0.176471	0.644311	Methylguanosine (1)	Phosphocreatine	M298T212	M212T563
0.366234	0.23589	Methylguanosine (1)	Creatine	M298T212	M132T447_3
0.377922	0.220815	Methylguanosine (2)	Methylhistamine	M298T295	M126T423
0.472727	0.108069	Methylguanosine (2)	N6,N6,N6-Trimethyl-L-lysine	M298T295	M189T561
0.444156	0.134421	Methylguanosine (2)	N6-methyladenosine	M298T295	M282T83
0.0168831	0.966783	Methylguanosine (2)	N-Acetyl-L-carnosine	M298T295	M269T471
0.146753	0.67871	Methylguanosine (2)	Nicotinamide	M298T295	M123T47_3
0.441176	0.21584	Methylguanosine (2)	N-methylnicotinamide	M298T295	M137T42
0.305195	0.339646	Methylguanosine (2)	Ornithine	M298T295	M133T537_1
0.466234	0.112332	Methylguanosine (2)	Proline	M298T295	M116T424_2
0.654545	0.0163924	Methylguanosine (2)	Putrescine	M298T295	M89T518
0.588312	0.0369528	Methylguanosine (2)	S-Adenosylhomocysteine	M298T295	M385T467
0.605882	0.0639102	Methylguanosine (2)	S-Adenosylmethionine	M298T295	M399T560
0.357143	0.608136	Methylguanosine (2)	Spermidine	M298T295	M146T609
0.116883	0.752392	Methylguanosine (2)	Tryptophan	M298T295	M205T346_2
0.0650155	0.885246	Methylguanosine (2)	Phosphocreatine	M298T295	M212T563
0.358442	0.246371	Methylguanosine (2)	Creatine	M298T295	M132T447_3
0.357143	0.24767	Methylhistamine	N6,N6,N6-Trimethyl-L-lysine	M126T423	M189T561
0.522078	0.0683769	Methylhistamine	N6-methyladenosine	M126T423	M282T83
0.237662	0.476592	Methylhistamine	N-Acetyl-L-carnosine	M126T423	M269T471
0.533766	0.0626965	Methylhistamine	Nicotinamide	M126T423	M123T47_3
0.567647	0.0888789	Methylhistamine	N-methylnicotinamide	M126T423	M137T42
-0.471429	0.108866	Methylhistamine	Ornithine	M126T423	M133T537_1
0.442857	0.135916	Methylhistamine	Proline	M126T423	M116T424_2
0.181818	0.592748	Methylhistamine	Putrescine	M126T423	M89T518
0.254545	0.439571	Methylhistamine	S-Adenosylhomocysteine	M126T423	M385T467
-0.176471	0.66892	Methylhistamine	S-Adenosylmethionine	M126T423	M399T560
0.321429	0.656205	Methylhistamine	Spermidine	M126T423	M146T609
-0.311688	0.327646	Methylhistamine	Tryptophan	M126T423	M205T346_2
0.118679	0.770929	Methylhistamine	Phosphocreatine	M126T423	M212T563
0.216883	0.516998	Methylhistamine	Creatine	M126T423	M132T447_3
0.276623	0.3943	N6,N6,N6-Trimethyl-L-lysine	N6-methyladenosine	M189T561	M282T83
-0.0272727	0.952138	N6,N6,N6-Trimethyl-L-lysine	N-Acetyl-L-carnosine	M189T561	M269T471
0.511688	0.0751621	N6,N6,N6-Trimethyl-L-lysine	Nicotinamide	M189T561	M123T47_3
0.364706	0.322673	N6,N6,N6-Trimethyl-L-lysine	N-methylnicotinamide	M189T561	M137T42
0.0181818	0.963749	N6,N6,N6-Trimethyl-L-lysine	Ornithine	M189T561	M133T537_1
0.592208	0.0352032	N6,N6,N6-Trimethyl-L-lysine	Proline	M189T561	M116T424_2
0.322078	0.308384	N6,N6,N6-Trimethyl-L-lysine	Putrescine	M189T561	M89T518
0.407792	0.177005	N6,N6,N6-Trimethyl-L-lysine	S-Adenosylhomocysteine	M189T561	M385T467
0.682353	0.0320895	N6,N6,N6-Trimethyl-L-lysine	S-Adenosylmethionine	M189T561	M399T560
-0.142857	0.873876	N6,N6,N6-Trimethyl-L-lysine	Spermidine	M189T561	M146T609
0.0571429	0.890302	N6,N6,N6-Trimethyl-L-lysine	Tryptophan	M189T561	M205T346_2
0.0794634	0.858876	N6,N6,N6-Trimethyl-L-lysine	Phosphocreatine	M189T561	M212T563
0.311688	0.327646	N6,N6,N6-Trimethyl-L-lysine	Creatine	M189T561	M132T447_3
0.0324675	0.947145	N6-methyladenosine	N-Acetyl-L-carnosine	M282T83	M269T471
0.287013	0.371937	N6-methyladenosine	Nicotinamide	M282T83	M123T47_3
0.65	0.0436998	N6-methyladenosine	N-methylnicotinamide	M282T83	M137T42
0.087013	0.823418	N6-methyladenosine	Ornithine	M282T83	M133T537_1
0.225974	0.500009	N6-methyladenosine	Proline	M282T83	M116T424_2
0.305195	0.339646	N6-methyladenosine	Putrescine	M282T83	M89T518
0.314286	0.322515	N6-methyladenosine	S-Adenosylhomocysteine	M282T83	M385T467
0.170588	0.681588	N6-methyladenosine	S-Adenosylmethionine	M282T83	M399T560
0.892857	0.0583532	N6-methyladenosine	Spermidine	M282T83	M146T609
-0.236364	0.478903	N6-methyladenosine	Tryptophan	M282T83	M205T346_2
0.106295	0.801476	N6-methyladenosine	Phosphocreatine	M282T83	M212T563
0.15974	0.649182	N6-methyladenosine	Creatine	M282T83	M132T447_3
0.444156	0.134421	N-Acetyl-L-carnosine	Nicotinamide	M269T471	M123T47_3
0.335294	0.370144	N-Acetyl-L-carnosine	N-methylnicotinamide	M269T471	M137T42
-0.087013	0.823418	N-Acetyl-L-carnosine	Ornithine	M269T471	M133T537_1
0.137662	0.702618	N-Acetyl-L-carnosine	Proline	M269T471	M116T424_2
0.1	0.794456	N-Acetyl-L-carnosine	Putrescine	M269T471	M89T518
0.538961	0.0596235	N-Acetyl-L-carnosine	S-Adenosylhomocysteine	M269T471	M385T467
0.0147059	0.978498	N-Acetyl-L-carnosine	S-Adenosylmethionine	M269T471	M399T560
0.178571	0.826264	N-Acetyl-L-carnosine	Spermidine	M269T471	M146T609
-0.503896	0.0812697	N-Acetyl-L-carnosine	Tryptophan	M269T471	M205T346_2
0.688338	0.0196058	N-Acetyl-L-carnosine	Phosphocreatine	M269T471	M212T563
0.749351	0.00375714	N-Acetyl-L-carnosine	Creatine	M269T471	M132T447_3
0.358824	0.332503	Nicotinamide	N-methylnicotinamide	M123T47_3	M137T42
-0.344156	0.267559	Nicotinamide	Ornithine	M123T47_3	M133T537_1
0.420779	0.161273	Nicotinamide	Proline	M123T47_3	M116T424_2
0.216883	0.516998	Nicotinamide	Putrescine	M123T47_3	M89T518
0.554545	0.0515864	Nicotinamide	S-Adenosylhomocysteine	M123T47_3	M385T467
-0.132353	0.759831	Nicotinamide	S-Adenosylmethionine	M123T47_3	M399T560
-0.107143	0.912127	Nicotinamide	Spermidine	M123T47_3	M146T609
-0.536364	0.0615145	Nicotinamide	Tryptophan	M123T47_3	M205T346_2
0.277606	0.439571	Nicotinamide	Phosphocreatine	M123T47_3	M212T563
0.546753	0.0560434	Nicotinamide	Creatine	M123T47_3	M132T447_3
-0.123529	0.780071	N-methylnicotinamide	Ornithine	M137T42	M133T537_1
0.585294	0.0758919	N-methylnicotinamide	Proline	M137T42	M116T424_2
0.523529	0.123592	N-methylnicotinamide	Putrescine	M137T42	M89T518
0.752941	0.0130644	N-methylnicotinamide	S-Adenosylhomocysteine	M137T42	M385T467
0.446154	0.247187	N-methylnicotinamide	S-Adenosylmethionine	M137T42	M399T560
0.314286	0.715167	N-methylnicotinamide	Spermidine	M137T42	M146T609
-0.279412	0.472981	N-methylnicotinamide	Tryptophan	M137T42	M205T346_2
0.117857	0.803325	N-methylnicotinamide	Phosphocreatine	M137T42	M212T563
0.35	0.346338	N-methylnicotinamide	Creatine	M137T42	M132T447_3
-0.267532	0.410761	Ornithine	Proline	M133T537_1	M116T424_2
0.0636364	0.873876	Ornithine	Putrescine	M133T537_1	M89T518
-0.0012987	0.999335	Ornithine	S-Adenosylhomocysteine	M133T537_1	M385T467
0.479412	0.169454	Ornithine	S-Adenosylmethionine	M133T537_1	M399T560
0.5	0.440649	Ornithine	Spermidine	M133T537_1	M146T609
0.158442	0.651216	Ornithine	Tryptophan	M133T537_1	M205T346_2
0.0588235	0.899617	Ornithine	Phosphocreatine	M133T537_1	M212T563
-0.0116883	0.978498	Ornithine	Creatine	M133T537_1	M132T447_3
0.587013	0.0370989	Proline	Putrescine	M116T424_2	M89T518
0.546753	0.0560434	Proline	S-Adenosylhomocysteine	M116T424_2	M385T467
0.423529	0.236654	Proline	S-Adenosylmethionine	M116T424_2	M399T560
-0.25	0.739057	Proline	Spermidine	M116T424_2	M146T609
0.148052	0.674827	Proline	Tryptophan	M116T424_2	M205T346_2
-0.00103199	1	Proline	Phosphocreatine	M116T424_2	M212T563
0.335065	0.285365	Proline	Creatine	M116T424_2	M132T447_3
0.661039	0.0149673	Putrescine	S-Adenosylhomocysteine	M89T518	M385T467
0.385294	0.290656	Putrescine	S-Adenosylmethionine	M89T518	M399T560
0.392857	0.566463	Putrescine	Spermidine	M89T518	M146T609
0.0558442	0.893051	Putrescine	Tryptophan	M89T518	M205T346_2
-0.413829	0.215952	Putrescine	Phosphocreatine	M89T518	M212T563
0.323377	0.306878	Putrescine	Creatine	M89T518	M132T447_3
0.555882	0.0974552	S-Adenosylhomocysteine	S-Adenosylmethionine	M385T467	M399T560
-0.214286	0.790715	S-Adenosylhomocysteine	Spermidine	M385T467	M146T609
-0.336364	0.282999	S-Adenosylhomocysteine	Tryptophan	M385T467	M205T346_2
0.366357	0.282278	S-Adenosylhomocysteine	Phosphocreatine	M385T467	M212T563
0.8	0.000809526	S-Adenosylhomocysteine	Creatine	M385T467	M132T447_3
-0.371429	0.656205	S-Adenosylmethionine	Spermidine	M399T560	M146T609
0.223529	0.574749	S-Adenosylmethionine	Tryptophan	M399T560	M205T346_2
0.142857	0.752266	S-Adenosylmethionine	Phosphocreatine	M399T560	M212T563
0.311765	0.410638	S-Adenosylmethionine	Creatine	M399T560	M132T447_3
0	1	Spermidine	Tryptophan	M146T609	M205T346_2
-0.285714	0.708529	Spermidine	Phosphocreatine	M146T609	M212T563
-0.0714286	0.952138	Spermidine	Creatine	M146T609	M132T447_3
-0.401445	0.232161	Tryptophan	Phosphocreatine	M205T346_2	M212T563
-0.532468	0.0627223	Tryptophan	Creatine	M205T346_2	M132T447_3
0.77709	0.00483278	Phosphocreatine	Creatine	M212T563	M132T447_3

## Sheet: E
Supplementary Table S4: Correlation results for each pairwise set of metabolites within in the edge tumour phenotype. Metabolites used here: identified metabolites that are related to one-carbon metabolism and associated metabolic processes are used here (see Supplementary Table S3 for metabolites). Select data from this table is shown in Figure 4 in the main paper.
rho	q	metabolite_1	metabolite_2	xcms_id_1	xcms_id_2
-0.609023	0.0388272	Allantoin	AMP	M157T204_1	M346T484				Total number of correlations:	1891
-0.55188	0.0653627	Allantoin	Cysteic Acid	M157T204_1	M168T481				Number of correlations q<0.05	312
-0.412281	0.203646	Allantoin	Deoxyguanosine	M157T204_1	M266T290				% of correlations that were significant:	16.4992
-0.406015	0.196631	Allantoin	Deoxyinosine	M157T204_1	M251T163				median rho:	0.169118
0.870677	0	Allantoin	Folate	M157T204_1	M440T427
0.870677	0	Allantoin	Glucose	M157T204_1	M179T424_2
-0.430075	0.166453	Allantoin	Glutamic Acid	M157T204_1	M146T484_3
-0.559398	0.0610922	Allantoin	GMP	M157T204_1	M362T516
-0.548872	0.0672168	Allantoin	IMP	M157T204_1	M347T498
-0.765414	0.00437282	Allantoin	NADH	M157T204_1	M664T524
0.281203	0.404529	Allantoin	Serine	M157T204_1	M104T471_2
-0.613534	0.037374	Allantoin	Xanthine	M157T204_1	M151T198_2
-0.708271	0.0119039	Allantoin	1-methyladenosine	M157T204_1	M282T393
-0.154887	0.670654	Allantoin	1-methylnicotinamide	M157T204_1	M137T353_2
-0.757895	0.00494645	Allantoin	5'-S-Methyl-5'-thioadenosine	M157T204_1	M298T61_2
-0.646617	0.0262254	Allantoin	7-methylguanine	M157T204_1	M166T192
-0.148872	0.682003	Allantoin	Acetylcarnitine	M157T204_1	M204T426_2
-0.63609	0.0287245	Allantoin	Acetylspermidine	M157T204_1	M188T511_2
-0.180451	0.617505	Allantoin	Adenosine	M157T204_1	M268T129
-0.172932	0.629785	Allantoin	Arginine	M157T204_1	M175T525_2
-0.609023	0.0388272	Allantoin	Betaine	M157T204_1	M118T415_2
-0.360902	0.261218	Allantoin	Carnitine	M157T204_1	M162T455_3
0.461654	0.134346	Allantoin	Carnosine	M157T204_1	M227T539
-0.760902	0.0046146	Allantoin	CDP-choline	M157T204_1	M489T588
-0.63609	0.0287245	Allantoin	Choline	M157T204_1	M104T309_3
-0.369925	0.246172	Allantoin	Cystathionine	M157T204_1	M223T555
-0.299248	0.36896	Allantoin	Deoxyadenosine	M157T204_1	M252T93
-0.932331	0.000468342	Allantoin	Dimethylglycine	M157T204_1	M104T425
-0.691729	0.0148046	Allantoin	Dimethyl-L-arginine	M157T204_1	M203T515_1
-0.17594	0.625412	Allantoin	Glutamine	M157T204_1	M147T468_2
-0.580451	0.0502086	Allantoin	Glycine	M157T204_1	M76T459
-0.87218	0	Allantoin	GSH	M157T204_1	M308T495_2
-0.457895	0.149772	Allantoin	GSSG	M157T204_1	M613T593
-0.315789	0.339981	Allantoin	Guanine	M157T204_1	M152T288_2
0.103759	0.792542	Allantoin	Guanosine	M157T204_1	M284T358_1
-0.0481203	0.910561	Allantoin	Histamine	M157T204_1	M112T469
-0.609023	0.0388272	Allantoin	Histidine	M157T204_1	M156T544_2
-0.52322	0.102936	Allantoin	Hydroxyproline	M157T204_1	M132T452
-0.403008	0.201336	Allantoin	Hypoxanthine	M157T204_1	M137T143_2
0.184962	0.609159	Allantoin	Inosine	M157T204_1	M269T260
-0.813534	0.000787292	Allantoin	L-Alanine	M157T204_1	M90T442
-0.577444	0.0516661	Allantoin	L-Kynurenine	M157T204_1	M209T352
0.55188	0.0653627	Allantoin	Lysine	M157T204_1	M147T535_2
0.679699	0.0164702	Allantoin	Methionine	M157T204_1	M150T395_2
-0.484211	0.114618	Allantoin	Methylguanosine (1)	M157T204_1	M298T212
-0.478195	0.117994	Allantoin	Methylguanosine (2)	M157T204_1	M298T295
-0.111278	0.775783	Allantoin	Methylhistamine	M157T204_1	M126T423
-0.631579	0.0305208	Allantoin	N6,N6,N6-Trimethyl-L-lysine	M157T204_1	M189T561
-0.26015	0.448482	Allantoin	N6-methyladenosine	M157T204_1	M282T83
0.533835	0.0756273	Allantoin	N-Acetyl-L-carnosine	M157T204_1	M269T471
0.0120301	0.975906	Allantoin	Nicotinamide	M157T204_1	M123T47_3
-0.564706	0.0973168	Allantoin	N-methylnicotinamide	M157T204_1	M137T42
-0.282707	0.401125	Allantoin	Ornithine	M157T204_1	M133T537_1
-0.796992	0.00174948	Allantoin	Proline	M157T204_1	M116T424_2
-0.688722	0.0149349	Allantoin	Putrescine	M157T204_1	M89T518
-0.529323	0.0787128	Allantoin	S-Adenosylhomocysteine	M157T204_1	M385T467
-0.721362	0.0149349	Allantoin	S-Adenosylmethionine	M157T204_1	M399T560
-0.338235	0.351861	Allantoin	Spermidine	M157T204_1	M146T609
0.246617	0.473081	Allantoin	Tryptophan	M157T204_1	M205T346_2
-0.176471	0.65504	Allantoin	Phosphocreatine	M157T204_1	M212T563
-0.445113	0.150481	Allantoin	Creatine	M157T204_1	M132T447_3
0.63609	0.0287245	AMP	Cysteic Acid	M346T484	M168T481
0.166667	0.654249	AMP	Deoxyguanosine	M346T484	M266T290
0.294737	0.377692	AMP	Deoxyinosine	M346T484	M251T163
-0.547368	0.0674563	AMP	Folate	M346T484	M440T427
-0.741353	0.00690208	AMP	Glucose	M346T484	M179T424_2
0.108271	0.782898	AMP	Glutamic Acid	M346T484	M146T484_3
0.941353	0.000468342	AMP	GMP	M346T484	M362T516
0.745865	0.00635806	AMP	IMP	M346T484	M347T498
0.583459	0.0486327	AMP	NADH	M346T484	M664T524
-0.133835	0.719772	AMP	Serine	M346T484	M104T471_2
0.52782	0.0793227	AMP	Xanthine	M346T484	M151T198_2
0.777444	0.00318575	AMP	1-methyladenosine	M346T484	M282T393
0.165414	0.648121	AMP	1-methylnicotinamide	M346T484	M137T353_2
0.63609	0.0287245	AMP	5'-S-Methyl-5'-thioadenosine	M346T484	M298T61_2
0.595489	0.0431907	AMP	7-methylguanine	M346T484	M166T192
0.0345865	0.936244	AMP	Acetylcarnitine	M346T484	M204T426_2
0.693233	0.0147558	AMP	Acetylspermidine	M346T484	M188T511_2
-0.254135	0.457302	AMP	Adenosine	M346T484	M268T129
0.300752	0.366434	AMP	Arginine	M346T484	M175T525_2
0.497744	0.101572	AMP	Betaine	M346T484	M118T415_2
0.323308	0.324284	AMP	Carnitine	M346T484	M162T455_3
-0.57594	0.0524097	AMP	Carnosine	M346T484	M227T539
0.711278	0.0113566	AMP	CDP-choline	M346T484	M489T588
0.645113	0.0265798	AMP	Choline	M346T484	M104T309_3
0.596992	0.0428732	AMP	Cystathionine	M346T484	M223T555
-0.0526316	0.900094	AMP	Deoxyadenosine	M346T484	M252T93
0.569925	0.0551378	AMP	Dimethylglycine	M346T484	M104T425
0.538346	0.0733361	AMP	Dimethyl-L-arginine	M346T484	M203T515_1
0.117293	0.759065	AMP	Glutamine	M346T484	M147T468_2
0.404511	0.19884	AMP	Glycine	M346T484	M76T459
0.753383	0.00539399	AMP	GSH	M346T484	M308T495_2
0.301754	0.37953	AMP	GSSG	M346T484	M613T593
0.324812	0.320928	AMP	Guanine	M346T484	M152T288_2
-0.482707	0.115182	AMP	Guanosine	M346T484	M284T358_1
-0.00902256	0.980926	AMP	Histamine	M346T484	M112T469
0.44812	0.147582	AMP	Histidine	M346T484	M156T544_2
0.203302	0.596407	AMP	Hydroxyproline	M346T484	M132T452
0.263158	0.443718	AMP	Hypoxanthine	M346T484	M137T143_2
-0.598496	0.0428155	AMP	Inosine	M346T484	M269T260
0.572932	0.0540907	AMP	L-Alanine	M346T484	M90T442
0.505263	0.0964313	AMP	L-Kynurenine	M346T484	M209T352
-0.284211	0.398109	AMP	Lysine	M346T484	M147T535_2
-0.44812	0.147582	AMP	Methionine	M346T484	M150T395_2
0.548872	0.0672168	AMP	Methylguanosine (1)	M346T484	M298T212
0.566917	0.0562604	AMP	Methylguanosine (2)	M346T484	M298T295
0.177444	0.62215	AMP	Methylhistamine	M346T484	M126T423
0.503759	0.0973168	AMP	N6,N6,N6-Trimethyl-L-lysine	M346T484	M189T561
-0.0601504	0.890075	AMP	N6-methyladenosine	M346T484	M282T83
-0.514286	0.0891832	AMP	N-Acetyl-L-carnosine	M346T484	M269T471
-0.422556	0.175177	AMP	Nicotinamide	M346T484	M123T47_3
-0.0352941	0.944272	AMP	N-methylnicotinamide	M346T484	M137T42
0.147368	0.68432	AMP	Ornithine	M346T484	M133T537_1
0.639098	0.0283491	AMP	Proline	M346T484	M116T424_2
0.357895	0.264423	AMP	Putrescine	M346T484	M89T518
0.62406	0.0327436	AMP	S-Adenosylhomocysteine	M346T484	M385T467
0.636739	0.0393362	AMP	S-Adenosylmethionine	M346T484	M399T560
0.115196	0.790836	AMP	Spermidine	M346T484	M146T609
0.0300752	0.944272	AMP	Tryptophan	M346T484	M205T346_2
0.102941	0.817518	AMP	Phosphocreatine	M346T484	M212T563
0.296241	0.374406	AMP	Creatine	M346T484	M132T447_3
0.37193	0.25994	Cysteic Acid	Deoxyguanosine	M168T481	M266T290
0.578947	0.0510931	Cysteic Acid	Deoxyinosine	M168T481	M251T163
-0.709774	0.0116823	Cysteic Acid	Folate	M168T481	M440T427
-0.762406	0.0046146	Cysteic Acid	Glucose	M168T481	M179T424_2
0.350376	0.275842	Cysteic Acid	Glutamic Acid	M168T481	M146T484_3
0.651128	0.0249293	Cysteic Acid	GMP	M168T481	M362T516
0.699248	0.0135691	Cysteic Acid	IMP	M168T481	M347T498
0.535338	0.0750251	Cysteic Acid	NADH	M168T481	M664T524
-0.206015	0.56412	Cysteic Acid	Serine	M168T481	M104T471_2
0.577444	0.0516661	Cysteic Acid	Xanthine	M168T481	M151T198_2
0.55188	0.0653627	Cysteic Acid	1-methyladenosine	M168T481	M282T393
0.0992481	0.800642	Cysteic Acid	1-methylnicotinamide	M168T481	M137T353_2
0.446617	0.148907	Cysteic Acid	5'-S-Methyl-5'-thioadenosine	M168T481	M298T61_2
0.630075	0.0309499	Cysteic Acid	7-methylguanine	M168T481	M166T192
0.0631579	0.883852	Cysteic Acid	Acetylcarnitine	M168T481	M204T426_2
0.631579	0.0305208	Cysteic Acid	Acetylspermidine	M168T481	M188T511_2
-0.254135	0.457302	Cysteic Acid	Adenosine	M168T481	M268T129
0.120301	0.751445	Cysteic Acid	Arginine	M168T481	M175T525_2
0.532331	0.0769388	Cysteic Acid	Betaine	M168T481	M118T415_2
0.196992	0.584156	Cysteic Acid	Carnitine	M168T481	M162T455_3
-0.596992	0.0428732	Cysteic Acid	Carnosine	M168T481	M227T539
0.681203	0.0162545	Cysteic Acid	CDP-choline	M168T481	M489T588
0.593985	0.0438192	Cysteic Acid	Choline	M168T481	M104T309_3
0.487218	0.111284	Cysteic Acid	Cystathionine	M168T481	M223T555
0.181955	0.614872	Cysteic Acid	Deoxyadenosine	M168T481	M252T93
0.481203	0.115428	Cysteic Acid	Dimethylglycine	M168T481	M104T425
0.512782	0.0898133	Cysteic Acid	Dimethyl-L-arginine	M168T481	M203T515_1
-0.117293	0.759065	Cysteic Acid	Glutamine	M168T481	M147T468_2
0.16391	0.650187	Cysteic Acid	Glycine	M168T481	M76T459
0.545865	0.0685832	Cysteic Acid	GSH	M168T481	M308T495_2
0.647368	0.0305208	Cysteic Acid	GSSG	M168T481	M613T593
0.172932	0.629785	Cysteic Acid	Guanine	M168T481	M152T288_2
-0.300752	0.366434	Cysteic Acid	Guanosine	M168T481	M284T358_1
-0.255639	0.456082	Cysteic Acid	Histamine	M168T481	M112T469
0.371429	0.243622	Cysteic Acid	Histidine	M168T481	M156T544_2
0.601651	0.0543739	Cysteic Acid	Hydroxyproline	M168T481	M132T452
0.160902	0.65504	Cysteic Acid	Hypoxanthine	M168T481	M137T143_2
-0.482707	0.115182	Cysteic Acid	Inosine	M168T481	M269T260
0.610526	0.0388272	Cysteic Acid	L-Alanine	M168T481	M90T442
0.688722	0.0149349	Cysteic Acid	L-Kynurenine	M168T481	M209T352
-0.381955	0.229072	Cysteic Acid	Lysine	M168T481	M147T535_2
-0.634586	0.0294057	Cysteic Acid	Methionine	M168T481	M150T395_2
0.35188	0.273718	Cysteic Acid	Methylguanosine (1)	M168T481	M298T212
0.398496	0.207845	Cysteic Acid	Methylguanosine (2)	M168T481	M298T295
-0.228571	0.513251	Cysteic Acid	Methylhistamine	M168T481	M126T423
0.609023	0.0388272	Cysteic Acid	N6,N6,N6-Trimethyl-L-lysine	M168T481	M189T561
0.0646617	0.880455	Cysteic Acid	N6-methyladenosine	M168T481	M282T83
-0.249624	0.466983	Cysteic Acid	N-Acetyl-L-carnosine	M168T481	M269T471
-0.203008	0.571074	Cysteic Acid	Nicotinamide	M168T481	M123T47_3
0.105882	0.818885	Cysteic Acid	N-methylnicotinamide	M168T481	M137T42
0.443609	0.152305	Cysteic Acid	Ornithine	M168T481	M133T537_1
0.730827	0.00835718	Cysteic Acid	Proline	M168T481	M116T424_2
0.566917	0.0562604	Cysteic Acid	Putrescine	M168T481	M89T518
0.366917	0.251322	Cysteic Acid	S-Adenosylhomocysteine	M168T481	M385T467
0.682147	0.0249555	Cysteic Acid	S-Adenosylmethionine	M168T481	M399T560
-0.0122549	0.977376	Cysteic Acid	Spermidine	M168T481	M146T609
-0.18797	0.603003	Cysteic Acid	Tryptophan	M168T481	M205T346_2
-0.328431	0.367585	Cysteic Acid	Phosphocreatine	M168T481	M212T563
-0.0315789	0.94423	Cysteic Acid	Creatine	M168T481	M132T447_3
0.933333	0.000403286	Deoxyguanosine	Deoxyinosine	M266T290	M251T163
-0.42807	0.182657	Deoxyguanosine	Folate	M266T290	M440T427
-0.442105	0.166453	Deoxyguanosine	Glucose	M266T290	M179T424_2
0.640351	0.0322579	Deoxyguanosine	Glutamic Acid	M266T290	M146T484_3
0.285965	0.410896	Deoxyguanosine	GMP	M266T290	M362T516
0.189474	0.610884	Deoxyguanosine	IMP	M266T290	M347T498
0.508772	0.103047	Deoxyguanosine	NADH	M266T290	M664T524
0.157895	0.672943	Deoxyguanosine	Serine	M266T290	M104T471_2
0.149123	0.690247	Deoxyguanosine	Xanthine	M266T290	M151T198_2
0.450877	0.156923	Deoxyguanosine	1-methyladenosine	M266T290	M282T393
0.424561	0.187761	Deoxyguanosine	1-methylnicotinamide	M266T290	M137T353_2
0.503509	0.108022	Deoxyguanosine	5'-S-Methyl-5'-thioadenosine	M266T290	M298T61_2
0.466667	0.141932	Deoxyguanosine	7-methylguanine	M266T290	M166T192
-0.278947	0.425755	Deoxyguanosine	Acetylcarnitine	M266T290	M204T426_2
0.670175	0.0237263	Deoxyguanosine	Acetylspermidine	M266T290	M188T511_2
0.310526	0.365629	Deoxyguanosine	Adenosine	M266T290	M268T129
0.285965	0.410896	Deoxyguanosine	Arginine	M266T290	M175T525_2
-0.045614	0.918492	Deoxyguanosine	Betaine	M266T290	M118T415_2
-0.0929825	0.822238	Deoxyguanosine	Carnitine	M266T290	M162T455_3
-0.0947368	0.81924	Deoxyguanosine	Carnosine	M266T290	M227T539
0.370175	0.262858	Deoxyguanosine	CDP-choline	M266T290	M489T588
0.496491	0.115005	Deoxyguanosine	Choline	M266T290	M104T309_3
0.254386	0.472715	Deoxyguanosine	Cystathionine	M266T290	M223T555
0.566667	0.0653627	Deoxyguanosine	Deoxyadenosine	M266T290	M252T93
0.34386	0.302982	Deoxyguanosine	Dimethylglycine	M266T290	M104T425
0.629825	0.0366195	Deoxyguanosine	Dimethyl-L-arginine	M266T290	M203T515_1
-0.408772	0.208815	Deoxyguanosine	Glutamine	M266T290	M147T468_2
0.152632	0.68305	Deoxyguanosine	Glycine	M266T290	M76T459
0.278947	0.425755	Deoxyguanosine	GSH	M266T290	M308T495_2
0.254902	0.487554	Deoxyguanosine	GSSG	M266T290	M613T593
0.496491	0.115005	Deoxyguanosine	Guanine	M266T290	M152T288_2
0.401754	0.217348	Deoxyguanosine	Guanosine	M266T290	M284T358_1
0.166667	0.654249	Deoxyguanosine	Histamine	M266T290	M112T469
0.319298	0.34956	Deoxyguanosine	Histidine	M266T290	M156T544_2
0.323013	0.359065	Deoxyguanosine	Hydroxyproline	M266T290	M132T452
0.412281	0.203646	Deoxyguanosine	Hypoxanthine	M266T290	M137T143_2
0.285965	0.410896	Deoxyguanosine	Inosine	M266T290	M269T260
0.6	0.048042	Deoxyguanosine	L-Alanine	M266T290	M90T442
0.552632	0.0733361	Deoxyguanosine	L-Kynurenine	M266T290	M209T352
-0.0859649	0.84164	Deoxyguanosine	Lysine	M266T290	M147T535_2
-0.12807	0.743378	Deoxyguanosine	Methionine	M266T290	M150T395_2
0.492982	0.116492	Deoxyguanosine	Methylguanosine (1)	M266T290	M298T212
0.503509	0.108022	Deoxyguanosine	Methylguanosine (2)	M266T290	M298T295
-0.154386	0.681076	Deoxyguanosine	Methylhistamine	M266T290	M126T423
0.707018	0.0148046	Deoxyguanosine	N6,N6,N6-Trimethyl-L-lysine	M266T290	M189T561
0.738596	0.00945587	Deoxyguanosine	N6-methyladenosine	M266T290	M282T83
-0.298246	0.387365	Deoxyguanosine	N-Acetyl-L-carnosine	M266T290	M269T471
0.366667	0.266768	Deoxyguanosine	Nicotinamide	M266T290	M123T47_3
0.478571	0.191093	Deoxyguanosine	N-methylnicotinamide	M266T290	M137T42
0.0947368	0.81924	Deoxyguanosine	Ornithine	M266T290	M133T537_1
0.335088	0.319488	Deoxyguanosine	Proline	M266T290	M116T424_2
0.450877	0.156923	Deoxyguanosine	Putrescine	M266T290	M89T518
0.122807	0.754848	Deoxyguanosine	S-Adenosylhomocysteine	M266T290	M385T467
0.419118	0.22667	Deoxyguanosine	S-Adenosylmethionine	M266T290	M399T560
0.0558824	0.910561	Deoxyguanosine	Spermidine	M266T290	M146T609
-0.519298	0.0961046	Deoxyguanosine	Tryptophan	M266T290	M205T346_2
-0.232353	0.566711	Deoxyguanosine	Phosphocreatine	M266T290	M212T563
0.0403509	0.926034	Deoxyguanosine	Creatine	M266T290	M132T447_3
-0.485714	0.113156	Deoxyinosine	Folate	M251T163	M440T427
-0.526316	0.0801618	Deoxyinosine	Glucose	M251T163	M179T424_2
0.646617	0.0262254	Deoxyinosine	Glutamic Acid	M251T163	M146T484_3
0.389474	0.219308	Deoxyinosine	GMP	M251T163	M362T516
0.284211	0.398109	Deoxyinosine	IMP	M251T163	M347T498
0.574436	0.0531632	Deoxyinosine	NADH	M251T163	M664T524
0.181955	0.614872	Deoxyinosine	Serine	M251T163	M104T471_2
0.344361	0.285081	Deoxyinosine	Xanthine	M251T163	M151T198_2
0.470677	0.125061	Deoxyinosine	1-methyladenosine	M251T163	M282T393
0.430075	0.166453	Deoxyinosine	1-methylnicotinamide	M251T163	M137T353_2
0.479699	0.116492	Deoxyinosine	5'-S-Methyl-5'-thioadenosine	M251T163	M298T61_2
0.506767	0.0955569	Deoxyinosine	7-methylguanine	M251T163	M166T192
-0.299248	0.36896	Deoxyinosine	Acetylcarnitine	M251T163	M204T426_2
0.684211	0.0156231	Deoxyinosine	Acetylspermidine	M251T163	M188T511_2
0.0962406	0.809705	Deoxyinosine	Adenosine	M251T163	M268T129
0.0766917	0.85432	Deoxyinosine	Arginine	M251T163	M175T525_2
0.0646617	0.880455	Deoxyinosine	Betaine	M251T163	M118T415_2
-0.144361	0.690523	Deoxyinosine	Carnitine	M251T163	M162T455_3
-0.254135	0.457302	Deoxyinosine	Carnosine	M251T163	M227T539
0.467669	0.128693	Deoxyinosine	CDP-choline	M251T163	M489T588
0.590977	0.0457213	Deoxyinosine	Choline	M251T163	M104T309_3
0.38797	0.22197	Deoxyinosine	Cystathionine	M251T163	M223T555
0.431579	0.164992	Deoxyinosine	Deoxyadenosine	M251T163	M252T93
0.345865	0.283535	Deoxyinosine	Dimethylglycine	M251T163	M104T425
0.6	0.0419628	Deoxyinosine	Dimethyl-L-arginine	M251T163	M203T515_1
-0.437594	0.157825	Deoxyinosine	Glutamine	M251T163	M147T468_2
0.102256	0.79458	Deoxyinosine	Glycine	M251T163	M76T459
0.362406	0.258872	Deoxyinosine	GSH	M251T163	M308T495_2
0.387719	0.235253	Deoxyinosine	GSSG	M251T163	M613T593
0.41203	0.189265	Deoxyinosine	Guanine	M251T163	M152T288_2
0.196992	0.584156	Deoxyinosine	Guanosine	M251T163	M284T358_1
0.037594	0.929273	Deoxyinosine	Histamine	M251T163	M112T469
0.393985	0.213658	Deoxyinosine	Histidine	M251T163	M156T544_2
0.302374	0.396829	Deoxyinosine	Hydroxyproline	M251T163	M132T452
0.336842	0.298345	Deoxyinosine	Hypoxanthine	M251T163	M137T143_2
0.0150376	0.970837	Deoxyinosine	Inosine	M251T163	M269T260
0.518797	0.086015	Deoxyinosine	L-Alanine	M251T163	M90T442
0.625564	0.0322579	Deoxyinosine	L-Kynurenine	M251T163	M209T352
-0.266165	0.438587	Deoxyinosine	Lysine	M251T163	M147T535_2
-0.297744	0.371497	Deoxyinosine	Methionine	M251T163	M150T395_2
0.481203	0.115428	Deoxyinosine	Methylguanosine (1)	M251T163	M298T212
0.494737	0.103666	Deoxyinosine	Methylguanosine (2)	M251T163	M298T295
-0.207519	0.560214	Deoxyinosine	Methylhistamine	M251T163	M126T423
0.66015	0.0220094	Deoxyinosine	N6,N6,N6-Trimethyl-L-lysine	M251T163	M189T561
0.606015	0.0393362	Deoxyinosine	N6-methyladenosine	M251T163	M282T83
-0.345865	0.283535	Deoxyinosine	N-Acetyl-L-carnosine	M251T163	M269T471
0.177444	0.62215	Deoxyinosine	Nicotinamide	M251T163	M123T47_3
0.323529	0.395878	Deoxyinosine	N-methylnicotinamide	M251T163	M137T42
0.2	0.577606	Deoxyinosine	Ornithine	M251T163	M133T537_1
0.427068	0.168918	Deoxyinosine	Proline	M251T163	M116T424_2
0.484211	0.114618	Deoxyinosine	Putrescine	M251T163	M89T518
0.0571429	0.892145	Deoxyinosine	S-Adenosylhomocysteine	M251T163	M385T467
0.473684	0.147582	Deoxyinosine	S-Adenosylmethionine	M251T163	M399T560
0.213235	0.590538	Deoxyinosine	Spermidine	M251T163	M146T609
-0.470677	0.125061	Deoxyinosine	Tryptophan	M251T163	M205T346_2
-0.372549	0.291741	Deoxyinosine	Phosphocreatine	M251T163	M212T563
-0.227068	0.515356	Deoxyinosine	Creatine	M251T163	M132T447_3
0.878195	0	Folate	Glucose	M440T427	M179T424_2
-0.287218	0.393231	Folate	Glutamic Acid	M440T427	M146T484_3
-0.499248	0.100844	Folate	GMP	M440T427	M362T516
-0.577444	0.0516661	Folate	IMP	M440T427	M347T498
-0.682707	0.0159358	Folate	NADH	M440T427	M664T524
0.496241	0.102827	Folate	Serine	M440T427	M104T471_2
-0.562406	0.0590545	Folate	Xanthine	M440T427	M151T198_2
-0.568421	0.0557848	Folate	1-methyladenosine	M440T427	M282T393
-0.130827	0.726445	Folate	1-methylnicotinamide	M440T427	M137T353_2
-0.548872	0.0672168	Folate	5'-S-Methyl-5'-thioadenosine	M440T427	M298T61_2
-0.557895	0.0621315	Folate	7-methylguanine	M440T427	M166T192
-0.357895	0.264423	Folate	Acetylcarnitine	M440T427	M204T426_2
-0.568421	0.0557848	Folate	Acetylspermidine	M440T427	M188T511_2
-0.121805	0.747877	Folate	Adenosine	M440T427	M268T129
-0.222556	0.525073	Folate	Arginine	M440T427	M175T525_2
-0.657143	0.0231251	Folate	Betaine	M440T427	M118T415_2
-0.517293	0.0873791	Folate	Carnitine	M440T427	M162T455_3
0.500752	0.0999257	Folate	Carnosine	M440T427	M227T539
-0.639098	0.0283491	Folate	CDP-choline	M440T427	M489T588
-0.604511	0.0396064	Folate	Choline	M440T427	M104T309_3
-0.237594	0.491157	Folate	Cystathionine	M440T427	M223T555
-0.171429	0.631974	Folate	Deoxyadenosine	M440T427	M252T93
-0.781955	0.00288848	Folate	Dimethylglycine	M440T427	M104T425
-0.676692	0.0174727	Folate	Dimethyl-L-arginine	M440T427	M203T515_1
-0.252632	0.460121	Folate	Glutamine	M440T427	M147T468_2
-0.421053	0.177215	Folate	Glycine	M440T427	M76T459
-0.735338	0.0076251	Folate	GSH	M440T427	M308T495_2
-0.570175	0.0631754	Folate	GSSG	M440T427	M613T593
-0.240602	0.48701	Folate	Guanine	M440T427	M152T288_2
0.171429	0.631974	Folate	Guanosine	M440T427	M284T358_1
0.043609	0.918492	Folate	Histamine	M440T427	M112T469
-0.496241	0.102827	Folate	Histidine	M440T427	M156T544_2
-0.684211	0.0243612	Folate	Hydroxyproline	M440T427	M132T452
-0.365414	0.253324	Folate	Hypoxanthine	M440T427	M137T143_2
0.189474	0.599028	Folate	Inosine	M440T427	M269T260
-0.816541	0.000711556	Folate	L-Alanine	M440T427	M90T442
-0.596992	0.0428732	Folate	L-Kynurenine	M440T427	M209T352
0.511278	0.091224	Folate	Lysine	M440T427	M147T535_2
0.78797	0.00232648	Folate	Methionine	M440T427	M150T395_2
-0.321805	0.328003	Folate	Methylguanosine (1)	M440T427	M298T212
-0.299248	0.36896	Folate	Methylguanosine (2)	M440T427	M298T295
0.0360902	0.932502	Folate	Methylhistamine	M440T427	M126T423
-0.766917	0.00430003	Folate	N6,N6,N6-Trimethyl-L-lysine	M440T427	M189T561
-0.108271	0.782898	Folate	N6-methyladenosine	M440T427	M282T83
0.308271	0.353956	Folate	N-Acetyl-L-carnosine	M440T427	M269T471
0.0887218	0.826755	Folate	Nicotinamide	M440T427	M123T47_3
-0.447059	0.209657	Folate	N-methylnicotinamide	M440T427	M137T42
-0.33985	0.291982	Folate	Ornithine	M440T427	M133T537_1
-0.83609	0	Folate	Proline	M440T427	M116T424_2
-0.566917	0.0562604	Folate	Putrescine	M440T427	M89T518
-0.46015	0.13602	Folate	S-Adenosylhomocysteine	M440T427	M385T467
-0.618163	0.0468255	Folate	S-Adenosylmethionine	M440T427	M399T560
-0.22549	0.56452	Folate	Spermidine	M440T427	M146T609
0.252632	0.460121	Folate	Tryptophan	M440T427	M205T346_2
-0.142157	0.729538	Folate	Phosphocreatine	M440T427	M212T563
-0.386466	0.222668	Folate	Creatine	M440T427	M132T447_3
-0.312782	0.344448	Glucose	Glutamic Acid	M179T424_2	M146T484_3
-0.720301	0.00964356	Glucose	GMP	M179T424_2	M362T516
-0.606015	0.0393362	Glucose	IMP	M179T424_2	M347T498
-0.82406	0.000403286	Glucose	NADH	M179T424_2	M664T524
0.209023	0.556317	Glucose	Serine	M179T424_2	M104T471_2
-0.685714	0.0156231	Glucose	Xanthine	M179T424_2	M151T198_2
-0.703759	0.0127113	Glucose	1-methyladenosine	M179T424_2	M282T393
-0.237594	0.491157	Glucose	1-methylnicotinamide	M179T424_2	M137T353_2
-0.606015	0.0393362	Glucose	5'-S-Methyl-5'-thioadenosine	M179T424_2	M298T61_2
-0.684211	0.0156231	Glucose	7-methylguanine	M179T424_2	M166T192
-0.261654	0.445698	Glucose	Acetylcarnitine	M179T424_2	M204T426_2
-0.642105	0.0274493	Glucose	Acetylspermidine	M179T424_2	M188T511_2
-0.043609	0.918492	Glucose	Adenosine	M179T424_2	M268T129
-0.162406	0.653698	Glucose	Arginine	M179T424_2	M175T525_2
-0.714286	0.0108314	Glucose	Betaine	M179T424_2	M118T415_2
-0.461654	0.134346	Glucose	Carnitine	M179T424_2	M162T455_3
0.439098	0.156923	Glucose	Carnosine	M179T424_2	M227T539
-0.798496	0.00166141	Glucose	CDP-choline	M179T424_2	M489T588
-0.778947	0.00309878	Glucose	Choline	M179T424_2	M104T309_3
-0.589474	0.0463798	Glucose	Cystathionine	M179T424_2	M223T555
-0.183459	0.610884	Glucose	Deoxyadenosine	M179T424_2	M252T93
-0.837594	0	Glucose	Dimethylglycine	M179T424_2	M104T425
-0.661654	0.0214677	Glucose	Dimethyl-L-arginine	M179T424_2	M203T515_1
-0.0661654	0.876532	Glucose	Glutamine	M179T424_2	M147T468_2
-0.526316	0.0801618	Glucose	Glycine	M179T424_2	M76T459
-0.834586	0	Glucose	GSH	M179T424_2	M308T495_2
-0.494737	0.115428	Glucose	GSSG	M179T424_2	M613T593
-0.309774	0.350781	Glucose	Guanine	M179T424_2	M152T288_2
0.195489	0.587214	Glucose	Guanosine	M179T424_2	M284T358_1
-0.0571429	0.892145	Glucose	Histamine	M179T424_2	M112T469
-0.497744	0.101572	Glucose	Histidine	M179T424_2	M156T544_2
-0.564499	0.0750251	Glucose	Hydroxyproline	M179T424_2	M132T452
-0.446617	0.148907	Glucose	Hypoxanthine	M179T424_2	M137T143_2
0.300752	0.366434	Glucose	Inosine	M179T424_2	M269T260
-0.793985	0.00193226	Glucose	L-Alanine	M179T424_2	M90T442
-0.667669	0.0198807	Glucose	L-Kynurenine	M179T424_2	M209T352
0.604511	0.0396064	Glucose	Lysine	M179T424_2	M147T535_2
0.778947	0.00309878	Glucose	Methionine	M179T424_2	M150T395_2
-0.518797	0.086015	Glucose	Methylguanosine (1)	M179T424_2	M298T212
-0.547368	0.0674563	Glucose	Methylguanosine (2)	M179T424_2	M298T295
-0.0481203	0.910561	Glucose	Methylhistamine	M179T424_2	M126T423
-0.609023	0.0388272	Glucose	N6,N6,N6-Trimethyl-L-lysine	M179T424_2	M189T561
-0.138346	0.707617	Glucose	N6-methyladenosine	M179T424_2	M282T83
0.445113	0.150481	Glucose	N-Acetyl-L-carnosine	M179T424_2	M269T471
0.117293	0.759065	Glucose	Nicotinamide	M179T424_2	M123T47_3
-0.444118	0.213658	Glucose	N-methylnicotinamide	M179T424_2	M137T42
-0.230075	0.510731	Glucose	Ornithine	M179T424_2	M133T537_1
-0.821053	0.000468342	Glucose	Proline	M179T424_2	M116T424_2
-0.589474	0.0463798	Glucose	Putrescine	M179T424_2	M89T518
-0.52782	0.0793227	Glucose	S-Adenosylhomocysteine	M179T424_2	M385T467
-0.673891	0.0274493	Glucose	S-Adenosylmethionine	M179T424_2	M399T560
-0.0906863	0.841897	Glucose	Spermidine	M179T424_2	M146T609
0.335338	0.301235	Glucose	Tryptophan	M179T424_2	M205T346_2
0.0220588	0.964193	Glucose	Phosphocreatine	M179T424_2	M212T563
-0.261654	0.445698	Glucose	Creatine	M179T424_2	M132T447_3
0.273684	0.41984	Glutamic Acid	GMP	M146T484_3	M362T516
0.144361	0.690523	Glutamic Acid	IMP	M146T484_3	M347T498
0.418045	0.181085	Glutamic Acid	NADH	M146T484_3	M664T524
0.418045	0.181085	Glutamic Acid	Serine	M146T484_3	M104T471_2
0.222556	0.525073	Glutamic Acid	Xanthine	M146T484_3	M151T198_2
0.467669	0.128693	Glutamic Acid	1-methyladenosine	M146T484_3	M282T393
0.409023	0.19279	Glutamic Acid	1-methylnicotinamide	M146T484_3	M137T353_2
0.595489	0.0431907	Glutamic Acid	5'-S-Methyl-5'-thioadenosine	M146T484_3	M298T61_2
0.437594	0.157825	Glutamic Acid	7-methylguanine	M146T484_3	M166T192
-0.398496	0.207845	Glutamic Acid	Acetylcarnitine	M146T484_3	M204T426_2
0.389474	0.219308	Glutamic Acid	Acetylspermidine	M146T484_3	M188T511_2
0.148872	0.682003	Glutamic Acid	Adenosine	M146T484_3	M268T129
0.184962	0.609159	Glutamic Acid	Arginine	M146T484_3	M175T525_2
-0.0255639	0.952533	Glutamic Acid	Betaine	M146T484_3	M118T415_2
-0.303759	0.361053	Glutamic Acid	Carnitine	M146T484_3	M162T455_3
-0.249624	0.466983	Glutamic Acid	Carnosine	M146T484_3	M227T539
0.428571	0.16817	Glutamic Acid	CDP-choline	M146T484_3	M489T588
0.419549	0.179016	Glutamic Acid	Choline	M146T484_3	M104T309_3
0.365414	0.253324	Glutamic Acid	Cystathionine	M146T484_3	M223T555
0.679699	0.0164702	Glutamic Acid	Deoxyadenosine	M146T484_3	M252T93
0.413534	0.187392	Glutamic Acid	Dimethylglycine	M146T484_3	M104T425
0.58797	0.0468255	Glutamic Acid	Dimethyl-L-arginine	M146T484_3	M203T515_1
-0.560902	0.0602358	Glutamic Acid	Glutamine	M146T484_3	M147T468_2
0.154887	0.670654	Glutamic Acid	Glycine	M146T484_3	M76T459
0.312782	0.344448	Glutamic Acid	GSH	M146T484_3	M308T495_2
0.436842	0.171043	Glutamic Acid	GSSG	M146T484_3	M613T593
0.526316	0.0801618	Glutamic Acid	Guanine	M146T484_3	M152T288_2
0.427068	0.168918	Glutamic Acid	Guanosine	M146T484_3	M284T358_1
0.233083	0.502777	Glutamic Acid	Histamine	M146T484_3	M112T469
0.518797	0.086015	Glutamic Acid	Histidine	M146T484_3	M156T544_2
0.242518	0.513251	Glutamic Acid	Hydroxyproline	M146T484_3	M132T452
0.348872	0.27891	Glutamic Acid	Hypoxanthine	M146T484_3	M137T143_2
0.0706767	0.866281	Glutamic Acid	Inosine	M146T484_3	M269T260
0.33985	0.291982	Glutamic Acid	L-Alanine	M146T484_3	M90T442
0.679699	0.0164702	Glutamic Acid	L-Kynurenine	M146T484_3	M209T352
-0.148872	0.682003	Glutamic Acid	Lysine	M146T484_3	M147T535_2
-0.2	0.577606	Glutamic Acid	Methionine	M146T484_3	M150T395_2
0.529323	0.0787128	Glutamic Acid	Methylguanosine (1)	M146T484_3	M298T212
0.586466	0.0474099	Glutamic Acid	Methylguanosine (2)	M146T484_3	M298T295
-0.0360902	0.932502	Glutamic Acid	Methylhistamine	M146T484_3	M126T423
0.476692	0.119509	Glutamic Acid	N6,N6,N6-Trimethyl-L-lysine	M146T484_3	M189T561
0.750376	0.0056834	Glutamic Acid	N6-methyladenosine	M146T484_3	M282T83
-0.503759	0.0973168	Glutamic Acid	N-Acetyl-L-carnosine	M146T484_3	M269T471
0.425564	0.170659	Glutamic Acid	Nicotinamide	M146T484_3	M123T47_3
0.508824	0.143443	Glutamic Acid	N-methylnicotinamide	M146T484_3	M137T42
0.0120301	0.975906	Glutamic Acid	Ornithine	M146T484_3	M133T537_1
0.389474	0.219308	Glutamic Acid	Proline	M146T484_3	M116T424_2
0.47218	0.123927	Glutamic Acid	Putrescine	M146T484_3	M89T518
0.0571429	0.892145	Glutamic Acid	S-Adenosylhomocysteine	M146T484_3	M385T467
0.386997	0.253324	Glutamic Acid	S-Adenosylmethionine	M146T484_3	M399T560
0.394608	0.260424	Glutamic Acid	Spermidine	M146T484_3	M146T609
-0.470677	0.125061	Glutamic Acid	Tryptophan	M146T484_3	M205T346_2
-0.375	0.286995	Glutamic Acid	Phosphocreatine	M146T484_3	M212T563
-0.213534	0.546847	Glutamic Acid	Creatine	M146T484_3	M132T447_3
0.720301	0.00964356	GMP	IMP	M362T516	M347T498
0.63609	0.0287245	GMP	NADH	M362T516	M664T524
0.0706767	0.866281	GMP	Serine	M362T516	M104T471_2
0.454135	0.141932	GMP	Xanthine	M362T516	M151T198_2
0.852632	0	GMP	1-methyladenosine	M362T516	M282T393
0.285714	0.395878	GMP	1-methylnicotinamide	M362T516	M137T353_2
0.675188	0.0179333	GMP	5'-S-Methyl-5'-thioadenosine	M362T516	M298T61_2
0.643609	0.0270804	GMP	7-methylguanine	M362T516	M166T192
-0.0240602	0.956922	GMP	Acetylcarnitine	M362T516	M204T426_2
0.654135	0.0240118	GMP	Acetylspermidine	M362T516	M188T511_2
-0.165414	0.648121	GMP	Adenosine	M362T516	M268T129
0.345865	0.283535	GMP	Arginine	M362T516	M175T525_2
0.464662	0.130821	GMP	Betaine	M362T516	M118T415_2
0.273684	0.41984	GMP	Carnitine	M362T516	M162T455_3
-0.57594	0.0524097	GMP	Carnosine	M362T516	M227T539
0.736842	0.00757929	GMP	CDP-choline	M362T516	M489T588
0.705263	0.0123626	GMP	Choline	M362T516	M104T309_3
0.742857	0.00677707	GMP	Cystathionine	M362T516	M223T555
0.177444	0.62215	GMP	Deoxyadenosine	M362T516	M252T93
0.518797	0.086015	GMP	Dimethylglycine	M362T516	M104T425
0.604511	0.0396064	GMP	Dimethyl-L-arginine	M362T516	M203T515_1
-0.108271	0.782898	GMP	Glutamine	M362T516	M147T468_2
0.44812	0.147582	GMP	Glycine	M362T516	M76T459
0.732331	0.00810751	GMP	GSH	M362T516	M308T495_2
0.257895	0.464901	GMP	GSSG	M362T516	M613T593
0.43609	0.159235	GMP	Guanine	M362T516	M152T288_2
-0.261654	0.445698	GMP	Guanosine	M362T516	M284T358_1
0.087218	0.831786	GMP	Histamine	M362T516	M112T469
0.52782	0.0793227	GMP	Histidine	M362T516	M156T544_2
0.195046	0.610884	GMP	Hydroxyproline	M362T516	M132T452
0.261654	0.445698	GMP	Hypoxanthine	M362T516	M137T143_2
-0.556391	0.0630106	GMP	Inosine	M362T516	M269T260
0.508271	0.0944935	GMP	L-Alanine	M362T516	M90T442
0.621053	0.0338303	GMP	L-Kynurenine	M362T516	M209T352
-0.189474	0.599028	GMP	Lysine	M362T516	M147T535_2
-0.401504	0.20358	GMP	Methionine	M362T516	M150T395_2
0.685714	0.0156231	GMP	Methylguanosine (1)	M362T516	M298T212
0.720301	0.00964356	GMP	Methylguanosine (2)	M362T516	M298T295
0.195489	0.587214	GMP	Methylhistamine	M362T516	M126T423
0.545865	0.0685832	GMP	N6,N6,N6-Trimethyl-L-lysine	M362T516	M189T561
0.15188	0.675474	GMP	N6-methyladenosine	M362T516	M282T83
-0.621053	0.0338303	GMP	N-Acetyl-L-carnosine	M362T516	M269T471
-0.215038	0.544279	GMP	Nicotinamide	M362T516	M123T47_3
0.0941176	0.841897	GMP	N-methylnicotinamide	M362T516	M137T42
0.0165414	0.969333	GMP	Ornithine	M362T516	M133T537_1
0.655639	0.0235646	GMP	Proline	M362T516	M116T424_2
0.33985	0.291982	GMP	Putrescine	M362T516	M89T518
0.62406	0.0327436	GMP	S-Adenosylhomocysteine	M362T516	M385T467
0.638803	0.0392268	GMP	S-Adenosylmethionine	M362T516	M399T560
0.115196	0.790836	GMP	Spermidine	M362T516	M146T609
-0.100752	0.797113	GMP	Tryptophan	M362T516	M205T346_2
-0.0686275	0.886115	GMP	Phosphocreatine	M362T516	M212T563
0.171429	0.631974	GMP	Creatine	M362T516	M132T447_3
0.488722	0.109854	IMP	NADH	M347T498	M664T524
-0.311278	0.347621	IMP	Serine	M347T498	M104T471_2
0.464662	0.130821	IMP	Xanthine	M347T498	M151T198_2
0.661654	0.0214677	IMP	1-methyladenosine	M347T498	M282T393
-0.144361	0.690523	IMP	1-methylnicotinamide	M347T498	M137T353_2
0.639098	0.0283491	IMP	5'-S-Methyl-5'-thioadenosine	M347T498	M298T61_2
0.711278	0.0113566	IMP	7-methylguanine	M347T498	M166T192
-0.0466165	0.913942	IMP	Acetylcarnitine	M347T498	M204T426_2
0.606015	0.0393362	IMP	Acetylspermidine	M347T498	M188T511_2
-0.362406	0.258872	IMP	Adenosine	M347T498	M268T129
0.181955	0.614872	IMP	Arginine	M347T498	M175T525_2
0.515789	0.0885655	IMP	Betaine	M347T498	M118T415_2
0.183459	0.610884	IMP	Carnitine	M347T498	M162T455_3
-0.705263	0.0123626	IMP	Carnosine	M347T498	M227T539
0.547368	0.0674563	IMP	CDP-choline	M347T498	M489T588
0.398496	0.207845	IMP	Choline	M347T498	M104T309_3
0.338346	0.294834	IMP	Cystathionine	M347T498	M223T555
0.0661654	0.876532	IMP	Deoxyadenosine	M347T498	M252T93
0.499248	0.100844	IMP	Dimethylglycine	M347T498	M104T425
0.541353	0.07187	IMP	Dimethyl-L-arginine	M347T498	M203T515_1
0.075188	0.859071	IMP	Glutamine	M347T498	M147T468_2
0.227068	0.515356	IMP	Glycine	M347T498	M76T459
0.499248	0.100844	IMP	GSH	M347T498	M308T495_2
0.559649	0.0686037	IMP	GSSG	M347T498	M613T593
0.266165	0.438587	IMP	Guanine	M347T498	M152T288_2
-0.475188	0.120609	IMP	Guanosine	M347T498	M284T358_1
-0.258647	0.449286	IMP	Histamine	M347T498	M112T469
0.378947	0.23346	IMP	Histidine	M347T498	M156T544_2
0.337461	0.333791	IMP	Hydroxyproline	M347T498	M132T452
0.17594	0.625412	IMP	Hypoxanthine	M347T498	M137T143_2
-0.512782	0.0898133	IMP	Inosine	M347T498	M269T260
0.523308	0.0829498	IMP	L-Alanine	M347T498	M90T442
0.514286	0.0891832	IMP	L-Kynurenine	M347T498	M209T352
-0.0827068	0.841897	IMP	Lysine	M347T498	M147T535_2
-0.479699	0.116492	IMP	Methionine	M347T498	M150T395_2
0.377444	0.235253	IMP	Methylguanosine (1)	M347T498	M298T212
0.410526	0.191093	IMP	Methylguanosine (2)	M347T498	M298T295
-0.0105263	0.977376	IMP	Methylhistamine	M347T498	M126T423
0.593985	0.0438192	IMP	N6,N6,N6-Trimethyl-L-lysine	M347T498	M189T561
-0.0285714	0.94745	IMP	N6-methyladenosine	M347T498	M282T83
-0.466165	0.129863	IMP	N-Acetyl-L-carnosine	M347T498	M269T471
-0.342857	0.287578	IMP	Nicotinamide	M347T498	M123T47_3
0.0823529	0.865966	IMP	N-methylnicotinamide	M347T498	M137T42
0.466165	0.129863	IMP	Ornithine	M347T498	M133T537_1
0.700752	0.0134314	IMP	Proline	M347T498	M116T424_2
0.439098	0.156923	IMP	Putrescine	M347T498	M89T518
0.374436	0.239152	IMP	S-Adenosylhomocysteine	M347T498	M385T467
0.723426	0.0148046	IMP	S-Adenosylmethionine	M347T498	M399T560
-0.00980392	0.981391	IMP	Spermidine	M347T498	M146T609
0.130827	0.726445	IMP	Tryptophan	M347T498	M205T346_2
-0.0122549	0.977376	IMP	Phosphocreatine	M347T498	M212T563
0.239098	0.48908	IMP	Creatine	M347T498	M132T447_3
-0.0225564	0.958482	NADH	Serine	M664T524	M104T471_2
0.487218	0.111284	NADH	Xanthine	M664T524	M151T198_2
0.690226	0.0149349	NADH	1-methyladenosine	M664T524	M282T393
0.401504	0.20358	NADH	1-methylnicotinamide	M664T524	M137T353_2
0.649624	0.0251267	NADH	5'-S-Methyl-5'-thioadenosine	M664T524	M298T61_2
0.621053	0.0338303	NADH	7-methylguanine	M664T524	M166T192
0.0421053	0.918492	NADH	Acetylcarnitine	M664T524	M204T426_2
0.505263	0.0964313	NADH	Acetylspermidine	M664T524	M188T511_2
0.136842	0.712142	NADH	Adenosine	M664T524	M268T129
0.0706767	0.866281	NADH	Arginine	M664T524	M175T525_2
0.673684	0.0182854	NADH	Betaine	M664T524	M118T415_2
0.305263	0.358558	NADH	Carnitine	M664T524	M162T455_3
-0.383459	0.226923	NADH	Carnosine	M664T524	M227T539
0.642105	0.0274493	NADH	CDP-choline	M664T524	M489T588
0.771429	0.00378522	NADH	Choline	M664T524	M104T309_3
0.557895	0.0621315	NADH	Cystathionine	M664T524	M223T555
0.26015	0.448482	NADH	Deoxyadenosine	M664T524	M252T93
0.8	0.00166141	NADH	Dimethylglycine	M664T524	M104T425
0.625564	0.0322579	NADH	Dimethyl-L-arginine	M664T524	M203T515_1
-0.0827068	0.841897	NADH	Glutamine	M664T524	M147T468_2
0.482707	0.115182	NADH	Glycine	M664T524	M76T459
0.831579	3.77479e-05	NADH	GSH	M664T524	M308T495_2
0.419298	0.19442	NADH	GSSG	M664T524	M613T593
0.357895	0.264423	NADH	Guanine	M664T524	M152T288_2
-0.0330827	0.940502	NADH	Guanosine	M664T524	M284T358_1
0.0766917	0.85432	NADH	Histamine	M664T524	M112T469
0.533835	0.0756273	NADH	Histidine	M664T524	M156T544_2
0.23839	0.521242	NADH	Hydroxyproline	M664T524	M132T452
0.442105	0.153906	NADH	Hypoxanthine	M664T524	M137T143_2
-0.228571	0.513251	NADH	Inosine	M664T524	M269T260
0.63609	0.0287245	NADH	L-Alanine	M664T524	M90T442
0.524812	0.0816396	NADH	L-Kynurenine	M664T524	M209T352
-0.475188	0.120609	NADH	Lysine	M664T524	M147T535_2
-0.637594	0.0287245	NADH	Methionine	M664T524	M150T395_2
0.565414	0.0570707	NADH	Methylguanosine (1)	M664T524	M298T212
0.553383	0.0649779	NADH	Methylguanosine (2)	M664T524	M298T295
-0.0315789	0.94423	NADH	Methylhistamine	M664T524	M126T423
0.55188	0.0653627	NADH	N6,N6,N6-Trimethyl-L-lysine	M664T524	M189T561
0.317293	0.33653	NADH	N6-methyladenosine	M664T524	M282T83
-0.595489	0.0431907	NADH	N-Acetyl-L-carnosine	M664T524	M269T471
-0.0706767	0.866281	NADH	Nicotinamide	M664T524	M123T47_3
0.555882	0.102827	NADH	N-methylnicotinamide	M664T524	M137T42
0.0300752	0.944272	NADH	Ornithine	M664T524	M133T537_1
0.705263	0.0123626	NADH	Proline	M664T524	M116T424_2
0.571429	0.0543739	NADH	Putrescine	M664T524	M89T518
0.409023	0.19279	NADH	S-Adenosylhomocysteine	M664T524	M385T467
0.564499	0.0750251	NADH	S-Adenosylmethionine	M664T524	M399T560
0.419118	0.22667	NADH	Spermidine	M664T524	M146T609
-0.378947	0.23346	NADH	Tryptophan	M664T524	M205T346_2
-0.0465686	0.918492	NADH	Phosphocreatine	M664T524	M212T563
0.24812	0.470229	NADH	Creatine	M664T524	M132T447_3
-0.0887218	0.826755	Serine	Xanthine	M104T471_2	M151T198_2
0.0766917	0.85432	Serine	1-methyladenosine	M104T471_2	M282T393
0.53985	0.0726886	Serine	1-methylnicotinamide	M104T471_2	M137T353_2
0.00902256	0.980926	Serine	5'-S-Methyl-5'-thioadenosine	M104T471_2	M298T61_2
0.0691729	0.869187	Serine	7-methylguanine	M104T471_2	M166T192
-0.37594	0.237226	Serine	Acetylcarnitine	M104T471_2	M204T426_2
-0.0601504	0.890075	Serine	Acetylspermidine	M104T471_2	M188T511_2
0.174436	0.629785	Serine	Adenosine	M104T471_2	M268T129
-0.0917293	0.81924	Serine	Arginine	M104T471_2	M175T525_2
-0.287218	0.393231	Serine	Betaine	M104T471_2	M118T415_2
-0.386466	0.222668	Serine	Carnitine	M104T471_2	M162T455_3
0.275188	0.41714	Serine	Carnosine	M104T471_2	M227T539
0.0541353	0.896763	Serine	CDP-choline	M104T471_2	M489T588
0.0225564	0.958482	Serine	Choline	M104T471_2	M104T309_3
0.481203	0.115428	Serine	Cystathionine	M104T471_2	M223T555
0.371429	0.243622	Serine	Deoxyadenosine	M104T471_2	M252T93
-0.24812	0.470229	Serine	Dimethylglycine	M104T471_2	M104T425
-0.153383	0.672943	Serine	Dimethyl-L-arginine	M104T471_2	M203T515_1
-0.813534	0.000787292	Serine	Glutamine	M104T471_2	M147T468_2
0.165414	0.648121	Serine	Glycine	M104T471_2	M76T459
-0.15188	0.675474	Serine	GSH	M104T471_2	M308T495_2
-0.301754	0.37953	Serine	GSSG	M104T471_2	M613T593
0.0962406	0.809705	Serine	Guanine	M104T471_2	M152T288_2
0.541353	0.07187	Serine	Guanosine	M104T471_2	M284T358_1
0.309774	0.350781	Serine	Histamine	M104T471_2	M112T469
0.0421053	0.918492	Serine	Histidine	M104T471_2	M156T544_2
-0.308566	0.384963	Serine	Hydroxyproline	M104T471_2	M132T452
0.0180451	0.966244	Serine	Hypoxanthine	M104T471_2	M137T143_2
0.162406	0.653698	Serine	Inosine	M104T471_2	M269T260
-0.245113	0.476345	Serine	L-Alanine	M104T471_2	M90T442
0.145865	0.686958	Serine	L-Kynurenine	M104T471_2	M209T352
0.0616541	0.886718	Serine	Lysine	M104T471_2	M147T535_2
0.386466	0.222668	Serine	Methionine	M104T471_2	M150T395_2
0.305263	0.358558	Serine	Methylguanosine (1)	M104T471_2	M298T212
0.473684	0.122586	Serine	Methylguanosine (2)	M104T471_2	M298T295
0.043609	0.918492	Serine	Methylhistamine	M104T471_2	M126T423
-0.33985	0.291982	Serine	N6,N6,N6-Trimethyl-L-lysine	M104T471_2	M189T561
0.470677	0.125061	Serine	N6-methyladenosine	M104T471_2	M282T83
-0.353383	0.273152	Serine	N-Acetyl-L-carnosine	M104T471_2	M269T471
0.533835	0.0756273	Serine	Nicotinamide	M104T471_2	M123T47_3
0.00882353	0.98492	Serine	N-methylnicotinamide	M104T471_2	M137T42
-0.559398	0.0610922	Serine	Ornithine	M104T471_2	M133T537_1
-0.303759	0.361053	Serine	Proline	M104T471_2	M116T424_2
-0.15188	0.675474	Serine	Putrescine	M104T471_2	M89T518
-0.0842105	0.8398	Serine	S-Adenosylhomocysteine	M104T471_2	M385T467
-0.131063	0.743823	Serine	S-Adenosylmethionine	M104T471_2	M399T560
-0.0906863	0.841897	Serine	Spermidine	M104T471_2	M146T609
-0.326316	0.318595	Serine	Tryptophan	M104T471_2	M205T346_2
-0.492647	0.143443	Serine	Phosphocreatine	M104T471_2	M212T563
-0.535338	0.0750251	Serine	Creatine	M104T471_2	M132T447_3
0.490226	0.108022	Xanthine	1-methyladenosine	M151T198_2	M282T393
0.0631579	0.883852	Xanthine	1-methylnicotinamide	M151T198_2	M137T353_2
0.499248	0.100844	Xanthine	5'-S-Methyl-5'-thioadenosine	M151T198_2	M298T61_2
0.616541	0.0360423	Xanthine	7-methylguanine	M151T198_2	M166T192
0.288722	0.389874	Xanthine	Acetylcarnitine	M151T198_2	M204T426_2
0.398496	0.207845	Xanthine	Acetylspermidine	M151T198_2	M188T511_2
-0.0421053	0.918492	Xanthine	Adenosine	M151T198_2	M268T129
-0.109774	0.779841	Xanthine	Arginine	M151T198_2	M175T525_2
0.454135	0.141932	Xanthine	Betaine	M151T198_2	M118T415_2
0.372932	0.24109	Xanthine	Carnitine	M151T198_2	M162T455_3
-0.23609	0.494879	Xanthine	Carnosine	M151T198_2	M227T539
0.744361	0.00656509	Xanthine	CDP-choline	M151T198_2	M489T588
0.46015	0.13602	Xanthine	Choline	M151T198_2	M104T309_3
0.449624	0.14674	Xanthine	Cystathionine	M151T198_2	M223T555
-0.00150376	1	Xanthine	Deoxyadenosine	M151T198_2	M252T93
0.616541	0.0360423	Xanthine	Dimethylglycine	M151T198_2	M104T425
0.242105	0.483717	Xanthine	Dimethyl-L-arginine	M151T198_2	M203T515_1
0.0225564	0.958482	Xanthine	Glutamine	M151T198_2	M147T468_2
0.183459	0.610884	Xanthine	Glycine	M151T198_2	M76T459
0.593985	0.0438192	Xanthine	GSH	M151T198_2	M308T495_2
0.389474	0.23346	Xanthine	GSSG	M151T198_2	M613T593
-0.0962406	0.809705	Xanthine	Guanine	M151T198_2	M152T288_2
-0.357895	0.264423	Xanthine	Guanosine	M151T198_2	M284T358_1
-0.198496	0.58021	Xanthine	Histamine	M151T198_2	M112T469
0.521805	0.0841224	Xanthine	Histidine	M151T198_2	M156T544_2
0.190918	0.619257	Xanthine	Hydroxyproline	M151T198_2	M132T452
0.237594	0.491157	Xanthine	Hypoxanthine	M151T198_2	M137T143_2
-0.13985	0.704516	Xanthine	Inosine	M151T198_2	M269T260
0.57594	0.0524097	Xanthine	L-Alanine	M151T198_2	M90T442
0.377444	0.235253	Xanthine	L-Kynurenine	M151T198_2	M209T352
-0.708271	0.0119039	Xanthine	Lysine	M151T198_2	M147T535_2
-0.556391	0.0630106	Xanthine	Methionine	M151T198_2	M150T395_2
0.213534	0.546847	Xanthine	Methylguanosine (1)	M151T198_2	M298T212
0.35188	0.273718	Xanthine	Methylguanosine (2)	M151T198_2	M298T295
0.0285714	0.94745	Xanthine	Methylhistamine	M151T198_2	M126T423
0.270677	0.42643	Xanthine	N6,N6,N6-Trimethyl-L-lysine	M151T198_2	M189T561
-0.0571429	0.892145	Xanthine	N6-methyladenosine	M151T198_2	M282T83
-0.372932	0.24109	Xanthine	N-Acetyl-L-carnosine	M151T198_2	M269T471
-0.126316	0.73765	Xanthine	Nicotinamide	M151T198_2	M123T47_3
0.347059	0.357249	Xanthine	N-methylnicotinamide	M151T198_2	M137T42
0.357895	0.264423	Xanthine	Ornithine	M151T198_2	M133T537_1
0.547368	0.0674563	Xanthine	Proline	M151T198_2	M116T424_2
0.439098	0.156923	Xanthine	Putrescine	M151T198_2	M89T518
0.383459	0.226923	Xanthine	S-Adenosylhomocysteine	M151T198_2	M385T467
0.531476	0.0973168	Xanthine	S-Adenosylmethionine	M151T198_2	M399T560
0.0612745	0.895854	Xanthine	Spermidine	M151T198_2	M146T609
0.157895	0.663519	Xanthine	Tryptophan	M151T198_2	M205T346_2
-0.203431	0.609159	Xanthine	Phosphocreatine	M151T198_2	M212T563
0	1	Xanthine	Creatine	M151T198_2	M132T447_3
0.362406	0.258872	1-methyladenosine	1-methylnicotinamide	M282T393	M137T353_2
0.810526	0.0009546	1-methyladenosine	5'-S-Methyl-5'-thioadenosine	M282T393	M298T61_2
0.765414	0.00437282	1-methyladenosine	7-methylguanine	M282T393	M166T192
-0.0932331	0.817758	1-methyladenosine	Acetylcarnitine	M282T393	M204T426_2
0.72782	0.00867452	1-methyladenosine	Acetylspermidine	M282T393	M188T511_2
0.159398	0.659494	1-methyladenosine	Adenosine	M282T393	M268T129
0.427068	0.168918	1-methyladenosine	Arginine	M282T393	M175T525_2
0.425564	0.170659	1-methyladenosine	Betaine	M282T393	M118T415_2
0.172932	0.629785	1-methyladenosine	Carnitine	M282T393	M162T455_3
-0.512782	0.0898133	1-methyladenosine	Carnosine	M282T393	M227T539
0.804511	0.00137364	1-methyladenosine	CDP-choline	M282T393	M489T588
0.721805	0.00964356	1-methyladenosine	Choline	M282T393	M104T309_3
0.696241	0.0142092	1-methyladenosine	Cystathionine	M282T393	M223T555
0.380451	0.231521	1-methyladenosine	Deoxyadenosine	M282T393	M252T93
0.631579	0.0305208	1-methyladenosine	Dimethylglycine	M282T393	M104T425
0.705263	0.0123626	1-methyladenosine	Dimethyl-L-arginine	M282T393	M203T515_1
-0.172932	0.629785	1-methyladenosine	Glutamine	M282T393	M147T468_2
0.418045	0.181085	1-methyladenosine	Glycine	M282T393	M76T459
0.76391	0.00452905	1-methyladenosine	GSH	M282T393	M308T495_2
0.119298	0.762137	1-methyladenosine	GSSG	M282T393	M613T593
0.583459	0.0486327	1-methyladenosine	Guanine	M282T393	M152T288_2
0.0150376	0.970837	1-methyladenosine	Guanosine	M282T393	M284T358_1
0.201504	0.575005	1-methyladenosine	Histamine	M282T393	M112T469
0.741353	0.00690208	1-methyladenosine	Histidine	M282T393	M156T544_2
0.349845	0.311382	1-methyladenosine	Hydroxyproline	M282T393	M132T452
0.38797	0.22197	1-methyladenosine	Hypoxanthine	M282T393	M137T143_2
-0.302256	0.365	1-methyladenosine	Inosine	M282T393	M269T260
0.550376	0.0666376	1-methyladenosine	L-Alanine	M282T393	M90T442
0.717293	0.010123	1-methyladenosine	L-Kynurenine	M282T393	M209T352
-0.293233	0.37953	1-methyladenosine	Lysine	M282T393	M147T535_2
-0.427068	0.168918	1-methyladenosine	Methionine	M282T393	M150T395_2
0.870677	0	1-methyladenosine	Methylguanosine (1)	M282T393	M298T212
0.858647	0	1-methyladenosine	Methylguanosine (2)	M282T393	M298T295
0.258647	0.449286	1-methyladenosine	Methylhistamine	M282T393	M126T423
0.640602	0.0281067	1-methyladenosine	N6,N6,N6-Trimethyl-L-lysine	M282T393	M189T561
0.457143	0.139181	1-methyladenosine	N6-methyladenosine	M282T393	M282T83
-0.798496	0.00166141	1-methyladenosine	N-Acetyl-L-carnosine	M282T393	M269T471
-0.0255639	0.952533	1-methyladenosine	Nicotinamide	M282T393	M123T47_3
0.447059	0.209657	1-methyladenosine	N-methylnicotinamide	M282T393	M137T42
0.0225564	0.958482	1-methyladenosine	Ornithine	M282T393	M133T537_1
0.760902	0.0046146	1-methyladenosine	Proline	M282T393	M116T424_2
0.372932	0.24109	1-methyladenosine	Putrescine	M282T393	M89T518
0.630075	0.0309499	1-methyladenosine	S-Adenosylhomocysteine	M282T393	M385T467
0.803922	0.00309878	1-methyladenosine	S-Adenosylmethionine	M282T393	M399T560
0.169118	0.672309	1-methyladenosine	Spermidine	M282T393	M146T609
-0.221053	0.528467	1-methyladenosine	Tryptophan	M282T393	M205T346_2
-0.0514706	0.913942	1-methyladenosine	Phosphocreatine	M282T393	M212T563
0.209023	0.556317	1-methyladenosine	Creatine	M282T393	M132T447_3
0.201504	0.575005	1-methylnicotinamide	5'-S-Methyl-5'-thioadenosine	M137T353_2	M298T61_2
0.124812	0.742194	1-methylnicotinamide	7-methylguanine	M137T353_2	M166T192
0.0932331	0.817758	1-methylnicotinamide	Acetylcarnitine	M137T353_2	M204T426_2
0.228571	0.513251	1-methylnicotinamide	Acetylspermidine	M137T353_2	M188T511_2
0.427068	0.168918	1-methylnicotinamide	Adenosine	M137T353_2	M268T129
0.386466	0.222668	1-methylnicotinamide	Arginine	M137T353_2	M175T525_2
0.209023	0.556317	1-methylnicotinamide	Betaine	M137T353_2	M118T415_2
0.22406	0.522109	1-methylnicotinamide	Carnitine	M137T353_2	M162T455_3
0.195489	0.587214	1-methylnicotinamide	Carnosine	M137T353_2	M227T539
0.33985	0.291982	1-methylnicotinamide	CDP-choline	M137T353_2	M489T588
0.518797	0.086015	1-methylnicotinamide	Choline	M137T353_2	M104T309_3
0.43609	0.159235	1-methylnicotinamide	Cystathionine	M137T353_2	M223T555
0.0706767	0.866281	1-methylnicotinamide	Deoxyadenosine	M137T353_2	M252T93
0.133835	0.719772	1-methylnicotinamide	Dimethylglycine	M137T353_2	M104T425
0.183459	0.610884	1-methylnicotinamide	Dimethyl-L-arginine	M137T353_2	M203T515_1
-0.479699	0.116492	1-methylnicotinamide	Glutamine	M137T353_2	M147T468_2
0.338346	0.294834	1-methylnicotinamide	Glycine	M137T353_2	M76T459
0.350376	0.275842	1-methylnicotinamide	GSH	M137T353_2	M308T495_2
-0.226316	0.531934	1-methylnicotinamide	GSSG	M137T353_2	M613T593
0.157895	0.663519	1-methylnicotinamide	Guanine	M137T353_2	M152T288_2
0.428571	0.16817	1-methylnicotinamide	Guanosine	M137T353_2	M284T358_1
0.300752	0.366434	1-methylnicotinamide	Histamine	M137T353_2	M112T469
0.384962	0.225355	1-methylnicotinamide	Histidine	M137T353_2	M156T544_2
0.141383	0.721596	1-methylnicotinamide	Hydroxyproline	M137T353_2	M132T452
0.406015	0.196631	1-methylnicotinamide	Hypoxanthine	M137T353_2	M137T143_2
0.207519	0.560214	1-methylnicotinamide	Inosine	M137T353_2	M269T260
0.281203	0.404529	1-methylnicotinamide	L-Alanine	M137T353_2	M90T442
0.482707	0.115182	1-methylnicotinamide	L-Kynurenine	M137T353_2	M209T352
-0.258647	0.449286	1-methylnicotinamide	Lysine	M137T353_2	M147T535_2
-0.0270677	0.951668	1-methylnicotinamide	Methionine	M137T353_2	M150T395_2
0.442105	0.153906	1-methylnicotinamide	Methylguanosine (1)	M137T353_2	M298T212
0.446617	0.148907	1-methylnicotinamide	Methylguanosine (2)	M137T353_2	M298T295
-0.0796992	0.847659	1-methylnicotinamide	Methylhistamine	M137T353_2	M126T423
0.147368	0.68432	1-methylnicotinamide	N6,N6,N6-Trimethyl-L-lysine	M137T353_2	M189T561
0.35188	0.273718	1-methylnicotinamide	N6-methyladenosine	M137T353_2	M282T83
-0.36391	0.25654	1-methylnicotinamide	N-Acetyl-L-carnosine	M137T353_2	M269T471
0.318797	0.333444	1-methylnicotinamide	Nicotinamide	M137T353_2	M123T47_3
0.0352941	0.944272	1-methylnicotinamide	N-methylnicotinamide	M137T353_2	M137T42
-0.595489	0.0431907	1-methylnicotinamide	Ornithine	M137T353_2	M133T537_1
0.156391	0.667007	1-methylnicotinamide	Proline	M137T353_2	M116T424_2
-0.0421053	0.918492	1-methylnicotinamide	Putrescine	M137T353_2	M89T518
0.44812	0.147582	1-methylnicotinamide	S-Adenosylhomocysteine	M137T353_2	M385T467
0.0237358	0.959373	1-methylnicotinamide	S-Adenosylmethionine	M137T353_2	M399T560
0.181373	0.648121	1-methylnicotinamide	Spermidine	M137T353_2	M146T609
-0.529323	0.0787128	1-methylnicotinamide	Tryptophan	M137T353_2	M205T346_2
-0.215686	0.584863	1-methylnicotinamide	Phosphocreatine	M137T353_2	M212T563
-0.0300752	0.944272	1-methylnicotinamide	Creatine	M137T353_2	M132T447_3
0.75188	0.00549679	5'-S-Methyl-5'-thioadenosine	7-methylguanine	M298T61_2	M166T192
-0.186466	0.606986	5'-S-Methyl-5'-thioadenosine	Acetylcarnitine	M298T61_2	M204T426_2
0.684211	0.0156231	5'-S-Methyl-5'-thioadenosine	Acetylspermidine	M298T61_2	M188T511_2
-0.0541353	0.896763	5'-S-Methyl-5'-thioadenosine	Adenosine	M298T61_2	M268T129
0.215038	0.544279	5'-S-Methyl-5'-thioadenosine	Arginine	M298T61_2	M175T525_2
0.27218	0.423323	5'-S-Methyl-5'-thioadenosine	Betaine	M298T61_2	M118T415_2
0.0766917	0.85432	5'-S-Methyl-5'-thioadenosine	Carnitine	M298T61_2	M162T455_3
-0.437594	0.157825	5'-S-Methyl-5'-thioadenosine	Carnosine	M298T61_2	M227T539
0.756391	0.00511859	5'-S-Methyl-5'-thioadenosine	CDP-choline	M298T61_2	M489T588
0.547368	0.0674563	5'-S-Methyl-5'-thioadenosine	Choline	M298T61_2	M104T309_3
0.374436	0.239152	5'-S-Methyl-5'-thioadenosine	Cystathionine	M298T61_2	M223T555
0.392481	0.215435	5'-S-Methyl-5'-thioadenosine	Deoxyadenosine	M298T61_2	M252T93
0.729323	0.00851362	5'-S-Methyl-5'-thioadenosine	Dimethylglycine	M298T61_2	M104T425
0.661654	0.0214677	5'-S-Methyl-5'-thioadenosine	Dimethyl-L-arginine	M298T61_2	M203T515_1
-0.111278	0.775783	5'-S-Methyl-5'-thioadenosine	Glutamine	M298T61_2	M147T468_2
0.43609	0.159235	5'-S-Methyl-5'-thioadenosine	Glycine	M298T61_2	M76T459
0.690226	0.0149349	5'-S-Methyl-5'-thioadenosine	GSH	M298T61_2	M308T495_2
0.305263	0.373924	5'-S-Methyl-5'-thioadenosine	GSSG	M298T61_2	M613T593
0.497744	0.101572	5'-S-Methyl-5'-thioadenosine	Guanine	M298T61_2	M152T288_2
-0.112782	0.771726	5'-S-Methyl-5'-thioadenosine	Guanosine	M298T61_2	M284T358_1
-0.0180451	0.966244	5'-S-Methyl-5'-thioadenosine	Histamine	M298T61_2	M112T469
0.667669	0.0198807	5'-S-Methyl-5'-thioadenosine	Histidine	M298T61_2	M156T544_2
0.104231	0.804624	5'-S-Methyl-5'-thioadenosine	Hydroxyproline	M298T61_2	M132T452
0.374436	0.239152	5'-S-Methyl-5'-thioadenosine	Hypoxanthine	M298T61_2	M137T143_2
-0.124812	0.742194	5'-S-Methyl-5'-thioadenosine	Inosine	M298T61_2	M269T260
0.688722	0.0149349	5'-S-Methyl-5'-thioadenosine	L-Alanine	M298T61_2	M90T442
0.592481	0.0447623	5'-S-Methyl-5'-thioadenosine	L-Kynurenine	M298T61_2	M209T352
-0.105263	0.79	5'-S-Methyl-5'-thioadenosine	Lysine	M298T61_2	M147T535_2
-0.254135	0.457302	5'-S-Methyl-5'-thioadenosine	Methionine	M298T61_2	M150T395_2
0.584962	0.0480952	5'-S-Methyl-5'-thioadenosine	Methylguanosine (1)	M298T61_2	M298T212
0.615038	0.0366195	5'-S-Methyl-5'-thioadenosine	Methylguanosine (2)	M298T61_2	M298T295
0.12782	0.733111	5'-S-Methyl-5'-thioadenosine	Methylhistamine	M298T61_2	M126T423
0.651128	0.0249293	5'-S-Methyl-5'-thioadenosine	N6,N6,N6-Trimethyl-L-lysine	M298T61_2	M189T561
0.481203	0.115428	5'-S-Methyl-5'-thioadenosine	N6-methyladenosine	M298T61_2	M282T83
-0.684211	0.0156231	5'-S-Methyl-5'-thioadenosine	N-Acetyl-L-carnosine	M298T61_2	M269T471
0.0766917	0.85432	5'-S-Methyl-5'-thioadenosine	Nicotinamide	M298T61_2	M123T47_3
0.494118	0.156923	5'-S-Methyl-5'-thioadenosine	N-methylnicotinamide	M298T61_2	M137T42
0.288722	0.389874	5'-S-Methyl-5'-thioadenosine	Ornithine	M298T61_2	M133T537_1
0.649624	0.0251267	5'-S-Methyl-5'-thioadenosine	Proline	M298T61_2	M116T424_2
0.533835	0.0756273	5'-S-Methyl-5'-thioadenosine	Putrescine	M298T61_2	M89T518
0.443609	0.152305	5'-S-Methyl-5'-thioadenosine	S-Adenosylhomocysteine	M298T61_2	M385T467
0.905057	0	5'-S-Methyl-5'-thioadenosine	S-Adenosylmethionine	M298T61_2	M399T560
0.269608	0.47349	5'-S-Methyl-5'-thioadenosine	Spermidine	M298T61_2	M146T609
-0.037594	0.929273	5'-S-Methyl-5'-thioadenosine	Tryptophan	M298T61_2	M205T346_2
-0.240196	0.534158	5'-S-Methyl-5'-thioadenosine	Phosphocreatine	M298T61_2	M212T563
0.312782	0.344448	5'-S-Methyl-5'-thioadenosine	Creatine	M298T61_2	M132T447_3
-0.172932	0.629785	7-methylguanine	Acetylcarnitine	M166T192	M204T426_2
0.670677	0.0192497	7-methylguanine	Acetylspermidine	M166T192	M188T511_2
-0.177444	0.62215	7-methylguanine	Adenosine	M166T192	M268T129
-0.0406015	0.922267	7-methylguanine	Arginine	M166T192	M175T525_2
0.353383	0.273152	7-methylguanine	Betaine	M166T192	M118T415_2
0.0526316	0.900094	7-methylguanine	Carnitine	M166T192	M162T455_3
-0.529323	0.0787128	7-methylguanine	Carnosine	M166T192	M227T539
0.789474	0.00232648	7-methylguanine	CDP-choline	M166T192	M489T588
0.478195	0.117994	7-methylguanine	Choline	M166T192	M104T309_3
0.502256	0.0990186	7-methylguanine	Cystathionine	M166T192	M223T555
0.425564	0.170659	7-methylguanine	Deoxyadenosine	M166T192	M252T93
0.566917	0.0562604	7-methylguanine	Dimethylglycine	M166T192	M104T425
0.518797	0.086015	7-methylguanine	Dimethyl-L-arginine	M166T192	M203T515_1
-0.273684	0.41984	7-methylguanine	Glutamine	M166T192	M147T468_2
0.368421	0.249034	7-methylguanine	Glycine	M166T192	M76T459
0.517293	0.0873791	7-methylguanine	GSH	M166T192	M308T495_2
0.296491	0.390949	7-methylguanine	GSSG	M166T192	M613T593
0.449624	0.14674	7-methylguanine	Guanine	M166T192	M152T288_2
-0.165414	0.648121	7-methylguanine	Guanosine	M166T192	M284T358_1
-0.123308	0.743823	7-methylguanine	Histamine	M166T192	M112T469
0.381955	0.229072	7-methylguanine	Histidine	M166T192	M156T544_2
0.244582	0.509564	7-methylguanine	Hydroxyproline	M166T192	M132T452
0.344361	0.285081	7-methylguanine	Hypoxanthine	M166T192	M137T143_2
-0.282707	0.401125	7-methylguanine	Inosine	M166T192	M269T260
0.645113	0.0265798	7-methylguanine	L-Alanine	M166T192	M90T442
0.595489	0.0431907	7-methylguanine	L-Kynurenine	M166T192	M209T352
-0.22406	0.522109	7-methylguanine	Lysine	M166T192	M147T535_2
-0.44812	0.147582	7-methylguanine	Methionine	M166T192	M150T395_2
0.571429	0.0543739	7-methylguanine	Methylguanosine (1)	M166T192	M298T212
0.729323	0.00851362	7-methylguanine	Methylguanosine (2)	M166T192	M298T295
-0.102256	0.79458	7-methylguanine	Methylhistamine	M166T192	M126T423
0.574436	0.0531632	7-methylguanine	N6,N6,N6-Trimethyl-L-lysine	M166T192	M189T561
0.406015	0.196631	7-methylguanine	N6-methyladenosine	M166T192	M282T83
-0.693233	0.0147558	7-methylguanine	N-Acetyl-L-carnosine	M166T192	M269T471
0.0255639	0.952533	7-methylguanine	Nicotinamide	M166T192	M123T47_3
0.376471	0.30577	7-methylguanine	N-methylnicotinamide	M166T192	M137T42
0.330827	0.310668	7-methylguanine	Ornithine	M166T192	M133T537_1
0.72782	0.00867452	7-methylguanine	Proline	M166T192	M116T424_2
0.466165	0.129863	7-methylguanine	Putrescine	M166T192	M89T518
0.255639	0.456082	7-methylguanine	S-Adenosylhomocysteine	M166T192	M385T467
0.867905	0	7-methylguanine	S-Adenosylmethionine	M166T192	M399T560
0	1	7-methylguanine	Spermidine	M166T192	M146T609
-0.0541353	0.896763	7-methylguanine	Tryptophan	M166T192	M205T346_2
-0.340686	0.347283	7-methylguanine	Phosphocreatine	M166T192	M212T563
0.0736842	0.862	7-methylguanine	Creatine	M166T192	M132T447_3
-0.315789	0.339981	Acetylcarnitine	Acetylspermidine	M204T426_2	M188T511_2
0.228571	0.513251	Acetylcarnitine	Adenosine	M204T426_2	M268T129
0.177444	0.62215	Acetylcarnitine	Arginine	M204T426_2	M175T525_2
0.469173	0.12709	Acetylcarnitine	Betaine	M204T426_2	M118T415_2
0.833083	0	Acetylcarnitine	Carnitine	M204T426_2	M162T455_3
0.303759	0.361053	Acetylcarnitine	Carnosine	M204T426_2	M227T539
0.0766917	0.85432	Acetylcarnitine	CDP-choline	M204T426_2	M489T588
0.0902256	0.822238	Acetylcarnitine	Choline	M204T426_2	M104T309_3
-0.0511278	0.904458	Acetylcarnitine	Cystathionine	M204T426_2	M223T555
-0.389474	0.219308	Acetylcarnitine	Deoxyadenosine	M204T426_2	M252T93
0.192481	0.596047	Acetylcarnitine	Dimethylglycine	M204T426_2	M104T425
-0.184962	0.609159	Acetylcarnitine	Dimethyl-L-arginine	M204T426_2	M203T515_1
0.421053	0.177215	Acetylcarnitine	Glutamine	M204T426_2	M147T468_2
0.109774	0.779841	Acetylcarnitine	Glycine	M204T426_2	M76T459
0.18797	0.603003	Acetylcarnitine	GSH	M204T426_2	M308T495_2
-0.0684211	0.876532	Acetylcarnitine	GSSG	M204T426_2	M613T593
-0.401504	0.20358	Acetylcarnitine	Guanine	M204T426_2	M152T288_2
-0.135338	0.715718	Acetylcarnitine	Guanosine	M204T426_2	M284T358_1
-0.0466165	0.913942	Acetylcarnitine	Histamine	M204T426_2	M112T469
0.130827	0.726445	Acetylcarnitine	Histidine	M204T426_2	M156T544_2
0.273478	0.451288	Acetylcarnitine	Hydroxyproline	M204T426_2	M132T452
0.2	0.577606	Acetylcarnitine	Hypoxanthine	M204T426_2	M137T143_2
0.264662	0.441348	Acetylcarnitine	Inosine	M204T426_2	M269T260
0.198496	0.58021	Acetylcarnitine	L-Alanine	M204T426_2	M90T442
-0.0165414	0.969333	Acetylcarnitine	L-Kynurenine	M204T426_2	M209T352
-0.320301	0.330374	Acetylcarnitine	Lysine	M204T426_2	M147T535_2
-0.324812	0.320928	Acetylcarnitine	Methionine	M204T426_2	M150T395_2
-0.27218	0.423323	Acetylcarnitine	Methylguanosine (1)	M204T426_2	M298T212
-0.263158	0.443718	Acetylcarnitine	Methylguanosine (2)	M204T426_2	M298T295
0.0541353	0.896763	Acetylcarnitine	Methylhistamine	M204T426_2	M126T423
-0.0842105	0.8398	Acetylcarnitine	N6,N6,N6-Trimethyl-L-lysine	M204T426_2	M189T561
-0.476692	0.119509	Acetylcarnitine	N6-methyladenosine	M204T426_2	M282T83
0.285714	0.395878	Acetylcarnitine	N-Acetyl-L-carnosine	M204T426_2	M269T471
0.0616541	0.886718	Acetylcarnitine	Nicotinamide	M204T426_2	M123T47_3
0.120588	0.789764	Acetylcarnitine	N-methylnicotinamide	M204T426_2	M137T42
-0.103759	0.792542	Acetylcarnitine	Ornithine	M204T426_2	M133T537_1
0.115789	0.762137	Acetylcarnitine	Proline	M204T426_2	M116T424_2
-0.172932	0.629785	Acetylcarnitine	Putrescine	M204T426_2	M89T518
0.406015	0.196631	Acetylcarnitine	S-Adenosylhomocysteine	M204T426_2	M385T467
-0.261094	0.47349	Acetylcarnitine	S-Adenosylmethionine	M204T426_2	M399T560
-0.242647	0.528223	Acetylcarnitine	Spermidine	M204T426_2	M146T609
0.0300752	0.944272	Acetylcarnitine	Tryptophan	M204T426_2	M205T346_2
0.0465686	0.918492	Acetylcarnitine	Phosphocreatine	M204T426_2	M212T563
0.350376	0.275842	Acetylcarnitine	Creatine	M204T426_2	M132T447_3
-0.0496241	0.907774	Acetylspermidine	Adenosine	M188T511_2	M268T129
0.24812	0.470229	Acetylspermidine	Arginine	M188T511_2	M175T525_2
0.172932	0.629785	Acetylspermidine	Betaine	M188T511_2	M118T415_2
-0.0571429	0.892145	Acetylspermidine	Carnitine	M188T511_2	M162T455_3
-0.458647	0.137709	Acetylspermidine	Carnosine	M188T511_2	M227T539
0.697744	0.0139444	Acetylspermidine	CDP-choline	M188T511_2	M489T588
0.616541	0.0360423	Acetylspermidine	Choline	M188T511_2	M104T309_3
0.393985	0.213658	Acetylspermidine	Cystathionine	M188T511_2	M223T555
0.263158	0.443718	Acetylspermidine	Deoxyadenosine	M188T511_2	M252T93
0.479699	0.116492	Acetylspermidine	Dimethylglycine	M188T511_2	M104T425
0.618045	0.0355409	Acetylspermidine	Dimethyl-L-arginine	M188T511_2	M203T515_1
-0.0902256	0.822238	Acetylspermidine	Glutamine	M188T511_2	M147T468_2
0.312782	0.344448	Acetylspermidine	Glycine	M188T511_2	M76T459
0.58797	0.0468255	Acetylspermidine	GSH	M188T511_2	M308T495_2
0.268421	0.447715	Acetylspermidine	GSSG	M188T511_2	M613T593
0.427068	0.168918	Acetylspermidine	Guanine	M188T511_2	M152T288_2
-0.138346	0.707617	Acetylspermidine	Guanosine	M188T511_2	M284T358_1
-0.102256	0.79458	Acetylspermidine	Histamine	M188T511_2	M112T469
0.403008	0.201336	Acetylspermidine	Histidine	M188T511_2	M156T544_2
0.401445	0.23346	Acetylspermidine	Hydroxyproline	M188T511_2	M132T452
0.308271	0.353956	Acetylspermidine	Hypoxanthine	M188T511_2	M137T143_2
-0.275188	0.41714	Acetylspermidine	Inosine	M188T511_2	M269T260
0.688722	0.0149349	Acetylspermidine	L-Alanine	M188T511_2	M90T442
0.627068	0.0319733	Acetylspermidine	L-Kynurenine	M188T511_2	M209T352
-0.215038	0.544279	Acetylspermidine	Lysine	M188T511_2	M147T535_2
-0.261654	0.445698	Acetylspermidine	Methionine	M188T511_2	M150T395_2
0.586466	0.0474099	Acetylspermidine	Methylguanosine (1)	M188T511_2	M298T212
0.584962	0.0480952	Acetylspermidine	Methylguanosine (2)	M188T511_2	M298T295
-0.0691729	0.869187	Acetylspermidine	Methylhistamine	M188T511_2	M126T423
0.664662	0.0206602	Acetylspermidine	N6,N6,N6-Trimethyl-L-lysine	M188T511_2	M189T561
0.395489	0.211614	Acetylspermidine	N6-methyladenosine	M188T511_2	M282T83
-0.464662	0.130821	Acetylspermidine	N-Acetyl-L-carnosine	M188T511_2	M269T471
-0.0902256	0.822238	Acetylspermidine	Nicotinamide	M188T511_2	M123T47_3
0.0970588	0.837892	Acetylspermidine	N-methylnicotinamide	M188T511_2	M137T42
0.372932	0.24109	Acetylspermidine	Ornithine	M188T511_2	M133T537_1
0.55188	0.0653627	Acetylspermidine	Proline	M188T511_2	M116T424_2
0.589474	0.0463798	Acetylspermidine	Putrescine	M188T511_2	M89T518
0.41203	0.189265	Acetylspermidine	S-Adenosylhomocysteine	M188T511_2	M385T467
0.75645	0.0089549	Acetylspermidine	S-Adenosylmethionine	M188T511_2	M399T560
0.0661765	0.890075	Acetylspermidine	Spermidine	M188T511_2	M146T609
-0.228571	0.513251	Acetylspermidine	Tryptophan	M188T511_2	M205T346_2
-0.105392	0.810275	Acetylspermidine	Phosphocreatine	M188T511_2	M212T563
0.209023	0.556317	Acetylspermidine	Creatine	M188T511_2	M132T447_3
0.291729	0.383574	Adenosine	Arginine	M268T129	M175T525_2
0.16391	0.650187	Adenosine	Betaine	M268T129	M118T415_2
0.135338	0.715718	Adenosine	Carnitine	M268T129	M162T455_3
0.320301	0.330374	Adenosine	Carnosine	M268T129	M227T539
0.0120301	0.975906	Adenosine	CDP-choline	M268T129	M489T588
0.165414	0.648121	Adenosine	Choline	M268T129	M104T309_3
0.160902	0.65504	Adenosine	Cystathionine	M268T129	M223T555
0.239098	0.48908	Adenosine	Deoxyadenosine	M268T129	M252T93
0.171429	0.631974	Adenosine	Dimethylglycine	M268T129	M104T425
0.0917293	0.81924	Adenosine	Dimethyl-L-arginine	M268T129	M203T515_1
-0.081203	0.844703	Adenosine	Glutamine	M268T129	M147T468_2
0.246617	0.473081	Adenosine	Glycine	M268T129	M76T459
0.186466	0.606986	Adenosine	GSH	M268T129	M308T495_2
-0.34386	0.302982	Adenosine	GSSG	M268T129	M613T593
0.0150376	0.970837	Adenosine	Guanine	M268T129	M152T288_2
0.77594	0.00331248	Adenosine	Guanosine	M268T129	M284T358_1
0.538346	0.0733361	Adenosine	Histamine	M268T129	M112T469
0.410526	0.191093	Adenosine	Histidine	M268T129	M156T544_2
0.463364	0.157232	Adenosine	Hydroxyproline	M268T129	M132T452
0.0120301	0.975906	Adenosine	Hypoxanthine	M268T129	M137T143_2
0.503759	0.0973168	Adenosine	Inosine	M268T129	M269T260
-0.00601504	0.987996	Adenosine	L-Alanine	M268T129	M90T442
0.115789	0.762137	Adenosine	L-Kynurenine	M268T129	M209T352
-0.37594	0.237226	Adenosine	Lysine	M268T129	M147T535_2
-0.0105263	0.977376	Adenosine	Methionine	M268T129	M150T395_2
0.294737	0.377692	Adenosine	Methylguanosine (1)	M268T129	M298T212
0.189474	0.599028	Adenosine	Methylguanosine (2)	M268T129	M298T295
0.433083	0.162814	Adenosine	Methylhistamine	M268T129	M126T423
-0.00601504	0.987996	Adenosine	N6,N6,N6-Trimethyl-L-lysine	M268T129	M189T561
0.407519	0.195235	Adenosine	N6-methyladenosine	M268T129	M282T83
-0.239098	0.48908	Adenosine	N-Acetyl-L-carnosine	M268T129	M269T471
0.451128	0.145202	Adenosine	Nicotinamide	M268T129	M123T47_3
0.508824	0.143443	Adenosine	N-methylnicotinamide	M268T129	M137T42
-0.535338	0.0750251	Adenosine	Ornithine	M268T129	M133T537_1
0.0195489	0.964193	Adenosine	Proline	M268T129	M116T424_2
-0.12782	0.733111	Adenosine	Putrescine	M268T129	M89T518
0.215038	0.544279	Adenosine	S-Adenosylhomocysteine	M268T129	M385T467
-0.157895	0.682003	Adenosine	S-Adenosylmethionine	M268T129	M399T560
-0.0490196	0.918492	Adenosine	Spermidine	M268T129	M146T609
-0.530827	0.0780045	Adenosine	Tryptophan	M268T129	M205T346_2
0.276961	0.460121	Adenosine	Phosphocreatine	M268T129	M212T563
-0.0255639	0.952533	Adenosine	Creatine	M268T129	M132T447_3
0.147368	0.68432	Arginine	Betaine	M175T525_2	M118T415_2
0.347368	0.281373	Arginine	Carnitine	M175T525_2	M162T455_3
0.0120301	0.975906	Arginine	Carnosine	M175T525_2	M227T539
0.2	0.577606	Arginine	CDP-choline	M175T525_2	M489T588
0.442105	0.153906	Arginine	Choline	M175T525_2	M104T309_3
0.207519	0.560214	Arginine	Cystathionine	M175T525_2	M223T555
-0.0300752	0.944272	Arginine	Deoxyadenosine	M175T525_2	M252T93
0.142857	0.694555	Arginine	Dimethylglycine	M175T525_2	M104T425
0.494737	0.103666	Arginine	Dimethyl-L-arginine	M175T525_2	M203T515_1
0.00150376	1	Arginine	Glutamine	M175T525_2	M147T468_2
0.0165414	0.969333	Arginine	Glycine	M175T525_2	M76T459
0.23609	0.494879	Arginine	GSH	M175T525_2	M308T495_2
-0.0859649	0.84164	Arginine	GSSG	M175T525_2	M613T593
0.428571	0.16817	Arginine	Guanine	M175T525_2	M152T288_2
0.190977	0.596407	Arginine	Guanosine	M175T525_2	M284T358_1
0.434586	0.160417	Arginine	Histamine	M175T525_2	M112T469
0.390977	0.217348	Arginine	Histidine	M175T525_2	M156T544_2
0.434469	0.191093	Arginine	Hydroxyproline	M175T525_2	M132T452
0.437594	0.157825	Arginine	Hypoxanthine	M175T525_2	M137T143_2
0.105263	0.79	Arginine	Inosine	M175T525_2	M269T260
0.21203	0.550289	Arginine	L-Alanine	M175T525_2	M90T442
0.536842	0.0743572	Arginine	L-Kynurenine	M175T525_2	M209T352
0.0541353	0.896763	Arginine	Lysine	M175T525_2	M147T535_2
-0.0691729	0.869187	Arginine	Methionine	M175T525_2	M150T395_2
0.475188	0.120609	Arginine	Methylguanosine (1)	M175T525_2	M298T212
0.284211	0.398109	Arginine	Methylguanosine (2)	M175T525_2	M298T295
0.320301	0.330374	Arginine	Methylhistamine	M175T525_2	M126T423
0.421053	0.177215	Arginine	N6,N6,N6-Trimethyl-L-lysine	M175T525_2	M189T561
0.0917293	0.81924	Arginine	N6-methyladenosine	M175T525_2	M282T83
-0.0571429	0.892145	Arginine	N-Acetyl-L-carnosine	M175T525_2	M269T471
-0.0511278	0.904458	Arginine	Nicotinamide	M175T525_2	M123T47_3
0.205882	0.61727	Arginine	N-methylnicotinamide	M175T525_2	M137T42
-0.258647	0.449286	Arginine	Ornithine	M175T525_2	M133T537_1
0.318797	0.333444	Arginine	Proline	M175T525_2	M116T424_2
-0.12782	0.733111	Arginine	Putrescine	M175T525_2	M89T518
0.609023	0.0388272	Arginine	S-Adenosylhomocysteine	M175T525_2	M385T467
0.178535	0.641901	Arginine	S-Adenosylmethionine	M175T525_2	M399T560
-0.117647	0.786077	Arginine	Spermidine	M175T525_2	M146T609
-0.258647	0.449286	Arginine	Tryptophan	M175T525_2	M205T346_2
0.284314	0.449286	Arginine	Phosphocreatine	M175T525_2	M212T563
0.344361	0.285081	Arginine	Creatine	M175T525_2	M132T447_3
0.607519	0.0392268	Betaine	Carnitine	M118T415_2	M162T455_3
-0.32782	0.316313	Betaine	Carnosine	M118T415_2	M227T539
0.476692	0.119509	Betaine	CDP-choline	M118T415_2	M489T588
0.509774	0.0928477	Betaine	Choline	M118T415_2	M104T309_3
0.415038	0.184756	Betaine	Cystathionine	M118T415_2	M223T555
-0.172932	0.629785	Betaine	Deoxyadenosine	M118T415_2	M252T93
0.669173	0.0196232	Betaine	Dimethylglycine	M118T415_2	M104T425
0.32782	0.316313	Betaine	Dimethyl-L-arginine	M118T415_2	M203T515_1
0.180451	0.617505	Betaine	Glutamine	M118T415_2	M147T468_2
0.518797	0.086015	Betaine	Glycine	M118T415_2	M76T459
0.667669	0.0198807	Betaine	GSH	M118T415_2	M308T495_2
0.398246	0.222668	Betaine	GSSG	M118T415_2	M613T593
-0.0586466	0.892145	Betaine	Guanine	M118T415_2	M152T288_2
-0.178947	0.620139	Betaine	Guanosine	M118T415_2	M284T358_1
0.0556391	0.895854	Betaine	Histamine	M118T415_2	M112T469
0.383459	0.226923	Betaine	Histidine	M118T415_2	M156T544_2
0.54386	0.0885655	Betaine	Hydroxyproline	M118T415_2	M132T452
0.133835	0.719772	Betaine	Hypoxanthine	M118T415_2	M137T143_2
-0.297744	0.371497	Betaine	Inosine	M118T415_2	M269T260
0.491729	0.10683	Betaine	L-Alanine	M118T415_2	M90T442
0.390977	0.217348	Betaine	L-Kynurenine	M118T415_2	M209T352
-0.578947	0.0510931	Betaine	Lysine	M118T415_2	M147T535_2
-0.699248	0.0135691	Betaine	Methionine	M118T415_2	M150T395_2
0.243609	0.480432	Betaine	Methylguanosine (1)	M118T415_2	M298T212
0.196992	0.584156	Betaine	Methylguanosine (2)	M118T415_2	M298T295
0.132331	0.722391	Betaine	Methylhistamine	M118T415_2	M126T423
0.251128	0.463746	Betaine	N6,N6,N6-Trimethyl-L-lysine	M118T415_2	M189T561
-0.234586	0.499443	Betaine	N6-methyladenosine	M118T415_2	M282T83
-0.326316	0.318595	Betaine	N-Acetyl-L-carnosine	M118T415_2	M269T471
-0.285714	0.395878	Betaine	Nicotinamide	M118T415_2	M123T47_3
0.276471	0.480272	Betaine	N-methylnicotinamide	M118T415_2	M137T42
-0.0451128	0.918195	Betaine	Ornithine	M118T415_2	M133T537_1
0.682707	0.0159358	Betaine	Proline	M118T415_2	M116T424_2
0.251128	0.463746	Betaine	Putrescine	M118T415_2	M89T518
0.512782	0.0898133	Betaine	S-Adenosylhomocysteine	M118T415_2	M385T467
0.364293	0.285589	Betaine	S-Adenosylmethionine	M118T415_2	M399T560
0.0220588	0.964193	Betaine	Spermidine	M118T415_2	M146T609
-0.225564	0.518985	Betaine	Tryptophan	M118T415_2	M205T346_2
0.169118	0.672309	Betaine	Phosphocreatine	M118T415_2	M212T563
0.240602	0.48701	Betaine	Creatine	M118T415_2	M132T447_3
0.0360902	0.932502	Carnitine	Carnosine	M162T455_3	M227T539
0.359398	0.262967	Carnitine	CDP-choline	M162T455_3	M489T588
0.378947	0.23346	Carnitine	Choline	M162T455_3	M104T309_3
0.129323	0.729538	Carnitine	Cystathionine	M162T455_3	M223T555
-0.35188	0.273718	Carnitine	Deoxyadenosine	M162T455_3	M252T93
0.338346	0.294834	Carnitine	Dimethylglycine	M162T455_3	M104T425
0.13985	0.704516	Carnitine	Dimethyl-L-arginine	M162T455_3	M203T515_1
0.383459	0.226923	Carnitine	Glutamine	M162T455_3	M147T468_2
0.35188	0.273718	Carnitine	Glycine	M162T455_3	M76T459
0.466165	0.129863	Carnitine	GSH	M162T455_3	M308T495_2
0.0192982	0.966244	Carnitine	GSSG	M162T455_3	M613T593
-0.218045	0.537426	Carnitine	Guanine	M162T455_3	M152T288_2
-0.282707	0.401125	Carnitine	Guanosine	M162T455_3	M284T358_1
-0.0255639	0.952533	Carnitine	Histamine	M162T455_3	M112T469
0.24812	0.470229	Carnitine	Histidine	M162T455_3	M156T544_2
0.236326	0.525073	Carnitine	Hydroxyproline	M162T455_3	M132T452
0.276692	0.413683	Carnitine	Hypoxanthine	M162T455_3	M137T143_2
0	1	Carnitine	Inosine	M162T455_3	M269T260
0.434586	0.160417	Carnitine	L-Alanine	M162T455_3	M90T442
0.165414	0.648121	Carnitine	L-Kynurenine	M162T455_3	M209T352
-0.344361	0.285081	Carnitine	Lysine	M162T455_3	M147T535_2
-0.439098	0.156923	Carnitine	Methionine	M162T455_3	M150T395_2
-0.0421053	0.918492	Carnitine	Methylguanosine (1)	M162T455_3	M298T212
-0.0917293	0.81924	Carnitine	Methylguanosine (2)	M162T455_3	M298T295
0.0571429	0.892145	Carnitine	Methylhistamine	M162T455_3	M126T423
0.204511	0.566711	Carnitine	N6,N6,N6-Trimethyl-L-lysine	M162T455_3	M189T561
-0.461654	0.134346	Carnitine	N6-methyladenosine	M162T455_3	M282T83
0.081203	0.844703	Carnitine	N-Acetyl-L-carnosine	M162T455_3	M269T471
-0.154887	0.670654	Carnitine	Nicotinamide	M162T455_3	M123T47_3
0.0676471	0.891929	Carnitine	N-methylnicotinamide	M162T455_3	M137T42
-0.0827068	0.841897	Carnitine	Ornithine	M162T455_3	M133T537_1
0.404511	0.19884	Carnitine	Proline	M162T455_3	M116T424_2
-0.0150376	0.970837	Carnitine	Putrescine	M162T455_3	M89T518
0.669173	0.0196232	Carnitine	S-Adenosylhomocysteine	M162T455_3	M385T467
0.122807	0.762528	Carnitine	S-Adenosylmethionine	M162T455_3	M399T560
-0.110294	0.797818	Carnitine	Spermidine	M162T455_3	M146T609
0.138346	0.707617	Carnitine	Tryptophan	M162T455_3	M205T346_2
0.242647	0.528223	Carnitine	Phosphocreatine	M162T455_3	M212T563
0.505263	0.0964313	Carnitine	Creatine	M162T455_3	M132T447_3
-0.37594	0.237226	Carnosine	CDP-choline	M227T539	M489T588
-0.227068	0.515356	Carnosine	Choline	M227T539	M104T309_3
-0.270677	0.42643	Carnosine	Cystathionine	M227T539	M223T555
-0.279699	0.407949	Carnosine	Deoxyadenosine	M227T539	M252T93
-0.324812	0.320928	Carnosine	Dimethylglycine	M227T539	M104T425
-0.568421	0.0557848	Carnosine	Dimethyl-L-arginine	M227T539	M203T515_1
-0.0541353	0.896763	Carnosine	Glutamine	M227T539	M147T468_2
-0.237594	0.491157	Carnosine	Glycine	M227T539	M76T459
-0.449624	0.14674	Carnosine	GSH	M227T539	M308T495_2
-0.545614	0.0772605	Carnosine	GSSG	M227T539	M613T593
-0.312782	0.344448	Carnosine	Guanine	M227T539	M152T288_2
0.35188	0.273718	Carnosine	Guanosine	M227T539	M284T358_1
0.12782	0.733111	Carnosine	Histamine	M227T539	M112T469
-0.288722	0.389874	Carnosine	Histidine	M227T539	M156T544_2
-0.318885	0.366434	Carnosine	Hydroxyproline	M227T539	M132T452
0.174436	0.629785	Carnosine	Hypoxanthine	M227T539	M137T143_2
0.822556	0.000468342	Carnosine	Inosine	M227T539	M269T260
-0.278195	0.410896	Carnosine	L-Alanine	M227T539	M90T442
-0.329323	0.31363	Carnosine	L-Kynurenine	M227T539	M209T352
0.120301	0.751445	Carnosine	Lysine	M227T539	M147T535_2
0.53985	0.0726886	Carnosine	Methionine	M227T539	M150T395_2
-0.345865	0.283535	Carnosine	Methylguanosine (1)	M227T539	M298T212
-0.33985	0.291982	Carnosine	Methylguanosine (2)	M227T539	M298T295
0.0180451	0.966244	Carnosine	Methylhistamine	M227T539	M126T423
-0.609023	0.0388272	Carnosine	N6,N6,N6-Trimethyl-L-lysine	M227T539	M189T561
-0.0496241	0.907774	Carnosine	N6-methyladenosine	M227T539	M282T83
0.496241	0.102827	Carnosine	N-Acetyl-L-carnosine	M227T539	M269T471
0.406015	0.196631	Carnosine	Nicotinamide	M227T539	M123T47_3
0.0911765	0.847659	Carnosine	N-methylnicotinamide	M227T539	M137T42
-0.312782	0.344448	Carnosine	Ornithine	M227T539	M133T537_1
-0.664662	0.0206602	Carnosine	Proline	M227T539	M116T424_2
-0.416541	0.182657	Carnosine	Putrescine	M227T539	M89T518
-0.153383	0.672943	Carnosine	S-Adenosylhomocysteine	M227T539	M385T467
-0.599587	0.0551378	Carnosine	S-Adenosylmethionine	M227T539	M399T560
-0.433824	0.208815	Carnosine	Spermidine	M227T539	M146T609
-0.145865	0.686958	Carnosine	Tryptophan	M227T539	M205T346_2
-0.237745	0.540985	Carnosine	Phosphocreatine	M227T539	M212T563
-0.0165414	0.969333	Carnosine	Creatine	M227T539	M132T447_3
0.738346	0.00734827	CDP-choline	Choline	M489T588	M104T309_3
0.649624	0.0251267	CDP-choline	Cystathionine	M489T588	M223T555
0.267669	0.43504	CDP-choline	Deoxyadenosine	M489T588	M252T93
0.658647	0.0225618	CDP-choline	Dimethylglycine	M489T588	M104T425
0.53985	0.0726886	CDP-choline	Dimethyl-L-arginine	M489T588	M203T515_1
-0.15188	0.675474	CDP-choline	Glutamine	M489T588	M147T468_2
0.529323	0.0787128	CDP-choline	Glycine	M489T588	M76T459
0.781955	0.00288848	CDP-choline	GSH	M489T588	M308T495_2
0.182456	0.62215	CDP-choline	GSSG	M489T588	M613T593
0.278195	0.410896	CDP-choline	Guanine	M489T588	M152T288_2
-0.16391	0.650187	CDP-choline	Guanosine	M489T588	M284T358_1
-0.0496241	0.907774	CDP-choline	Histamine	M489T588	M112T469
0.625564	0.0322579	CDP-choline	Histidine	M489T588	M156T544_2
0.347781	0.31589	CDP-choline	Hydroxyproline	M489T588	M132T452
0.324812	0.320928	CDP-choline	Hypoxanthine	M489T588	M137T143_2
-0.266165	0.438587	CDP-choline	Inosine	M489T588	M269T260
0.735338	0.0076251	CDP-choline	L-Alanine	M489T588	M90T442
0.700752	0.0134314	CDP-choline	L-Kynurenine	M489T588	M209T352
-0.475188	0.120609	CDP-choline	Lysine	M489T588	M147T535_2
-0.458647	0.137709	CDP-choline	Methionine	M489T588	M150T395_2
0.603008	0.0403302	CDP-choline	Methylguanosine (1)	M489T588	M298T212
0.655639	0.0235646	CDP-choline	Methylguanosine (2)	M489T588	M298T295
0.0541353	0.896763	CDP-choline	Methylhistamine	M489T588	M126T423
0.514286	0.0891832	CDP-choline	N6,N6,N6-Trimethyl-L-lysine	M489T588	M189T561
0.263158	0.443718	CDP-choline	N6-methyladenosine	M489T588	M282T83
-0.569925	0.0551378	CDP-choline	N-Acetyl-L-carnosine	M489T588	M269T471
0	1	CDP-choline	Nicotinamide	M489T588	M123T47_3
0.229412	0.574152	CDP-choline	N-methylnicotinamide	M489T588	M137T42
0.23609	0.494879	CDP-choline	Ornithine	M489T588	M133T537_1
0.754887	0.00521475	CDP-choline	Proline	M489T588	M116T424_2
0.512782	0.0898133	CDP-choline	Putrescine	M489T588	M89T518
0.673684	0.0182854	CDP-choline	S-Adenosylhomocysteine	M489T588	M385T467
0.812178	0.00232648	CDP-choline	S-Adenosylmethionine	M489T588	M399T560
0.0882353	0.847041	CDP-choline	Spermidine	M489T588	M146T609
-0.0736842	0.862	CDP-choline	Tryptophan	M489T588	M205T346_2
-0.279412	0.456936	CDP-choline	Phosphocreatine	M489T588	M212T563
0.172932	0.629785	CDP-choline	Creatine	M489T588	M132T447_3
0.646617	0.0262254	Choline	Cystathionine	M104T309_3	M223T555
0.118797	0.7555	Choline	Deoxyadenosine	M104T309_3	M252T93
0.6	0.0419628	Choline	Dimethylglycine	M104T309_3	M104T425
0.666165	0.020267	Choline	Dimethyl-L-arginine	M104T309_3	M203T515_1
-0.0390977	0.926034	Choline	Glutamine	M104T309_3	M147T468_2
0.365414	0.253324	Choline	Glycine	M104T309_3	M76T459
0.769925	0.00392668	Choline	GSH	M104T309_3	M308T495_2
0.235088	0.513261	Choline	GSSG	M104T309_3	M613T593
0.446617	0.148907	Choline	Guanine	M104T309_3	M152T288_2
0	1	Choline	Guanosine	M104T309_3	M284T358_1
0.160902	0.65504	Choline	Histamine	M104T309_3	M112T469
0.58797	0.0468255	Choline	Histidine	M104T309_3	M156T544_2
0.374613	0.272653	Choline	Hydroxyproline	M104T309_3	M132T452
0.544361	0.0695468	Choline	Hypoxanthine	M104T309_3	M137T143_2
-0.190977	0.596407	Choline	Inosine	M104T309_3	M269T260
0.553383	0.0649779	Choline	L-Alanine	M104T309_3	M90T442
0.759398	0.00477848	Choline	L-Kynurenine	M104T309_3	M209T352
-0.446617	0.148907	Choline	Lysine	M104T309_3	M147T535_2
-0.500752	0.0999257	Choline	Methionine	M104T309_3	M150T395_2
0.685714	0.0156231	Choline	Methylguanosine (1)	M104T309_3	M298T212
0.603008	0.0403302	Choline	Methylguanosine (2)	M104T309_3	M298T295
0.0706767	0.866281	Choline	Methylhistamine	M104T309_3	M126T423
0.52782	0.0793227	Choline	N6,N6,N6-Trimethyl-L-lysine	M104T309_3	M189T561
0.276692	0.413683	Choline	N6-methyladenosine	M104T309_3	M282T83
-0.434586	0.160417	Choline	N-Acetyl-L-carnosine	M104T309_3	M269T471
-0.102256	0.79458	Choline	Nicotinamide	M104T309_3	M123T47_3
0.388235	0.286239	Choline	N-methylnicotinamide	M104T309_3	M137T42
0.0135338	0.97495	Choline	Ornithine	M104T309_3	M133T537_1
0.643609	0.0270804	Choline	Proline	M104T309_3	M116T424_2
0.47218	0.123927	Choline	Putrescine	M104T309_3	M89T518
0.630075	0.0309499	Choline	S-Adenosylhomocysteine	M104T309_3	M385T467
0.521156	0.104523	Choline	S-Adenosylmethionine	M104T309_3	M399T560
0.178922	0.652956	Choline	Spermidine	M104T309_3	M146T609
-0.410526	0.191093	Choline	Tryptophan	M104T309_3	M205T346_2
-0.0710784	0.880571	Choline	Phosphocreatine	M104T309_3	M212T563
0.215038	0.544279	Choline	Creatine	M104T309_3	M132T447_3
0.35188	0.273718	Cystathionine	Deoxyadenosine	M223T555	M252T93
0.359398	0.262967	Cystathionine	Dimethylglycine	M223T555	M104T425
0.442105	0.153906	Cystathionine	Dimethyl-L-arginine	M223T555	M203T515_1
-0.497744	0.101572	Cystathionine	Glutamine	M223T555	M147T468_2
0.425564	0.170659	Cystathionine	Glycine	M223T555	M76T459
0.556391	0.0630106	Cystathionine	GSH	M223T555	M308T495_2
0.114035	0.777367	Cystathionine	GSSG	M223T555	M613T593
0.320301	0.330374	Cystathionine	Guanine	M223T555	M152T288_2
0.160902	0.65504	Cystathionine	Guanosine	M223T555	M284T358_1
0.372932	0.24109	Cystathionine	Histamine	M223T555	M112T469
0.52782	0.0793227	Cystathionine	Histidine	M223T555	M156T544_2
0.21775	0.565701	Cystathionine	Hydroxyproline	M223T555	M132T452
0.195489	0.587214	Cystathionine	Hypoxanthine	M223T555	M137T143_2
-0.357895	0.264423	Cystathionine	Inosine	M223T555	M269T260
0.209023	0.556317	Cystathionine	L-Alanine	M223T555	M90T442
0.601504	0.0412157	Cystathionine	L-Kynurenine	M223T555	M209T352
-0.46015	0.13602	Cystathionine	Lysine	M223T555	M147T535_2
-0.396992	0.209585	Cystathionine	Methionine	M223T555	M150T395_2
0.771429	0.00378522	Cystathionine	Methylguanosine (1)	M223T555	M298T212
0.798496	0.00166141	Cystathionine	Methylguanosine (2)	M223T555	M298T295
0.293233	0.37953	Cystathionine	Methylhistamine	M223T555	M126T423
0.184962	0.609159	Cystathionine	N6,N6,N6-Trimethyl-L-lysine	M223T555	M189T561
0.293233	0.37953	Cystathionine	N6-methyladenosine	M223T555	M282T83
-0.583459	0.0486327	Cystathionine	N-Acetyl-L-carnosine	M223T555	M269T471
0.0601504	0.890075	Cystathionine	Nicotinamide	M223T555	M123T47_3
0.226471	0.578176	Cystathionine	N-methylnicotinamide	M223T555	M137T42
-0.246617	0.473081	Cystathionine	Ornithine	M223T555	M133T537_1
0.491729	0.10683	Cystathionine	Proline	M223T555	M116T424_2
0.204511	0.566711	Cystathionine	Putrescine	M223T555	M89T518
0.500752	0.0999257	Cystathionine	S-Adenosylhomocysteine	M223T555	M385T467
0.376677	0.268514	Cystathionine	S-Adenosylmethionine	M223T555	M399T560
0.0465686	0.918492	Cystathionine	Spermidine	M223T555	M146T609
-0.366917	0.251322	Cystathionine	Tryptophan	M223T555	M205T346_2
-0.176471	0.65504	Cystathionine	Phosphocreatine	M223T555	M212T563
-0.276692	0.413683	Cystathionine	Creatine	M223T555	M132T447_3
0.2	0.577606	Deoxyadenosine	Dimethylglycine	M252T93	M104T425
0.439098	0.156923	Deoxyadenosine	Dimethyl-L-arginine	M252T93	M203T515_1
-0.547368	0.0674563	Deoxyadenosine	Glutamine	M252T93	M147T468_2
0.21203	0.550289	Deoxyadenosine	Glycine	M252T93	M76T459
0.145865	0.686958	Deoxyadenosine	GSH	M252T93	M308T495_2
0.182456	0.62215	Deoxyadenosine	GSSG	M252T93	M613T593
0.461654	0.134346	Deoxyadenosine	Guanine	M252T93	M152T288_2
0.562406	0.0590545	Deoxyadenosine	Guanosine	M252T93	M284T358_1
0.213534	0.546847	Deoxyadenosine	Histamine	M252T93	M112T469
0.273684	0.41984	Deoxyadenosine	Histidine	M252T93	M156T544_2
0.203302	0.596407	Deoxyadenosine	Hydroxyproline	M252T93	M132T452
0.0616541	0.886718	Deoxyadenosine	Hypoxanthine	M252T93	M137T143_2
0.0270677	0.951668	Deoxyadenosine	Inosine	M252T93	M269T260
0.148872	0.682003	Deoxyadenosine	L-Alanine	M252T93	M90T442
0.359398	0.262967	Deoxyadenosine	L-Kynurenine	M252T93	M209T352
0.0736842	0.862	Deoxyadenosine	Lysine	M252T93	M147T535_2
-0.102256	0.79458	Deoxyadenosine	Methionine	M252T93	M150T395_2
0.475188	0.120609	Deoxyadenosine	Methylguanosine (1)	M252T93	M298T212
0.56391	0.058056	Deoxyadenosine	Methylguanosine (2)	M252T93	M298T295
0.00150376	1	Deoxyadenosine	Methylhistamine	M252T93	M126T423
0.392481	0.215435	Deoxyadenosine	N6,N6,N6-Trimethyl-L-lysine	M252T93	M189T561
0.813534	0.000787292	Deoxyadenosine	N6-methyladenosine	M252T93	M282T83
-0.419549	0.179016	Deoxyadenosine	N-Acetyl-L-carnosine	M252T93	M269T471
0.625564	0.0322579	Deoxyadenosine	Nicotinamide	M252T93	M123T47_3
0.514706	0.137835	Deoxyadenosine	N-methylnicotinamide	M252T93	M137T42
0.0150376	0.970837	Deoxyadenosine	Ornithine	M252T93	M133T537_1
0.258647	0.449286	Deoxyadenosine	Proline	M252T93	M116T424_2
0.4	0.205842	Deoxyadenosine	Putrescine	M252T93	M89T518
-0.0646617	0.880455	Deoxyadenosine	S-Adenosylhomocysteine	M252T93	M385T467
0.285862	0.429332	Deoxyadenosine	S-Adenosylmethionine	M252T93	M399T560
0.223039	0.570142	Deoxyadenosine	Spermidine	M252T93	M146T609
-0.396992	0.209585	Deoxyadenosine	Tryptophan	M252T93	M205T346_2
-0.276961	0.460121	Deoxyadenosine	Phosphocreatine	M252T93	M212T563
-0.180451	0.617505	Deoxyadenosine	Creatine	M252T93	M132T447_3
0.615038	0.0366195	Dimethylglycine	Dimethyl-L-arginine	M104T425	M203T515_1
0.171429	0.631974	Dimethylglycine	Glutamine	M104T425	M147T468_2
0.500752	0.0999257	Dimethylglycine	Glycine	M104T425	M76T459
0.821053	0.000468342	Dimethylglycine	GSH	M104T425	M308T495_2
0.519298	0.0961046	Dimethylglycine	GSSG	M104T425	M613T593
0.305263	0.358558	Dimethylglycine	Guanine	M104T425	M152T288_2
-0.100752	0.797113	Dimethylglycine	Guanosine	M104T425	M284T358_1
0.138346	0.707617	Dimethylglycine	Histamine	M104T425	M112T469
0.56391	0.058056	Dimethylglycine	Histidine	M104T425	M156T544_2
0.403509	0.230116	Dimethylglycine	Hydroxyproline	M104T425	M132T452
0.42406	0.172908	Dimethylglycine	Hypoxanthine	M104T425	M137T143_2
-0.081203	0.844703	Dimethylglycine	Inosine	M104T425	M269T260
0.760902	0.0046146	Dimethylglycine	L-Alanine	M104T425	M90T442
0.494737	0.103666	Dimethylglycine	L-Kynurenine	M104T425	M209T352
-0.542857	0.0708809	Dimethylglycine	Lysine	M104T425	M147T535_2
-0.637594	0.0287245	Dimethylglycine	Methionine	M104T425	M150T395_2
0.419549	0.179016	Dimethylglycine	Methylguanosine (1)	M104T425	M298T212
0.427068	0.168918	Dimethylglycine	Methylguanosine (2)	M104T425	M298T295
0.213534	0.546847	Dimethylglycine	Methylhistamine	M104T425	M126T423
0.520301	0.0856184	Dimethylglycine	N6,N6,N6-Trimethyl-L-lysine	M104T425	M189T561
0.213534	0.546847	Dimethylglycine	N6-methyladenosine	M104T425	M282T83
-0.497744	0.101572	Dimethylglycine	N-Acetyl-L-carnosine	M104T425	M269T471
-0.0586466	0.892145	Dimethylglycine	Nicotinamide	M104T425	M123T47_3
0.647059	0.0498019	Dimethylglycine	N-methylnicotinamide	M104T425	M137T42
0.190977	0.596407	Dimethylglycine	Ornithine	M104T425	M133T537_1
0.718797	0.00983136	Dimethylglycine	Proline	M104T425	M116T424_2
0.58797	0.0468255	Dimethylglycine	Putrescine	M104T425	M89T518
0.415038	0.184756	Dimethylglycine	S-Adenosylhomocysteine	M104T425	M385T467
0.628483	0.0428155	Dimethylglycine	S-Adenosylmethionine	M104T425	M399T560
0.306373	0.407681	Dimethylglycine	Spermidine	M104T425	M146T609
-0.281203	0.404529	Dimethylglycine	Tryptophan	M104T425	M205T346_2
0.120098	0.781307	Dimethylglycine	Phosphocreatine	M104T425	M212T563
0.396992	0.209585	Dimethylglycine	Creatine	M104T425	M132T447_3
-0.102256	0.79458	Dimethyl-L-arginine	Glutamine	M203T515_1	M147T468_2
0.359398	0.262967	Dimethyl-L-arginine	Glycine	M203T515_1	M76T459
0.583459	0.0486327	Dimethyl-L-arginine	GSH	M203T515_1	M308T495_2
0.44386	0.164342	Dimethyl-L-arginine	GSSG	M203T515_1	M613T593
0.73985	0.00712256	Dimethyl-L-arginine	Guanine	M203T515_1	M152T288_2
0.0736842	0.862	Dimethyl-L-arginine	Guanosine	M203T515_1	M284T358_1
0.386466	0.222668	Dimethyl-L-arginine	Histamine	M203T515_1	M112T469
0.566917	0.0562604	Dimethyl-L-arginine	Histidine	M203T515_1	M156T544_2
0.463364	0.157232	Dimethyl-L-arginine	Hydroxyproline	M203T515_1	M132T452
0.428571	0.16817	Dimethyl-L-arginine	Hypoxanthine	M203T515_1	M137T143_2
-0.26015	0.448482	Dimethyl-L-arginine	Inosine	M203T515_1	M269T260
0.536842	0.0743572	Dimethyl-L-arginine	L-Alanine	M203T515_1	M90T442
0.75188	0.00549679	Dimethyl-L-arginine	L-Kynurenine	M203T515_1	M209T352
-0.216541	0.541716	Dimethyl-L-arginine	Lysine	M203T515_1	M147T535_2
-0.571429	0.0543739	Dimethyl-L-arginine	Methionine	M203T515_1	M150T395_2
0.721805	0.00964356	Dimethyl-L-arginine	Methylguanosine (1)	M203T515_1	M298T212
0.574436	0.0531632	Dimethyl-L-arginine	Methylguanosine (2)	M203T515_1	M298T295
0.249624	0.466983	Dimethyl-L-arginine	Methylhistamine	M203T515_1	M126T423
0.845113	0	Dimethyl-L-arginine	N6,N6,N6-Trimethyl-L-lysine	M203T515_1	M189T561
0.440602	0.156001	Dimethyl-L-arginine	N6-methyladenosine	M203T515_1	M282T83
-0.466165	0.129863	Dimethyl-L-arginine	N-Acetyl-L-carnosine	M203T515_1	M269T471
-0.0857143	0.835794	Dimethyl-L-arginine	Nicotinamide	M203T515_1	M123T47_3
0.576471	0.0890314	Dimethyl-L-arginine	N-methylnicotinamide	M203T515_1	M137T42
0.172932	0.629785	Dimethyl-L-arginine	Ornithine	M203T515_1	M133T537_1
0.793985	0.00193226	Dimethyl-L-arginine	Proline	M203T515_1	M116T424_2
0.434586	0.160417	Dimethyl-L-arginine	Putrescine	M203T515_1	M89T518
0.368421	0.249034	Dimethyl-L-arginine	S-Adenosylhomocysteine	M203T515_1	M385T467
0.669763	0.0285202	Dimethyl-L-arginine	S-Adenosylmethionine	M203T515_1	M399T560
0.411765	0.235253	Dimethyl-L-arginine	Spermidine	M203T515_1	M146T609
-0.350376	0.275842	Dimethyl-L-arginine	Tryptophan	M203T515_1	M205T346_2
0.181373	0.648121	Dimethyl-L-arginine	Phosphocreatine	M203T515_1	M212T563
0.150376	0.679971	Dimethyl-L-arginine	Creatine	M203T515_1	M132T447_3
-0.0571429	0.892145	Glutamine	Glycine	M147T468_2	M76T459
0.156391	0.667007	Glutamine	GSH	M147T468_2	M308T495_2
0.0263158	0.952533	Glutamine	GSSG	M147T468_2	M613T593
-0.210526	0.554174	Glutamine	Guanine	M147T468_2	M152T288_2
-0.506767	0.0955569	Glutamine	Guanosine	M147T468_2	M284T358_1
-0.254135	0.457302	Glutamine	Histamine	M147T468_2	M112T469
-0.108271	0.782898	Glutamine	Histidine	M147T468_2	M156T544_2
0.0670795	0.883897	Glutamine	Hydroxyproline	M147T468_2	M132T452
-0.0601504	0.890075	Glutamine	Hypoxanthine	M147T468_2	M137T143_2
-0.103759	0.792542	Glutamine	Inosine	M147T468_2	M269T260
0.043609	0.918492	Glutamine	L-Alanine	M147T468_2	M90T442
-0.35188	0.273718	Glutamine	L-Kynurenine	M147T468_2	M209T352
-0.043609	0.918492	Glutamine	Lysine	M147T468_2	M147T535_2
-0.145865	0.686958	Glutamine	Methionine	M147T468_2	M150T395_2
-0.381955	0.229072	Glutamine	Methylguanosine (1)	M147T468_2	M298T212
-0.490226	0.108022	Glutamine	Methylguanosine (2)	M147T468_2	M298T295
0.115789	0.762137	Glutamine	Methylhistamine	M147T468_2	M126T423
-0.0180451	0.966244	Glutamine	N6,N6,N6-Trimethyl-L-lysine	M147T468_2	M189T561
-0.547368	0.0674563	Glutamine	N6-methyladenosine	M147T468_2	M282T83
0.284211	0.398109	Glutamine	N-Acetyl-L-carnosine	M147T468_2	M269T471
-0.481203	0.115428	Glutamine	Nicotinamide	M147T468_2	M123T47_3
-0.0676471	0.891929	Glutamine	N-methylnicotinamide	M147T468_2	M137T42
0.294737	0.377692	Glutamine	Ornithine	M147T468_2	M133T537_1
-0.0105263	0.977376	Glutamine	Proline	M147T468_2	M116T424_2
0.0481203	0.910561	Glutamine	Putrescine	M147T468_2	M89T518
0.0917293	0.81924	Glutamine	S-Adenosylhomocysteine	M147T468_2	M385T467
-0.0856553	0.846206	Glutamine	S-Adenosylmethionine	M147T468_2	M399T560
0.0245098	0.959386	Glutamine	Spermidine	M147T468_2	M146T609
0.371429	0.243622	Glutamine	Tryptophan	M147T468_2	M205T346_2
0.60049	0.0643888	Glutamine	Phosphocreatine	M147T468_2	M212T563
0.607519	0.0392268	Glutamine	Creatine	M147T468_2	M132T447_3
0.572932	0.0540907	Glycine	GSH	M76T459	M308T495_2
-0.00877193	0.981396	Glycine	GSSG	M76T459	M613T593
0.123308	0.743823	Glycine	Guanine	M76T459	M152T288_2
0.135338	0.715718	Glycine	Guanosine	M76T459	M284T358_1
0.263158	0.443718	Glycine	Histamine	M76T459	M112T469
0.299248	0.36896	Glycine	Histidine	M76T459	M156T544_2
0.331269	0.344448	Glycine	Hydroxyproline	M76T459	M132T452
-0.00300752	0.997137	Glycine	Hypoxanthine	M76T459	M137T143_2
-0.180451	0.617505	Glycine	Inosine	M76T459	M269T260
0.478195	0.117994	Glycine	L-Alanine	M76T459	M90T442
0.344361	0.285081	Glycine	L-Kynurenine	M76T459	M209T352
-0.264662	0.441348	Glycine	Lysine	M76T459	M147T535_2
-0.233083	0.502777	Glycine	Methionine	M76T459	M150T395_2
0.357895	0.264423	Glycine	Methylguanosine (1)	M76T459	M298T212
0.374436	0.239152	Glycine	Methylguanosine (2)	M76T459	M298T295
0.293233	0.37953	Glycine	Methylhistamine	M76T459	M126T423
0.184962	0.609159	Glycine	N6,N6,N6-Trimethyl-L-lysine	M76T459	M189T561
0.180451	0.617505	Glycine	N6-methyladenosine	M76T459	M282T83
-0.506767	0.0955569	Glycine	N-Acetyl-L-carnosine	M76T459	M269T471
0.190977	0.596407	Glycine	Nicotinamide	M76T459	M123T47_3
0.129412	0.769374	Glycine	N-methylnicotinamide	M76T459	M137T42
-0.222556	0.525073	Glycine	Ornithine	M76T459	M133T537_1
0.434586	0.160417	Glycine	Proline	M76T459	M116T424_2
0.215038	0.544279	Glycine	Putrescine	M76T459	M89T518
0.449624	0.14674	Glycine	S-Adenosylhomocysteine	M76T459	M385T467
0.477812	0.143712	Glycine	S-Adenosylmethionine	M76T459	M399T560
0.0343137	0.944272	Glycine	Spermidine	M76T459	M146T609
-0.264662	0.441348	Glycine	Tryptophan	M76T459	M205T346_2
0.134804	0.745652	Glycine	Phosphocreatine	M76T459	M212T563
0.178947	0.620139	Glycine	Creatine	M76T459	M132T447_3
0.322807	0.344229	GSH	GSSG	M308T495_2	M613T593
0.190977	0.596407	GSH	Guanine	M308T495_2	M152T288_2
-0.171429	0.631974	GSH	Guanosine	M308T495_2	M284T358_1
0.0195489	0.964193	GSH	Histamine	M308T495_2	M112T469
0.693233	0.0147558	GSH	Histidine	M308T495_2	M156T544_2
0.339525	0.330374	GSH	Hydroxyproline	M308T495_2	M132T452
0.305263	0.358558	GSH	Hypoxanthine	M308T495_2	M137T143_2
-0.354887	0.270428	GSH	Inosine	M308T495_2	M269T260
0.681203	0.0162545	GSH	L-Alanine	M308T495_2	M90T442
0.506767	0.0955569	GSH	L-Kynurenine	M308T495_2	M209T352
-0.580451	0.0502086	GSH	Lysine	M308T495_2	M147T535_2
-0.604511	0.0396064	GSH	Methionine	M308T495_2	M150T395_2
0.536842	0.0743572	GSH	Methylguanosine (1)	M308T495_2	M298T212
0.497744	0.101572	GSH	Methylguanosine (2)	M308T495_2	M298T295
0.121805	0.747877	GSH	Methylhistamine	M308T495_2	M126T423
0.515789	0.0885655	GSH	N6,N6,N6-Trimethyl-L-lysine	M308T495_2	M189T561
0.129323	0.729538	GSH	N6-methyladenosine	M308T495_2	M282T83
-0.569925	0.0551378	GSH	N-Acetyl-L-carnosine	M308T495_2	M269T471
-0.148872	0.682003	GSH	Nicotinamide	M308T495_2	M123T47_3
0.317647	0.40641	GSH	N-methylnicotinamide	M308T495_2	M137T42
0.0631579	0.883852	GSH	Ornithine	M308T495_2	M133T537_1
0.712782	0.0111451	GSH	Proline	M308T495_2	M116T424_2
0.607519	0.0392268	GSH	Putrescine	M308T495_2	M89T518
0.732331	0.00810751	GSH	S-Adenosylhomocysteine	M308T495_2	M385T467
0.583075	0.0649779	GSH	S-Adenosylmethionine	M308T495_2	M399T560
0.480392	0.155245	GSH	Spermidine	M308T495_2	M146T609
-0.178947	0.620139	GSH	Tryptophan	M308T495_2	M205T346_2
0.171569	0.667007	GSH	Phosphocreatine	M308T495_2	M212T563
0.427068	0.168918	GSH	Creatine	M308T495_2	M132T447_3
0.0596491	0.892145	GSSG	Guanine	M613T593	M152T288_2
-0.314035	0.358558	GSSG	Guanosine	M613T593	M284T358_1
-0.270175	0.445083	GSSG	Histamine	M613T593	M112T469
0.108772	0.789764	GSSG	Histidine	M613T593	M156T544_2
0.262255	0.48908	GSSG	Hydroxyproline	M613T593	M132T452
0.110526	0.785969	GSSG	Hypoxanthine	M613T593	M137T143_2
-0.357895	0.280501	GSSG	Inosine	M613T593	M269T260
0.457895	0.149772	GSSG	L-Alanine	M613T593	M90T442
0.336842	0.316613	GSSG	L-Kynurenine	M613T593	M209T352
-0.205263	0.578176	GSSG	Lysine	M613T593	M147T535_2
-0.554386	0.0725782	GSSG	Methionine	M613T593	M150T395_2
-0.0350877	0.937816	GSSG	Methylguanosine (1)	M613T593	M298T212
0.0754386	0.863248	GSSG	Methylguanosine (2)	M613T593	M298T295
-0.240351	0.502419	GSSG	Methylhistamine	M613T593	M126T423
0.477193	0.130821	GSSG	N6,N6,N6-Trimethyl-L-lysine	M613T593	M189T561
-0.0473684	0.915809	GSSG	N6-methyladenosine	M613T593	M282T83
-0.0596491	0.892145	GSSG	N-Acetyl-L-carnosine	M613T593	M269T471
-0.215789	0.556317	GSSG	Nicotinamide	M613T593	M123T47_3
0.142857	0.751288	GSSG	N-methylnicotinamide	M613T593	M137T42
0.449123	0.158212	GSSG	Ornithine	M613T593	M133T537_1
0.42807	0.182657	GSSG	Proline	M613T593	M116T424_2
0.668421	0.0242944	GSSG	Putrescine	M613T593	M89T518
-0.0701754	0.87263	GSSG	S-Adenosylhomocysteine	M613T593	M385T467
0.262255	0.48908	GSSG	S-Adenosylmethionine	M613T593	M399T560
0.214706	0.600364	GSSG	Spermidine	M613T593	M146T609
-0.108772	0.789764	GSSG	Tryptophan	M613T593	M205T346_2
0.0343137	0.944272	GSSG	Phosphocreatine	M613T593	M212T563
0.0245614	0.957427	GSSG	Creatine	M613T593	M132T447_3
0.237594	0.491157	Guanine	Guanosine	M152T288_2	M284T358_1
0.538346	0.0733361	Guanine	Histamine	M152T288_2	M112T469
0.254135	0.457302	Guanine	Histidine	M152T288_2	M156T544_2
0.157895	0.682003	Guanine	Hydroxyproline	M152T288_2	M132T452
0.482707	0.115182	Guanine	Hypoxanthine	M152T288_2	M137T143_2
-0.0902256	0.822238	Guanine	Inosine	M152T288_2	M269T260
0.190977	0.596407	Guanine	L-Alanine	M152T288_2	M90T442
0.565414	0.0570707	Guanine	L-Kynurenine	M152T288_2	M209T352
0.177444	0.62215	Guanine	Lysine	M152T288_2	M147T535_2
-0.183459	0.610884	Guanine	Methionine	M152T288_2	M150T395_2
0.754887	0.00521475	Guanine	Methylguanosine (1)	M152T288_2	M298T212
0.67218	0.0187627	Guanine	Methylguanosine (2)	M152T288_2	M298T295
0.296241	0.374406	Guanine	Methylhistamine	M152T288_2	M126T423
0.580451	0.0502086	Guanine	N6,N6,N6-Trimethyl-L-lysine	M152T288_2	M189T561
0.628571	0.0315287	Guanine	N6-methyladenosine	M152T288_2	M282T83
-0.464662	0.130821	Guanine	N-Acetyl-L-carnosine	M152T288_2	M269T471
0.0195489	0.964193	Guanine	Nicotinamide	M152T288_2	M123T47_3
0.573529	0.0899572	Guanine	N-methylnicotinamide	M152T288_2	M137T42
-0.0481203	0.910561	Guanine	Ornithine	M152T288_2	M133T537_1
0.464662	0.130821	Guanine	Proline	M152T288_2	M116T424_2
0.0556391	0.895854	Guanine	Putrescine	M152T288_2	M89T518
0.0180451	0.966244	Guanine	S-Adenosylhomocysteine	M152T288_2	M385T467
0.550052	0.0841224	Guanine	S-Adenosylmethionine	M152T288_2	M399T560
0.245098	0.523161	Guanine	Spermidine	M152T288_2	M146T609
-0.384962	0.225355	Guanine	Tryptophan	M152T288_2	M205T346_2
-0.0343137	0.944272	Guanine	Phosphocreatine	M152T288_2	M212T563
0.0390977	0.926034	Guanine	Creatine	M152T288_2	M132T447_3
0.586466	0.0474099	Guanosine	Histamine	M284T358_1	M112T469
0.16391	0.650187	Guanosine	Histidine	M284T358_1	M156T544_2
0.28999	0.419934	Guanosine	Hydroxyproline	M284T358_1	M132T452
0.0150376	0.970837	Guanosine	Hypoxanthine	M284T358_1	M137T143_2
0.541353	0.07187	Guanosine	Inosine	M284T358_1	M269T260
-0.209023	0.556317	Guanosine	L-Alanine	M284T358_1	M90T442
0.189474	0.599028	Guanosine	L-Kynurenine	M284T358_1	M209T352
0.0210526	0.962131	Guanosine	Lysine	M284T358_1	M147T535_2
0.231579	0.506957	Guanosine	Methionine	M284T358_1	M150T395_2
0.314286	0.343455	Guanosine	Methylguanosine (1)	M284T358_1	M298T212
0.290226	0.386902	Guanosine	Methylguanosine (2)	M284T358_1	M298T295
0.258647	0.449286	Guanosine	Methylhistamine	M284T358_1	M126T423
-0.0661654	0.876532	Guanosine	N6,N6,N6-Trimethyl-L-lysine	M284T358_1	M189T561
0.699248	0.0135691	Guanosine	N6-methyladenosine	M284T358_1	M282T83
-0.192481	0.596047	Guanosine	N-Acetyl-L-carnosine	M284T358_1	M269T471
0.735338	0.0076251	Guanosine	Nicotinamide	M284T358_1	M123T47_3
0.458824	0.195296	Guanosine	N-methylnicotinamide	M284T358_1	M137T42
-0.571429	0.0543739	Guanosine	Ornithine	M284T358_1	M133T537_1
-0.168421	0.641343	Guanosine	Proline	M284T358_1	M116T424_2
-0.171429	0.631974	Guanosine	Putrescine	M284T358_1	M89T518
-0.132331	0.722391	Guanosine	S-Adenosylhomocysteine	M284T358_1	M385T467
-0.211558	0.578176	Guanosine	S-Adenosylmethionine	M284T358_1	M399T560
-0.0490196	0.918492	Guanosine	Spermidine	M284T358_1	M146T609
-0.696241	0.0142092	Guanosine	Tryptophan	M284T358_1	M205T346_2
-0.0735294	0.876532	Guanosine	Phosphocreatine	M284T358_1	M212T563
-0.323308	0.324284	Guanosine	Creatine	M284T358_1	M132T447_3
0.21203	0.550289	Histamine	Histidine	M112T469	M156T544_2
0.223942	0.553294	Histamine	Hydroxyproline	M112T469	M132T452
0.15188	0.675474	Histamine	Hypoxanthine	M112T469	M137T143_2
0.178947	0.620139	Histamine	Inosine	M112T469	M269T260
-0.142857	0.694555	Histamine	L-Alanine	M112T469	M90T442
0.246617	0.473081	Histamine	L-Kynurenine	M112T469	M209T352
-0.153383	0.672943	Histamine	Lysine	M112T469	M147T535_2
-0.0706767	0.866281	Histamine	Methionine	M112T469	M150T395_2
0.530827	0.0780045	Histamine	Methylguanosine (1)	M112T469	M298T212
0.392481	0.215435	Histamine	Methylguanosine (2)	M112T469	M298T295
0.745865	0.00635806	Histamine	Methylhistamine	M112T469	M126T423
0.0496241	0.907774	Histamine	N6,N6,N6-Trimethyl-L-lysine	M112T469	M189T561
0.344361	0.285081	Histamine	N6-methyladenosine	M112T469	M282T83
-0.255639	0.456082	Histamine	N-Acetyl-L-carnosine	M112T469	M269T471
0.135338	0.715718	Histamine	Nicotinamide	M112T469	M123T47_3
0.5	0.150724	Histamine	N-methylnicotinamide	M112T469	M137T42
-0.627068	0.0319733	Histamine	Ornithine	M112T469	M133T537_1
0.129323	0.729538	Histamine	Proline	M112T469	M116T424_2
-0.416541	0.182657	Histamine	Putrescine	M112T469	M89T518
0.0285714	0.94745	Histamine	S-Adenosylhomocysteine	M112T469	M385T467
0.0134159	0.975906	Histamine	S-Adenosylmethionine	M112T469	M399T560
0.0588235	0.899237	Histamine	Spermidine	M112T469	M146T609
-0.514286	0.0891832	Histamine	Tryptophan	M112T469	M205T346_2
0.389706	0.266678	Histamine	Phosphocreatine	M112T469	M212T563
-0.254135	0.457302	Histamine	Creatine	M112T469	M132T447_3
0.360165	0.291982	Histidine	Hydroxyproline	M156T544_2	M132T452
0.227068	0.515356	Histidine	Hypoxanthine	M156T544_2	M137T143_2
-0.0315789	0.94423	Histidine	Inosine	M156T544_2	M269T260
0.33985	0.291982	Histidine	L-Alanine	M156T544_2	M90T442
0.606015	0.0393362	Histidine	L-Kynurenine	M156T544_2	M209T352
-0.47218	0.123927	Histidine	Lysine	M156T544_2	M147T535_2
-0.392481	0.215435	Histidine	Methionine	M156T544_2	M150T395_2
0.639098	0.0283491	Histidine	Methylguanosine (1)	M156T544_2	M298T212
0.521805	0.0841224	Histidine	Methylguanosine (2)	M156T544_2	M298T295
0.359398	0.262967	Histidine	Methylhistamine	M156T544_2	M126T423
0.454135	0.141932	Histidine	N6,N6,N6-Trimethyl-L-lysine	M156T544_2	M189T561
0.369925	0.246172	Histidine	N6-methyladenosine	M156T544_2	M282T83
-0.604511	0.0396064	Histidine	N-Acetyl-L-carnosine	M156T544_2	M269T471
0.129323	0.729538	Histidine	Nicotinamide	M156T544_2	M123T47_3
0.552941	0.104969	Histidine	N-methylnicotinamide	M156T544_2	M137T42
0.00902256	0.980926	Histidine	Ornithine	M156T544_2	M133T537_1
0.596992	0.0428732	Histidine	Proline	M156T544_2	M116T424_2
0.297744	0.371497	Histidine	Putrescine	M156T544_2	M89T518
0.628571	0.0315287	Histidine	S-Adenosylhomocysteine	M156T544_2	M385T467
0.479876	0.141932	Histidine	S-Adenosylmethionine	M156T544_2	M399T560
0.404412	0.245556	Histidine	Spermidine	M156T544_2	M146T609
-0.16391	0.650187	Histidine	Tryptophan	M156T544_2	M205T346_2
-0.0465686	0.918492	Histidine	Phosphocreatine	M156T544_2	M212T563
0.0406015	0.922267	Histidine	Creatine	M156T544_2	M132T447_3
0.0815273	0.85432	Hydroxyproline	Hypoxanthine	M132T452	M137T143_2
-0.0856553	0.846206	Hydroxyproline	Inosine	M132T452	M269T260
0.405573	0.226951	Hydroxyproline	L-Alanine	M132T452	M90T442
0.628483	0.0428155	Hydroxyproline	L-Kynurenine	M132T452	M209T352
-0.490196	0.131315	Hydroxyproline	Lysine	M132T452	M147T535_2
-0.556244	0.0793227	Hydroxyproline	Methionine	M132T452	M150T395_2
0.323013	0.359065	Hydroxyproline	Methylguanosine (1)	M132T452	M298T212
0.244582	0.509564	Hydroxyproline	Methylguanosine (2)	M132T452	M298T295
0.128999	0.748911	Hydroxyproline	Methylhistamine	M132T452	M126T423
0.417957	0.212108	Hydroxyproline	N6,N6,N6-Trimethyl-L-lysine	M132T452	M189T561
0.168215	0.662641	Hydroxyproline	N6-methyladenosine	M132T452	M282T83
-0.172343	0.653698	Hydroxyproline	N-Acetyl-L-carnosine	M132T452	M269T471
0.0773994	0.86446	Hydroxyproline	Nicotinamide	M132T452	M123T47_3
0.318681	0.448482	Hydroxyproline	N-methylnicotinamide	M132T452	M137T42
0.0608875	0.892145	Hydroxyproline	Ornithine	M132T452	M133T537_1
0.601651	0.0543739	Hydroxyproline	Proline	M132T452	M116T424_2
0.30031	0.400447	Hydroxyproline	Putrescine	M132T452	M89T518
0.351909	0.30757	Hydroxyproline	S-Adenosylhomocysteine	M132T452	M385T467
0.370588	0.316313	Hydroxyproline	S-Adenosylmethionine	M132T452	M399T560
-0.157143	0.722211	Hydroxyproline	Spermidine	M132T452	M146T609
-0.529412	0.0993007	Hydroxyproline	Tryptophan	M132T452	M205T346_2
0.132143	0.775783	Hydroxyproline	Phosphocreatine	M132T452	M212T563
0.108359	0.795305	Hydroxyproline	Creatine	M132T452	M132T447_3
0.285714	0.395878	Hypoxanthine	Inosine	M137T143_2	M269T260
0.451128	0.145202	Hypoxanthine	L-Alanine	M137T143_2	M90T442
0.523308	0.0829498	Hypoxanthine	L-Kynurenine	M137T143_2	M209T352
-0.142857	0.694555	Hypoxanthine	Lysine	M137T143_2	M147T535_2
-0.347368	0.281373	Hypoxanthine	Methionine	M137T143_2	M150T395_2
0.395489	0.211614	Hypoxanthine	Methylguanosine (1)	M137T143_2	M298T212
0.41203	0.189265	Hypoxanthine	Methylguanosine (2)	M137T143_2	M298T295
-0.183459	0.610884	Hypoxanthine	Methylhistamine	M137T143_2	M126T423
0.347368	0.281373	Hypoxanthine	N6,N6,N6-Trimethyl-L-lysine	M137T143_2	M189T561
0.227068	0.515356	Hypoxanthine	N6-methyladenosine	M137T143_2	M282T83
-0.126316	0.73765	Hypoxanthine	N-Acetyl-L-carnosine	M137T143_2	M269T471
0.145865	0.686958	Hypoxanthine	Nicotinamide	M137T143_2	M123T47_3
0.541176	0.115182	Hypoxanthine	N-methylnicotinamide	M137T143_2	M137T42
0.0360902	0.932502	Hypoxanthine	Ornithine	M137T143_2	M133T537_1
0.317293	0.33653	Hypoxanthine	Proline	M137T143_2	M116T424_2
0.251128	0.463746	Hypoxanthine	Putrescine	M137T143_2	M89T518
0.305263	0.358558	Hypoxanthine	S-Adenosylhomocysteine	M137T143_2	M385T467
0.184727	0.629785	Hypoxanthine	S-Adenosylmethionine	M137T143_2	M399T560
0.0784314	0.866281	Hypoxanthine	Spermidine	M137T143_2	M146T609
-0.365414	0.253324	Hypoxanthine	Tryptophan	M137T143_2	M205T346_2
-0.22549	0.56452	Hypoxanthine	Phosphocreatine	M137T143_2	M212T563
0.422556	0.175177	Hypoxanthine	Creatine	M137T143_2	M132T447_3
-0.0225564	0.958482	Inosine	L-Alanine	M269T260	M90T442
-0.103759	0.792542	Inosine	L-Kynurenine	M269T260	M209T352
0.123308	0.743823	Inosine	Lysine	M269T260	M147T535_2
0.409023	0.19279	Inosine	Methionine	M269T260	M150T395_2
-0.210526	0.554174	Inosine	Methylguanosine (1)	M269T260	M298T212
-0.192481	0.596047	Inosine	Methylguanosine (2)	M269T260	M298T295
0.0526316	0.900094	Inosine	Methylhistamine	M269T260	M126T423
-0.206015	0.56412	Inosine	N6,N6,N6-Trimethyl-L-lysine	M269T260	M189T561
0.293233	0.37953	Inosine	N6-methyladenosine	M269T260	M282T83
0.264662	0.441348	Inosine	N-Acetyl-L-carnosine	M269T260	M269T471
0.622556	0.0333542	Inosine	Nicotinamide	M269T260	M123T47_3
0.441176	0.217234	Inosine	N-methylnicotinamide	M269T260	M137T42
-0.184962	0.609159	Inosine	Ornithine	M269T260	M133T537_1
-0.404511	0.19884	Inosine	Proline	M269T260	M116T424_2
-0.261654	0.445698	Inosine	Putrescine	M269T260	M89T518
-0.190977	0.596407	Inosine	S-Adenosylhomocysteine	M269T260	M385T467
-0.331269	0.344448	Inosine	S-Adenosylmethionine	M269T260	M399T560
-0.372549	0.291741	Inosine	Spermidine	M269T260	M146T609
-0.264662	0.441348	Inosine	Tryptophan	M269T260	M205T346_2
-0.269608	0.47349	Inosine	Phosphocreatine	M269T260	M212T563
0.0421053	0.918492	Inosine	Creatine	M269T260	M132T447_3
0.548872	0.0672168	L-Alanine	L-Kynurenine	M90T442	M209T352
-0.344361	0.285081	L-Alanine	Lysine	M90T442	M147T535_2
-0.455639	0.141133	L-Alanine	Methionine	M90T442	M150T395_2
0.255639	0.456082	L-Alanine	Methylguanosine (1)	M90T442	M298T212
0.335338	0.301235	L-Alanine	Methylguanosine (2)	M90T442	M298T295
-0.160902	0.65504	L-Alanine	Methylhistamine	M90T442	M126T423
0.684211	0.0156231	L-Alanine	N6,N6,N6-Trimethyl-L-lysine	M90T442	M189T561
0.165414	0.648121	L-Alanine	N6-methyladenosine	M90T442	M282T83
-0.296241	0.374406	L-Alanine	N-Acetyl-L-carnosine	M90T442	M269T471
0.0120301	0.975906	L-Alanine	Nicotinamide	M90T442	M123T47_3
0.294118	0.449286	L-Alanine	N-methylnicotinamide	M90T442	M137T42
0.306767	0.357249	L-Alanine	Ornithine	M90T442	M133T537_1
0.666165	0.020267	L-Alanine	Proline	M90T442	M116T424_2
0.577444	0.0516661	L-Alanine	Putrescine	M90T442	M89T518
0.481203	0.115428	L-Alanine	S-Adenosylhomocysteine	M90T442	M385T467
0.723426	0.0148046	L-Alanine	S-Adenosylmethionine	M90T442	M399T560
-0.0122549	0.977376	L-Alanine	Spermidine	M90T442	M146T609
-0.178947	0.620139	L-Alanine	Tryptophan	M90T442	M205T346_2
-0.105392	0.810275	L-Alanine	Phosphocreatine	M90T442	M212T563
0.47218	0.123927	L-Alanine	Creatine	M90T442	M132T447_3
-0.290226	0.386902	L-Kynurenine	Lysine	M209T352	M147T535_2
-0.470677	0.125061	L-Kynurenine	Methionine	M209T352	M150T395_2
0.723308	0.00948349	L-Kynurenine	Methylguanosine (1)	M209T352	M298T212
0.694737	0.0145984	L-Kynurenine	Methylguanosine (2)	M209T352	M298T295
0.0691729	0.869187	L-Kynurenine	Methylhistamine	M209T352	M126T423
0.622556	0.0333542	L-Kynurenine	N6,N6,N6-Trimethyl-L-lysine	M209T352	M189T561
0.454135	0.141932	L-Kynurenine	N6-methyladenosine	M209T352	M282T83
-0.467669	0.128693	L-Kynurenine	N-Acetyl-L-carnosine	M209T352	M269T471
0.162406	0.653698	L-Kynurenine	Nicotinamide	M209T352	M123T47_3
0.441176	0.217234	L-Kynurenine	N-methylnicotinamide	M209T352	M137T42
0.0827068	0.841897	L-Kynurenine	Ornithine	M209T352	M133T537_1
0.720301	0.00964356	L-Kynurenine	Proline	M209T352	M116T424_2
0.380451	0.231521	L-Kynurenine	Putrescine	M209T352	M89T518
0.499248	0.100844	L-Kynurenine	S-Adenosylhomocysteine	M209T352	M385T467
0.628483	0.0428155	L-Kynurenine	S-Adenosylmethionine	M209T352	M399T560
0.00980392	0.981391	L-Kynurenine	Spermidine	M209T352	M146T609
-0.512782	0.0898133	L-Kynurenine	Tryptophan	M209T352	M205T346_2
-0.289216	0.442625	L-Kynurenine	Phosphocreatine	M209T352	M212T563
-0.0225564	0.958482	L-Kynurenine	Creatine	M209T352	M132T447_3
0.688722	0.0149349	Lysine	Methionine	M147T535_2	M150T395_2
-0.242105	0.483717	Lysine	Methylguanosine (1)	M147T535_2	M298T212
-0.221053	0.528467	Lysine	Methylguanosine (2)	M147T535_2	M298T295
-0.138346	0.707617	Lysine	Methylhistamine	M147T535_2	M126T423
-0.0721805	0.86596	Lysine	N6,N6,N6-Trimethyl-L-lysine	M147T535_2	M189T561
0.0947368	0.813733	Lysine	N6-methyladenosine	M147T535_2	M282T83
0.255639	0.456082	Lysine	N-Acetyl-L-carnosine	M147T535_2	M269T471
0.148872	0.682003	Lysine	Nicotinamide	M147T535_2	M123T47_3
-0.391176	0.283535	Lysine	N-methylnicotinamide	M147T535_2	M137T42
0.00150376	1	Lysine	Ornithine	M147T535_2	M133T537_1
-0.452632	0.143443	Lysine	Proline	M147T535_2	M116T424_2
-0.318797	0.333444	Lysine	Putrescine	M147T535_2	M89T518
-0.35188	0.273718	Lysine	S-Adenosylhomocysteine	M147T535_2	M385T467
-0.164087	0.671593	Lysine	S-Adenosylmethionine	M147T535_2	M399T560
-0.279412	0.456936	Lysine	Spermidine	M147T535_2	M146T609
0.233083	0.502777	Lysine	Tryptophan	M147T535_2	M205T346_2
-0.171569	0.667007	Lysine	Phosphocreatine	M147T535_2	M212T563
0.117293	0.759065	Lysine	Creatine	M147T535_2	M132T447_3
-0.326316	0.318595	Methionine	Methylguanosine (1)	M150T395_2	M298T212
-0.284211	0.398109	Methionine	Methylguanosine (2)	M150T395_2	M298T295
0.0421053	0.918492	Methionine	Methylhistamine	M150T395_2	M126T423
-0.487218	0.111284	Methionine	N6,N6,N6-Trimethyl-L-lysine	M150T395_2	M189T561
0.0992481	0.800642	Methionine	N6-methyladenosine	M150T395_2	M282T83
0.252632	0.460121	Methionine	N-Acetyl-L-carnosine	M150T395_2	M269T471
0.275188	0.41714	Methionine	Nicotinamide	M150T395_2	M123T47_3
-0.491176	0.158765	Methionine	N-methylnicotinamide	M150T395_2	M137T42
-0.240602	0.48701	Methionine	Ornithine	M150T395_2	M133T537_1
-0.78797	0.00232648	Methionine	Proline	M150T395_2	M116T424_2
-0.44812	0.147582	Methionine	Putrescine	M150T395_2	M89T518
-0.314286	0.343455	Methionine	S-Adenosylhomocysteine	M150T395_2	M385T467
-0.382869	0.25994	Methionine	S-Adenosylmethionine	M150T395_2	M399T560
-0.357843	0.316824	Methionine	Spermidine	M150T395_2	M146T609
0.213534	0.546847	Methionine	Tryptophan	M150T395_2	M205T346_2
-0.193627	0.624442	Methionine	Phosphocreatine	M150T395_2	M212T563
-0.118797	0.7555	Methionine	Creatine	M150T395_2	M132T447_3
0.902256	0.000189749	Methylguanosine (1)	Methylguanosine (2)	M298T212	M298T295
0.386466	0.222668	Methylguanosine (1)	Methylhistamine	M298T212	M126T423
0.484211	0.114618	Methylguanosine (1)	N6,N6,N6-Trimethyl-L-lysine	M298T212	M189T561
0.610526	0.0388272	Methylguanosine (1)	N6-methyladenosine	M298T212	M282T83
-0.718797	0.00983136	Methylguanosine (1)	N-Acetyl-L-carnosine	M298T212	M269T471
0.0706767	0.866281	Methylguanosine (1)	Nicotinamide	M298T212	M123T47_3
0.514706	0.137835	Methylguanosine (1)	N-methylnicotinamide	M298T212	M137T42
-0.186466	0.606986	Methylguanosine (1)	Ornithine	M298T212	M133T537_1
0.609023	0.0388272	Methylguanosine (1)	Proline	M298T212	M116T424_2
0.172932	0.629785	Methylguanosine (1)	Putrescine	M298T212	M89T518
0.455639	0.141133	Methylguanosine (1)	S-Adenosylhomocysteine	M298T212	M385T467
0.611971	0.049768	Methylguanosine (1)	S-Adenosylmethionine	M298T212	M399T560
0.208333	0.599028	Methylguanosine (1)	Spermidine	M298T212	M146T609
-0.457143	0.139181	Methylguanosine (1)	Tryptophan	M298T212	M205T346_2
-0.0294118	0.952533	Methylguanosine (1)	Phosphocreatine	M298T212	M212T563
-0.0556391	0.895854	Methylguanosine (1)	Creatine	M298T212	M132T447_3
0.242105	0.483717	Methylguanosine (2)	Methylhistamine	M298T295	M126T423
0.419549	0.179016	Methylguanosine (2)	N6,N6,N6-Trimethyl-L-lysine	M298T295	M189T561
0.645113	0.0265798	Methylguanosine (2)	N6-methyladenosine	M298T295	M282T83
-0.813534	0.000787292	Methylguanosine (2)	N-Acetyl-L-carnosine	M298T295	M269T471
0.22406	0.522109	Methylguanosine (2)	Nicotinamide	M298T295	M123T47_3
0.426471	0.234763	Methylguanosine (2)	N-methylnicotinamide	M298T295	M137T42
-0.206015	0.56412	Methylguanosine (2)	Ornithine	M298T295	M133T537_1
0.533835	0.0756273	Methylguanosine (2)	Proline	M298T295	M116T424_2
0.240602	0.48701	Methylguanosine (2)	Putrescine	M298T295	M89T518
0.348872	0.27891	Methylguanosine (2)	S-Adenosylhomocysteine	M298T295	M385T467
0.589267	0.0610922	Methylguanosine (2)	S-Adenosylmethionine	M298T295	M399T560
0.0392157	0.933854	Methylguanosine (2)	Spermidine	M298T295	M146T609
-0.430075	0.166453	Methylguanosine (2)	Tryptophan	M298T295	M205T346_2
-0.262255	0.48908	Methylguanosine (2)	Phosphocreatine	M298T295	M212T563
-0.100752	0.797113	Methylguanosine (2)	Creatine	M298T295	M132T447_3
-0.0406015	0.922267	Methylhistamine	N6,N6,N6-Trimethyl-L-lysine	M126T423	M189T561
0.102256	0.79458	Methylhistamine	N6-methyladenosine	M126T423	M282T83
-0.300752	0.366434	Methylhistamine	N-Acetyl-L-carnosine	M126T423	M269T471
-0.0766917	0.85432	Methylhistamine	Nicotinamide	M126T423	M123T47_3
0.423529	0.238092	Methylhistamine	N-methylnicotinamide	M126T423	M137T42
-0.35188	0.273718	Methylhistamine	Ornithine	M126T423	M133T537_1
0.123308	0.743823	Methylhistamine	Proline	M126T423	M116T424_2
-0.392481	0.215435	Methylhistamine	Putrescine	M126T423	M89T518
0.147368	0.68432	Methylhistamine	S-Adenosylhomocysteine	M126T423	M385T467
0.155831	0.686243	Methylhistamine	S-Adenosylmethionine	M126T423	M399T560
-0.117647	0.786077	Methylhistamine	Spermidine	M126T423	M146T609
-0.0736842	0.862	Methylhistamine	Tryptophan	M126T423	M205T346_2
0.453431	0.183402	Methylhistamine	Phosphocreatine	M126T423	M212T563
-0.150376	0.679971	Methylhistamine	Creatine	M126T423	M132T447_3
0.386466	0.222668	N6,N6,N6-Trimethyl-L-lysine	N6-methyladenosine	M189T561	M282T83
-0.362406	0.258872	N6,N6,N6-Trimethyl-L-lysine	N-Acetyl-L-carnosine	M189T561	M269T471
-0.0857143	0.835794	N6,N6,N6-Trimethyl-L-lysine	Nicotinamide	M189T561	M123T47_3
0.379412	0.300898	N6,N6,N6-Trimethyl-L-lysine	N-methylnicotinamide	M189T561	M137T42
0.305263	0.358558	N6,N6,N6-Trimethyl-L-lysine	Ornithine	M189T561	M133T537_1
0.760902	0.0046146	N6,N6,N6-Trimethyl-L-lysine	Proline	M189T561	M116T424_2
0.434586	0.160417	N6,N6,N6-Trimethyl-L-lysine	Putrescine	M189T561	M89T518
0.312782	0.344448	N6,N6,N6-Trimethyl-L-lysine	S-Adenosylhomocysteine	M189T561	M385T467
0.69453	0.0211957	N6,N6,N6-Trimethyl-L-lysine	S-Adenosylmethionine	M189T561	M399T560
0.335784	0.35719	N6,N6,N6-Trimethyl-L-lysine	Spermidine	M189T561	M146T609
-0.168421	0.641343	N6,N6,N6-Trimethyl-L-lysine	Tryptophan	M189T561	M205T346_2
0.0514706	0.913942	N6,N6,N6-Trimethyl-L-lysine	Phosphocreatine	M189T561	M212T563
0.278195	0.410896	N6,N6,N6-Trimethyl-L-lysine	Creatine	M189T561	M132T447_3
-0.538346	0.0733361	N6-methyladenosine	N-Acetyl-L-carnosine	M282T83	M269T471
0.627068	0.0319733	N6-methyladenosine	Nicotinamide	M282T83	M123T47_3
0.608824	0.0686576	N6-methyladenosine	N-methylnicotinamide	M282T83	M137T42
-0.123308	0.743823	N6-methyladenosine	Ornithine	M282T83	M133T537_1
0.177444	0.62215	N6-methyladenosine	Proline	M282T83	M116T424_2
0.237594	0.491157	N6-methyladenosine	Putrescine	M282T83	M89T518
-0.100752	0.797113	N6-methyladenosine	S-Adenosylhomocysteine	M282T83	M385T467
0.353973	0.303135	N6-methyladenosine	S-Adenosylmethionine	M282T83	M399T560
0.171569	0.667007	N6-methyladenosine	Spermidine	M282T83	M146T609
-0.565414	0.0570707	N6-methyladenosine	Tryptophan	M282T83	M205T346_2
-0.362745	0.308221	N6-methyladenosine	Phosphocreatine	M282T83	M212T563
-0.2	0.577606	N6-methyladenosine	Creatine	M282T83	M132T447_3
-0.100752	0.797113	N-Acetyl-L-carnosine	Nicotinamide	M269T471	M123T47_3
-0.341176	0.366434	N-Acetyl-L-carnosine	N-methylnicotinamide	M269T471	M137T42
0.225564	0.518985	N-Acetyl-L-carnosine	Ornithine	M269T471	M133T537_1
-0.526316	0.0801618	N-Acetyl-L-carnosine	Proline	M269T471	M116T424_2
-0.227068	0.515356	N-Acetyl-L-carnosine	Putrescine	M269T471	M89T518
-0.273684	0.41984	N-Acetyl-L-carnosine	S-Adenosylhomocysteine	M269T471	M385T467
-0.562436	0.0756273	N-Acetyl-L-carnosine	S-Adenosylmethionine	M269T471	M399T560
-0.284314	0.449286	N-Acetyl-L-carnosine	Spermidine	M269T471	M146T609
0.190977	0.596407	N-Acetyl-L-carnosine	Tryptophan	M269T471	M205T346_2
0.0171569	0.970837	N-Acetyl-L-carnosine	Phosphocreatine	M269T471	M212T563
0.0541353	0.896763	N-Acetyl-L-carnosine	Creatine	M269T471	M132T447_3
0.373529	0.311347	Nicotinamide	N-methylnicotinamide	M123T47_3	M137T42
-0.237594	0.491157	Nicotinamide	Ornithine	M123T47_3	M133T537_1
-0.231579	0.506957	Nicotinamide	Proline	M123T47_3	M116T424_2
0.0676692	0.873641	Nicotinamide	Putrescine	M123T47_3	M89T518
-0.0691729	0.869187	Nicotinamide	S-Adenosylhomocysteine	M123T47_3	M385T467
-0.211558	0.578176	Nicotinamide	S-Adenosylmethionine	M123T47_3	M399T560
-0.210784	0.596407	Nicotinamide	Spermidine	M123T47_3	M146T609
-0.454135	0.141932	Nicotinamide	Tryptophan	M123T47_3	M205T346_2
-0.5	0.136754	Nicotinamide	Phosphocreatine	M123T47_3	M212T563
-0.132331	0.722391	Nicotinamide	Creatine	M123T47_3	M132T447_3
0.0441176	0.928225	N-methylnicotinamide	Ornithine	M137T42	M133T537_1
0.426471	0.234763	N-methylnicotinamide	Proline	M137T42	M116T424_2
0.255882	0.518985	N-methylnicotinamide	Putrescine	M137T42	M89T518
0.0676471	0.891929	N-methylnicotinamide	S-Adenosylhomocysteine	M137T42	M385T467
0.410714	0.275842	N-methylnicotinamide	S-Adenosylmethionine	M137T42	M399T560
0.0274725	0.964193	N-methylnicotinamide	Spermidine	M137T42	M146T609
-0.485294	0.165042	N-methylnicotinamide	Tryptophan	M137T42	M205T346_2
-0.0164835	0.977297	N-methylnicotinamide	Phosphocreatine	M137T42	M212T563
0.0147059	0.975906	N-methylnicotinamide	Creatine	M137T42	M132T447_3
0.255639	0.456082	Ornithine	Proline	M133T537_1	M116T424_2
0.548872	0.0672168	Ornithine	Putrescine	M133T537_1	M89T518
-0.0766917	0.85432	Ornithine	S-Adenosylhomocysteine	M133T537_1	M385T467
0.44066	0.182657	Ornithine	S-Adenosylmethionine	M133T537_1	M399T560
0.0318627	0.94745	Ornithine	Spermidine	M133T537_1	M146T609
0.377444	0.235253	Ornithine	Tryptophan	M133T537_1	M205T346_2
-0.247549	0.518959	Ornithine	Phosphocreatine	M133T537_1	M212T563
0.16391	0.650187	Ornithine	Creatine	M133T537_1	M132T447_3
0.409023	0.19279	Proline	Putrescine	M116T424_2	M89T518
0.514286	0.0891832	Proline	S-Adenosylhomocysteine	M116T424_2	M385T467
0.820433	0.00166141	Proline	S-Adenosylmethionine	M116T424_2	M399T560
0.32598	0.371497	Proline	Spermidine	M116T424_2	M146T609
-0.15188	0.675474	Proline	Tryptophan	M116T424_2	M205T346_2
0.0490196	0.918492	Proline	Phosphocreatine	M116T424_2	M212T563
0.189474	0.599028	Proline	Creatine	M116T424_2	M132T447_3
0.242105	0.483717	Putrescine	S-Adenosylhomocysteine	M89T518	M385T467
0.389061	0.250358	Putrescine	S-Adenosylmethionine	M89T518	M399T560
0.32598	0.371497	Putrescine	Spermidine	M89T518	M146T609
-0.168421	0.641343	Putrescine	Tryptophan	M89T518	M205T346_2
-0.0955882	0.832593	Putrescine	Phosphocreatine	M89T518	M212T563
0.305263	0.358558	Putrescine	Creatine	M89T518	M132T447_3
0.409701	0.222668	S-Adenosylhomocysteine	S-Adenosylmethionine	M385T467	M399T560
0.00490196	0.993943	S-Adenosylhomocysteine	Spermidine	M385T467	M146T609
-0.0255639	0.952533	S-Adenosylhomocysteine	Tryptophan	M385T467	M205T346_2
0.127451	0.762137	S-Adenosylhomocysteine	Phosphocreatine	M385T467	M212T563
0.481203	0.115428	S-Adenosylhomocysteine	Creatine	M385T467	M132T447_3
-0.0321429	0.952533	S-Adenosylmethionine	Spermidine	M399T560	M146T609
-0.0154799	0.972611	S-Adenosylmethionine	Tryptophan	M399T560	M205T346_2
-0.141176	0.743823	S-Adenosylmethionine	Phosphocreatine	M399T560	M212T563
0.141383	0.721596	S-Adenosylmethionine	Creatine	M399T560	M132T447_3
0.0392157	0.933854	Spermidine	Tryptophan	M146T609	M205T346_2
0.261538	0.548238	Spermidine	Phosphocreatine	M146T609	M212T563
0.0416667	0.929273	Spermidine	Creatine	M146T609	M132T447_3
0.110294	0.797818	Tryptophan	Phosphocreatine	M205T346_2	M212T563
0.136842	0.712142	Tryptophan	Creatine	M205T346_2	M132T447_3
0.401961	0.249296	Phosphocreatine	Creatine	M212T563	M132T447_3

## Sheet: C
Supplementary Table S4: Correlation results for each pairwise set of metabolites within in the core tumour phenotype. Metabolites used here: identified metabolites that are related to one-carbon metabolism and associated metabolic processes are used here (see Supplementary Table S3 for metabolites). Select data from this table is shown in Figure 4 in the main paper.
rho	q	metabolite_1	metabolite_2	xcms_id_1	xcms_id_2
-0.445113	0.254937	Allantoin	AMP	M157T204_1	M346T484				Total number of correlations:	1891
-0.503759	0.176183	Allantoin	Cysteic Acid	M157T204_1	M168T481				Number of correlations q<0.05	56
-0.390977	0.339606	Allantoin	Deoxyguanosine	M157T204_1	M266T290				% of correlations that were significant:	2.9614
-0.487218	0.199399	Allantoin	Deoxyinosine	M157T204_1	M251T163				median rho:	0.109774
0.827068	0.000353772	Allantoin	Folate	M157T204_1	M440T427
0.830075	0.000153375	Allantoin	Glucose	M157T204_1	M179T424_2
-0.300752	0.490993	Allantoin	Glutamic Acid	M157T204_1	M146T484_3
-0.415789	0.320041	Allantoin	GMP	M157T204_1	M362T516
-0.345614	0.420634	Allantoin	IMP	M157T204_1	M347T498
-0.303759	0.48514	Allantoin	NADH	M157T204_1	M664T524
0.0676692	0.910449	Allantoin	Serine	M157T204_1	M104T471_2
-0.369925	0.373041	Allantoin	Xanthine	M157T204_1	M151T198_2
-0.52782	0.14712	Allantoin	1-methyladenosine	M157T204_1	M282T393
-0.169925	0.744708	Allantoin	1-methylnicotinamide	M157T204_1	M137T353_2
-0.38797	0.340789	Allantoin	5'-S-Methyl-5'-thioadenosine	M157T204_1	M298T61_2
-0.524812	0.150587	Allantoin	7-methylguanine	M157T204_1	M166T192
-0.560902	0.122193	Allantoin	Acetylcarnitine	M157T204_1	M204T426_2
-0.490226	0.195414	Allantoin	Acetylspermidine	M157T204_1	M188T511_2
0.177444	0.726395	Allantoin	Adenosine	M157T204_1	M268T129
0.315789	0.464132	Allantoin	Arginine	M157T204_1	M175T525_2
-0.348872	0.399611	Allantoin	Betaine	M157T204_1	M118T415_2
-0.548872	0.127712	Allantoin	Carnitine	M157T204_1	M162T455_3
-0.043609	0.944821	Allantoin	Carnosine	M157T204_1	M227T539
-0.666165	0.0514963	Allantoin	CDP-choline	M157T204_1	M489T588
-0.264662	0.56352	Allantoin	Choline	M157T204_1	M104T309_3
-0.218045	0.645118	Allantoin	Cystathionine	M157T204_1	M223T555
-0.193985	0.694814	Allantoin	Deoxyadenosine	M157T204_1	M252T93
-0.545865	0.128264	Allantoin	Dimethylglycine	M157T204_1	M104T425
-0.451128	0.244113	Allantoin	Dimethyl-L-arginine	M157T204_1	M203T515_1
-0.458647	0.233743	Allantoin	Glutamine	M157T204_1	M147T468_2
-0.287218	0.519697	Allantoin	Glycine	M157T204_1	M76T459
-0.697744	0.0350881	Allantoin	GSH	M157T204_1	M308T495_2
-0.550877	0.137275	Allantoin	GSSG	M157T204_1	M613T593
-0.207519	0.665482	Allantoin	Guanine	M157T204_1	M152T288_2
0.410526	0.30977	Allantoin	Guanosine	M157T204_1	M284T358_1
0.213534	0.655575	Allantoin	Histamine	M157T204_1	M112T469
-0.633083	0.0707769	Allantoin	Histidine	M157T204_1	M156T544_2
-0.396491	0.345428	Allantoin	Hydroxyproline	M157T204_1	M132T452
-0.345865	0.400493	Allantoin	Hypoxanthine	M157T204_1	M137T143_2
-0.309774	0.477197	Allantoin	Inosine	M157T204_1	M269T260
-0.852632	0	Allantoin	L-Alanine	M157T204_1	M90T442
-0.523308	0.151788	Allantoin	L-Kynurenine	M157T204_1	M209T352
0.658647	0.0542111	Allantoin	Lysine	M157T204_1	M147T535_2
0.61203	0.0887765	Allantoin	Methionine	M157T204_1	M150T395_2
0.156391	0.765705	Allantoin	Methylguanosine (1)	M157T204_1	M298T212
-0.0075188	0.992397	Allantoin	Methylguanosine (2)	M157T204_1	M298T295
0.0451128	0.943491	Allantoin	Methylhistamine	M157T204_1	M126T423
-0.478195	0.211852	Allantoin	N6,N6,N6-Trimethyl-L-lysine	M157T204_1	M189T561
0.169925	0.744708	Allantoin	N6-methyladenosine	M157T204_1	M282T83
-0.152632	0.781919	Allantoin	N-Acetyl-L-carnosine	M157T204_1	M269T471
-0.0481203	0.939049	Allantoin	Nicotinamide	M157T204_1	M123T47_3
-0.313725	0.521123	Allantoin	N-methylnicotinamide	M157T204_1	M137T42
-0.23609	0.610605	Allantoin	Ornithine	M157T204_1	M133T537_1
-0.753383	0.0172094	Allantoin	Proline	M157T204_1	M116T424_2
-0.117293	0.832765	Allantoin	Putrescine	M157T204_1	M89T518
-0.440602	0.259734	Allantoin	S-Adenosylhomocysteine	M157T204_1	M385T467
-0.667669	0.0514963	Allantoin	S-Adenosylmethionine	M157T204_1	M399T560
-0.315789	0.48152	Allantoin	Spermidine	M157T204_1	M146T609
-0.00902256	0.99044	Allantoin	Tryptophan	M157T204_1	M205T346_2
-0.420021	0.333491	Allantoin	Phosphocreatine	M157T204_1	M212T563
-0.634586	0.0707769	Allantoin	Creatine	M157T204_1	M132T447_3
0.341353	0.409235	AMP	Cysteic Acid	M346T484	M168T481
0.109774	0.842662	AMP	Deoxyguanosine	M346T484	M266T290
0.258647	0.573611	AMP	Deoxyinosine	M346T484	M251T163
-0.374436	0.364906	AMP	Folate	M346T484	M440T427
-0.518797	0.15614	AMP	Glucose	M346T484	M179T424_2
-0.0496241	0.936774	AMP	Glutamic Acid	M346T484	M146T484_3
0.935088	0.00058576	AMP	GMP	M346T484	M362T516
0.752632	0.0191966	AMP	IMP	M346T484	M347T498
0.607519	0.0887765	AMP	NADH	M346T484	M664T524
-0.17594	0.728943	AMP	Serine	M346T484	M104T471_2
0.218045	0.645118	AMP	Xanthine	M346T484	M151T198_2
0.184962	0.714315	AMP	1-methyladenosine	M346T484	M282T393
0.136842	0.799157	AMP	1-methylnicotinamide	M346T484	M137T353_2
0.592481	0.0996145	AMP	5'-S-Methyl-5'-thioadenosine	M346T484	M298T61_2
0.263158	0.565966	AMP	7-methylguanine	M346T484	M166T192
0.356391	0.393019	AMP	Acetylcarnitine	M346T484	M204T426_2
0.560902	0.122193	AMP	Acetylspermidine	M346T484	M188T511_2
-0.449624	0.246952	AMP	Adenosine	M346T484	M268T129
0.0330827	0.961426	AMP	Arginine	M346T484	M175T525_2
0.0631579	0.916306	AMP	Betaine	M346T484	M118T415_2
0.407519	0.316608	AMP	Carnitine	M346T484	M162T455_3
0.254135	0.581607	AMP	Carnosine	M346T484	M227T539
0.529323	0.14584	AMP	CDP-choline	M346T484	M489T588
0.0796992	0.888101	AMP	Choline	M346T484	M104T309_3
0.16391	0.752458	AMP	Cystathionine	M346T484	M223T555
-0.159398	0.75892	AMP	Deoxyadenosine	M346T484	M252T93
0.609023	0.0887765	AMP	Dimethylglycine	M346T484	M104T425
0.252632	0.583223	AMP	Dimethyl-L-arginine	M346T484	M203T515_1
0.535338	0.137768	AMP	Glutamine	M346T484	M147T468_2
0.154887	0.770879	AMP	Glycine	M346T484	M76T459
0.748872	0.0181345	AMP	GSH	M346T484	M308T495_2
0.0315789	0.96622	AMP	GSSG	M346T484	M613T593
0.0571429	0.926065	AMP	Guanine	M346T484	M152T288_2
-0.702256	0.0323846	AMP	Guanosine	M346T484	M284T358_1
0.233083	0.617231	AMP	Histamine	M346T484	M112T469
0.568421	0.114069	AMP	Histidine	M346T484	M156T544_2
0.314035	0.48273	AMP	Hydroxyproline	M346T484	M132T452
0.169925	0.744708	AMP	Hypoxanthine	M346T484	M137T143_2
-0.144361	0.787578	AMP	Inosine	M346T484	M269T260
0.523308	0.151788	AMP	L-Alanine	M346T484	M90T442
0.308271	0.480334	AMP	L-Kynurenine	M346T484	M209T352
-0.578947	0.110935	AMP	Lysine	M346T484	M147T535_2
-0.428571	0.280147	AMP	Methionine	M346T484	M150T395_2
-0.147368	0.782459	AMP	Methylguanosine (1)	M346T484	M298T212
-0.270677	0.550346	AMP	Methylguanosine (2)	M346T484	M298T295
-0.0390977	0.952263	AMP	Methylhistamine	M346T484	M126T423
0.341353	0.409235	AMP	N6,N6,N6-Trimethyl-L-lysine	M346T484	M189T561
-0.473684	0.219405	AMP	N6-methyladenosine	M346T484	M282T83
-0.0614035	0.92201	AMP	N-Acetyl-L-carnosine	M346T484	M269T471
-0.204511	0.674182	AMP	Nicotinamide	M346T484	M123T47_3
0.272059	0.588164	AMP	N-methylnicotinamide	M346T484	M137T42
-0.306767	0.48152	AMP	Ornithine	M346T484	M133T537_1
0.305263	0.48273	AMP	Proline	M346T484	M116T424_2
0.467669	0.225606	AMP	Putrescine	M346T484	M89T518
0.269173	0.553786	AMP	S-Adenosylhomocysteine	M346T484	M385T467
0.598496	0.0958614	AMP	S-Adenosylmethionine	M346T484	M399T560
-0.157895	0.773565	AMP	Spermidine	M346T484	M146T609
-0.0285714	0.967779	AMP	Tryptophan	M346T484	M205T346_2
0.498452	0.220748	AMP	Phosphocreatine	M346T484	M212T563
0.586466	0.104096	AMP	Creatine	M346T484	M132T447_3
0.718797	0.0252086	Cysteic Acid	Deoxyguanosine	M168T481	M266T290
0.607519	0.0887765	Cysteic Acid	Deoxyinosine	M168T481	M251T163
-0.46015	0.233513	Cysteic Acid	Folate	M168T481	M440T427
-0.664662	0.0514963	Cysteic Acid	Glucose	M168T481	M179T424_2
0.360902	0.389105	Cysteic Acid	Glutamic Acid	M168T481	M146T484_3
0.336842	0.44158	Cysteic Acid	GMP	M168T481	M362T516
0.212281	0.669827	Cysteic Acid	IMP	M168T481	M347T498
0.296241	0.49937	Cysteic Acid	NADH	M168T481	M664T524
0.037594	0.955533	Cysteic Acid	Serine	M168T481	M104T471_2
0.0406015	0.951188	Cysteic Acid	Xanthine	M168T481	M151T198_2
0.371429	0.370537	Cysteic Acid	1-methyladenosine	M168T481	M282T393
0.345865	0.400493	Cysteic Acid	1-methylnicotinamide	M168T481	M137T353_2
0.32782	0.44129	Cysteic Acid	5'-S-Methyl-5'-thioadenosine	M168T481	M298T61_2
0.360902	0.389105	Cysteic Acid	7-methylguanine	M168T481	M166T192
0.360902	0.389105	Cysteic Acid	Acetylcarnitine	M168T481	M204T426_2
0.254135	0.581607	Cysteic Acid	Acetylspermidine	M168T481	M188T511_2
-0.132331	0.807409	Cysteic Acid	Adenosine	M168T481	M268T129
-0.315789	0.464132	Cysteic Acid	Arginine	M168T481	M175T525_2
0.348872	0.399611	Cysteic Acid	Betaine	M168T481	M118T415_2
0.105263	0.851643	Cysteic Acid	Carnitine	M168T481	M162T455_3
0.0466165	0.941829	Cysteic Acid	Carnosine	M168T481	M227T539
0.410526	0.30977	Cysteic Acid	CDP-choline	M168T481	M489T588
0.590977	0.100381	Cysteic Acid	Choline	M168T481	M104T309_3
0.251128	0.585492	Cysteic Acid	Cystathionine	M168T481	M223T555
0.203008	0.67676	Cysteic Acid	Deoxyadenosine	M168T481	M252T93
0.571429	0.113845	Cysteic Acid	Dimethylglycine	M168T481	M104T425
0.381955	0.350807	Cysteic Acid	Dimethyl-L-arginine	M168T481	M203T515_1
0.138346	0.796602	Cysteic Acid	Glutamine	M168T481	M147T468_2
0.0556391	0.928714	Cysteic Acid	Glycine	M168T481	M76T459
0.395489	0.334289	Cysteic Acid	GSH	M168T481	M308T495_2
0.554386	0.135235	Cysteic Acid	GSSG	M168T481	M613T593
0.347368	0.399611	Cysteic Acid	Guanine	M168T481	M152T288_2
-0.0796992	0.888101	Cysteic Acid	Guanosine	M168T481	M284T358_1
-0.129323	0.813091	Cysteic Acid	Histamine	M168T481	M112T469
0.237594	0.608243	Cysteic Acid	Histidine	M168T481	M156T544_2
0.292982	0.523103	Cysteic Acid	Hydroxyproline	M168T481	M132T452
0.312782	0.469657	Cysteic Acid	Hypoxanthine	M168T481	M137T143_2
0.297744	0.494206	Cysteic Acid	Inosine	M168T481	M269T260
0.428571	0.280147	Cysteic Acid	L-Alanine	M168T481	M90T442
0.732331	0.0219687	Cysteic Acid	L-Kynurenine	M168T481	M209T352
-0.190977	0.698367	Cysteic Acid	Lysine	M168T481	M147T535_2
-0.580451	0.109831	Cysteic Acid	Methionine	M168T481	M150T395_2
-0.075188	0.898095	Cysteic Acid	Methylguanosine (1)	M168T481	M298T212
-0.114286	0.835511	Cysteic Acid	Methylguanosine (2)	M168T481	M298T295
0.0451128	0.943491	Cysteic Acid	Methylhistamine	M168T481	M126T423
0.554887	0.125068	Cysteic Acid	N6,N6,N6-Trimethyl-L-lysine	M168T481	M189T561
0.24812	0.588164	Cysteic Acid	N6-methyladenosine	M168T481	M282T83
0.222807	0.649014	Cysteic Acid	N-Acetyl-L-carnosine	M168T481	M269T471
0.181955	0.716911	Cysteic Acid	Nicotinamide	M168T481	M123T47_3
0.681373	0.0707769	Cysteic Acid	N-methylnicotinamide	M168T481	M137T42
-0.0285714	0.967779	Cysteic Acid	Ornithine	M168T481	M133T537_1
0.581955	0.108748	Cysteic Acid	Proline	M168T481	M116T424_2
0.18797	0.706148	Cysteic Acid	Putrescine	M168T481	M89T518
0.081203	0.886263	Cysteic Acid	S-Adenosylhomocysteine	M168T481	M385T467
0.360902	0.389105	Cysteic Acid	S-Adenosylmethionine	M168T481	M399T560
0.136842	0.807409	Cysteic Acid	Spermidine	M168T481	M146T609
-0.365414	0.382691	Cysteic Acid	Tryptophan	M168T481	M205T346_2
-0.0464396	0.944821	Cysteic Acid	Phosphocreatine	M168T481	M212T563
0.159398	0.75892	Cysteic Acid	Creatine	M168T481	M132T447_3
0.891729	1.95756e-05	Deoxyguanosine	Deoxyinosine	M266T290	M251T163
-0.443609	0.258555	Deoxyguanosine	Folate	M266T290	M440T427
-0.461654	0.231149	Deoxyguanosine	Glucose	M266T290	M179T424_2
0.481203	0.207617	Deoxyguanosine	Glutamic Acid	M266T290	M146T484_3
0.249123	0.599325	Deoxyguanosine	GMP	M266T290	M362T516
0.126316	0.825914	Deoxyguanosine	IMP	M266T290	M347T498
0.0541353	0.930613	Deoxyguanosine	NADH	M266T290	M664T524
0.378947	0.355	Deoxyguanosine	Serine	M266T290	M104T471_2
-0.0300752	0.96622	Deoxyguanosine	Xanthine	M266T290	M151T198_2
0.670677	0.0514963	Deoxyguanosine	1-methyladenosine	M266T290	M282T393
0.245113	0.597208	Deoxyguanosine	1-methylnicotinamide	M266T290	M137T353_2
0.356391	0.393019	Deoxyguanosine	5'-S-Methyl-5'-thioadenosine	M266T290	M298T61_2
0.470677	0.22177	Deoxyguanosine	7-methylguanine	M266T290	M166T192
0.215038	0.652931	Deoxyguanosine	Acetylcarnitine	M266T290	M204T426_2
0.219549	0.645118	Deoxyguanosine	Acetylspermidine	M266T290	M188T511_2
-0.183459	0.716848	Deoxyguanosine	Adenosine	M266T290	M268T129
-0.0736842	0.899902	Deoxyguanosine	Arginine	M266T290	M175T525_2
0.27218	0.548213	Deoxyguanosine	Betaine	M266T290	M118T415_2
0.0105263	0.987937	Deoxyguanosine	Carnitine	M266T290	M162T455_3
-0.00902256	0.99044	Deoxyguanosine	Carnosine	M266T290	M227T539
0.347368	0.399611	Deoxyguanosine	CDP-choline	M266T290	M489T588
0.47218	0.220748	Deoxyguanosine	Choline	M266T290	M104T309_3
0.378947	0.355	Deoxyguanosine	Cystathionine	M266T290	M223T555
0.115789	0.83352	Deoxyguanosine	Deoxyadenosine	M266T290	M252T93
0.17594	0.728943	Deoxyguanosine	Dimethylglycine	M266T290	M104T425
0.538346	0.136244	Deoxyguanosine	Dimethyl-L-arginine	M266T290	M203T515_1
-0.0165414	0.979131	Deoxyguanosine	Glutamine	M266T290	M147T468_2
0.147368	0.782459	Deoxyguanosine	Glycine	M266T290	M76T459
0.189474	0.701763	Deoxyguanosine	GSH	M266T290	M308T495_2
0.470175	0.233743	Deoxyguanosine	GSSG	M266T290	M613T593
0.666165	0.0514963	Deoxyguanosine	Guanine	M266T290	M152T288_2
0.0766917	0.896588	Deoxyguanosine	Guanosine	M266T290	M284T358_1
-0.321805	0.451947	Deoxyguanosine	Histamine	M266T290	M112T469
0.416541	0.29981	Deoxyguanosine	Histidine	M266T290	M156T544_2
0.268421	0.568391	Deoxyguanosine	Hydroxyproline	M266T290	M132T452
0.580451	0.109831	Deoxyguanosine	Hypoxanthine	M266T290	M137T143_2
0.377444	0.358008	Deoxyguanosine	Inosine	M266T290	M269T260
0.442105	0.259464	Deoxyguanosine	L-Alanine	M266T290	M90T442
0.780451	0.00795999	Deoxyguanosine	L-Kynurenine	M266T290	M209T352
-0.0721805	0.901704	Deoxyguanosine	Lysine	M266T290	M147T535_2
-0.390977	0.339606	Deoxyguanosine	Methionine	M266T290	M150T395_2
0.150376	0.778557	Deoxyguanosine	Methylguanosine (1)	M266T290	M298T212
0.213534	0.655575	Deoxyguanosine	Methylguanosine (2)	M266T290	M298T295
0.0496241	0.936774	Deoxyguanosine	Methylhistamine	M266T290	M126T423
0.645113	0.0654271	Deoxyguanosine	N6,N6,N6-Trimethyl-L-lysine	M266T290	M189T561
0.302256	0.487795	Deoxyguanosine	N6-methyladenosine	M266T290	M282T83
0.301754	0.507177	Deoxyguanosine	N-Acetyl-L-carnosine	M266T290	M269T471
0.36391	0.38663	Deoxyguanosine	Nicotinamide	M266T290	M123T47_3
0.428922	0.338729	Deoxyguanosine	N-methylnicotinamide	M266T290	M137T42
0.23609	0.610605	Deoxyguanosine	Ornithine	M266T290	M133T537_1
0.577444	0.11206	Deoxyguanosine	Proline	M266T290	M116T424_2
-0.129323	0.813091	Deoxyguanosine	Putrescine	M266T290	M89T518
0.180451	0.719454	Deoxyguanosine	S-Adenosylhomocysteine	M266T290	M385T467
0.499248	0.182619	Deoxyguanosine	S-Adenosylmethionine	M266T290	M399T560
0.119298	0.83352	Deoxyguanosine	Spermidine	M266T290	M146T609
-0.38797	0.340789	Deoxyguanosine	Tryptophan	M266T290	M205T346_2
-0.205366	0.696293	Deoxyguanosine	Phosphocreatine	M266T290	M212T563
0.0947368	0.869535	Deoxyguanosine	Creatine	M266T290	M132T447_3
-0.568421	0.114069	Deoxyinosine	Folate	M251T163	M440T427
-0.505263	0.174736	Deoxyinosine	Glucose	M251T163	M179T424_2
0.335338	0.421549	Deoxyinosine	Glutamic Acid	M251T163	M146T484_3
0.278947	0.550346	Deoxyinosine	GMP	M251T163	M362T516
0.245614	0.607557	Deoxyinosine	IMP	M251T163	M347T498
0.0210526	0.975449	Deoxyinosine	NADH	M251T163	M664T524
0.365414	0.382691	Deoxyinosine	Serine	M251T163	M104T471_2
0.177444	0.726395	Deoxyinosine	Xanthine	M251T163	M151T198_2
0.687218	0.0399462	Deoxyinosine	1-methyladenosine	M251T163	M282T393
0.136842	0.799157	Deoxyinosine	1-methylnicotinamide	M251T163	M137T353_2
0.32782	0.44129	Deoxyinosine	5'-S-Methyl-5'-thioadenosine	M251T163	M298T61_2
0.637594	0.0693146	Deoxyinosine	7-methylguanine	M251T163	M166T192
0.279699	0.534509	Deoxyinosine	Acetylcarnitine	M251T163	M204T426_2
0.255639	0.578075	Deoxyinosine	Acetylspermidine	M251T163	M188T511_2
-0.421053	0.293408	Deoxyinosine	Adenosine	M251T163	M268T129
0.0150376	0.979288	Deoxyinosine	Arginine	M251T163	M175T525_2
0.336842	0.419943	Deoxyinosine	Betaine	M251T163	M118T415_2
0.210526	0.659285	Deoxyinosine	Carnitine	M251T163	M162T455_3
0.0631579	0.916306	Deoxyinosine	Carnosine	M251T163	M227T539
0.329323	0.437688	Deoxyinosine	CDP-choline	M251T163	M489T588
0.354887	0.393718	Deoxyinosine	Choline	M251T163	M104T309_3
0.342857	0.40796	Deoxyinosine	Cystathionine	M251T163	M223T555
0.00451128	0.993625	Deoxyinosine	Deoxyadenosine	M251T163	M252T93
0.276692	0.536696	Deoxyinosine	Dimethylglycine	M251T163	M104T425
0.747368	0.0182112	Deoxyinosine	Dimethyl-L-arginine	M251T163	M203T515_1
0.157895	0.761484	Deoxyinosine	Glutamine	M251T163	M147T468_2
0.156391	0.765705	Deoxyinosine	Glycine	M251T163	M76T459
0.215038	0.652931	Deoxyinosine	GSH	M251T163	M308T495_2
0.403509	0.338729	Deoxyinosine	GSSG	M251T163	M613T593
0.613534	0.0887765	Deoxyinosine	Guanine	M251T163	M152T288_2
-0.165414	0.750393	Deoxyinosine	Guanosine	M251T163	M284T358_1
-0.293233	0.507177	Deoxyinosine	Histamine	M251T163	M112T469
0.556391	0.124988	Deoxyinosine	Histidine	M251T163	M156T544_2
0.249123	0.599325	Deoxyinosine	Hydroxyproline	M251T163	M132T452
0.745865	0.0183112	Deoxyinosine	Hypoxanthine	M251T163	M137T143_2
0.395489	0.334289	Deoxyinosine	Inosine	M251T163	M269T260
0.603008	0.0926502	Deoxyinosine	L-Alanine	M251T163	M90T442
0.744361	0.0184328	Deoxyinosine	L-Kynurenine	M251T163	M209T352
-0.121805	0.827565	Deoxyinosine	Lysine	M251T163	M147T535_2
-0.431579	0.277319	Deoxyinosine	Methionine	M251T163	M150T395_2
0.240602	0.602917	Deoxyinosine	Methylguanosine (1)	M251T163	M298T212
0.348872	0.399611	Deoxyinosine	Methylguanosine (2)	M251T163	M298T295
0.112782	0.838551	Deoxyinosine	Methylhistamine	M251T163	M126T423
0.748872	0.0181345	Deoxyinosine	N6,N6,N6-Trimethyl-L-lysine	M251T163	M189T561
0.190977	0.698367	Deoxyinosine	N6-methyladenosine	M251T163	M282T83
0.475439	0.231149	Deoxyinosine	N-Acetyl-L-carnosine	M251T163	M269T471
0.315789	0.464132	Deoxyinosine	Nicotinamide	M251T163	M123T47_3
0.45098	0.307261	Deoxyinosine	N-methylnicotinamide	M251T163	M137T42
0.100752	0.857838	Deoxyinosine	Ornithine	M251T163	M133T537_1
0.673684	0.0500442	Deoxyinosine	Proline	M251T163	M116T424_2
0.0496241	0.936774	Deoxyinosine	Putrescine	M251T163	M89T518
0.218045	0.645118	Deoxyinosine	S-Adenosylhomocysteine	M251T163	M385T467
0.607519	0.0887765	Deoxyinosine	S-Adenosylmethionine	M251T163	M399T560
0.17193	0.748574	Deoxyinosine	Spermidine	M251T163	M146T609
-0.380451	0.353858	Deoxyinosine	Tryptophan	M251T163	M205T346_2
-0.135191	0.81684	Deoxyinosine	Phosphocreatine	M251T163	M212T563
0.290226	0.515705	Deoxyinosine	Creatine	M251T163	M132T447_3
0.834586	0	Folate	Glucose	M440T427	M179T424_2
-0.303759	0.48514	Folate	Glutamic Acid	M440T427	M146T484_3
-0.331579	0.451947	Folate	GMP	M440T427	M362T516
-0.322807	0.468094	Folate	IMP	M440T427	M347T498
-0.215038	0.652931	Folate	NADH	M440T427	M664T524
0.209023	0.664243	Folate	Serine	M440T427	M104T471_2
-0.081203	0.886263	Folate	Xanthine	M440T427	M151T198_2
-0.461654	0.231149	Folate	1-methyladenosine	M440T427	M282T393
-0.174436	0.732726	Folate	1-methylnicotinamide	M440T427	M137T353_2
-0.384962	0.345428	Folate	5'-S-Methyl-5'-thioadenosine	M440T427	M298T61_2
-0.422556	0.292241	Folate	7-methylguanine	M440T427	M166T192
-0.571429	0.113845	Folate	Acetylcarnitine	M440T427	M204T426_2
-0.557895	0.124263	Folate	Acetylspermidine	M440T427	M188T511_2
0.174436	0.732726	Folate	Adenosine	M440T427	M268T129
0.24812	0.588164	Folate	Arginine	M440T427	M175T525_2
-0.36391	0.38663	Folate	Betaine	M440T427	M118T415_2
-0.574436	0.113623	Folate	Carnitine	M440T427	M162T455_3
-0.144361	0.787578	Folate	Carnosine	M440T427	M227T539
-0.520301	0.155511	Folate	CDP-choline	M440T427	M489T588
-0.157895	0.761484	Folate	Choline	M440T427	M104T309_3
-0.126316	0.818179	Folate	Cystathionine	M440T427	M223T555
-0.117293	0.832765	Folate	Deoxyadenosine	M440T427	M252T93
-0.548872	0.127712	Folate	Dimethylglycine	M440T427	M104T425
-0.500752	0.179793	Folate	Dimethyl-L-arginine	M440T427	M203T515_1
-0.43609	0.270131	Folate	Glutamine	M440T427	M147T468_2
-0.273684	0.544793	Folate	Glycine	M440T427	M76T459
-0.596992	0.0959543	Folate	GSH	M440T427	M308T495_2
-0.529825	0.160068	Folate	GSSG	M440T427	M613T593
-0.347368	0.399611	Folate	Guanine	M440T427	M152T288_2
0.225564	0.633601	Folate	Guanosine	M440T427	M284T358_1
0.157895	0.761484	Folate	Histamine	M440T427	M112T469
-0.741353	0.0187342	Folate	Histidine	M440T427	M156T544_2
-0.549123	0.137768	Folate	Hydroxyproline	M440T427	M132T452
-0.396992	0.333491	Folate	Hypoxanthine	M440T427	M137T143_2
-0.467669	0.225606	Folate	Inosine	M440T427	M269T260
-0.846617	0	Folate	L-Alanine	M440T427	M90T442
-0.557895	0.124263	Folate	L-Kynurenine	M440T427	M209T352
0.484211	0.203466	Folate	Lysine	M440T427	M147T535_2
0.682707	0.042592	Folate	Methionine	M440T427	M150T395_2
0.218045	0.645118	Folate	Methylguanosine (1)	M440T427	M298T212
0.135338	0.802909	Folate	Methylguanosine (2)	M440T427	M298T295
0.0616541	0.919179	Folate	Methylhistamine	M440T427	M126T423
-0.645113	0.0654271	Folate	N6,N6,N6-Trimethyl-L-lysine	M440T427	M189T561
0.180451	0.719454	Folate	N6-methyladenosine	M440T427	M282T83
-0.308772	0.491175	Folate	N-Acetyl-L-carnosine	M440T427	M269T471
-0.102256	0.856614	Folate	Nicotinamide	M440T427	M123T47_3
-0.186275	0.744868	Folate	N-methylnicotinamide	M440T427	M137T42
-0.16391	0.752458	Folate	Ornithine	M440T427	M133T537_1
-0.724812	0.0245853	Folate	Proline	M440T427	M116T424_2
-0.171429	0.740917	Folate	Putrescine	M440T427	M89T518
-0.481203	0.207617	Folate	S-Adenosylhomocysteine	M440T427	M385T467
-0.696241	0.0350881	Folate	S-Adenosylmethionine	M440T427	M399T560
-0.394737	0.347754	Folate	Spermidine	M440T427	M146T609
0.0571429	0.926065	Folate	Tryptophan	M440T427	M205T346_2
-0.47162	0.251984	Folate	Phosphocreatine	M440T427	M212T563
-0.658647	0.0542111	Folate	Creatine	M440T427	M132T447_3
-0.305263	0.48273	Glucose	Glutamic Acid	M179T424_2	M146T484_3
-0.494737	0.207202	Glucose	GMP	M179T424_2	M362T516
-0.296491	0.518304	Glucose	IMP	M179T424_2	M347T498
-0.345865	0.400493	Glucose	NADH	M179T424_2	M664T524
0.196992	0.688545	Glucose	Serine	M179T424_2	M104T471_2
-0.228571	0.629958	Glucose	Xanthine	M179T424_2	M151T198_2
-0.431579	0.277319	Glucose	1-methyladenosine	M179T424_2	M282T393
-0.484211	0.203466	Glucose	1-methylnicotinamide	M179T424_2	M137T353_2
-0.369925	0.373041	Glucose	5'-S-Methyl-5'-thioadenosine	M179T424_2	M298T61_2
-0.556391	0.124988	Glucose	7-methylguanine	M179T424_2	M166T192
-0.604511	0.0918458	Glucose	Acetylcarnitine	M179T424_2	M204T426_2
-0.482707	0.206562	Glucose	Acetylspermidine	M179T424_2	M188T511_2
0.0917293	0.873279	Glucose	Adenosine	M179T424_2	M268T129
0.267669	0.555941	Glucose	Arginine	M179T424_2	M175T525_2
-0.421053	0.293408	Glucose	Betaine	M179T424_2	M118T415_2
-0.430075	0.278377	Glucose	Carnitine	M179T424_2	M162T455_3
-0.278195	0.535454	Glucose	Carnosine	M179T424_2	M227T539
-0.609023	0.0887765	Glucose	CDP-choline	M179T424_2	M489T588
-0.305263	0.48273	Glucose	Choline	M179T424_2	M104T309_3
-0.22406	0.637272	Glucose	Cystathionine	M179T424_2	M223T555
-0.133835	0.807261	Glucose	Deoxyadenosine	M179T424_2	M252T93
-0.766917	0.0126612	Glucose	Dimethylglycine	M179T424_2	M104T425
-0.437594	0.267088	Glucose	Dimethyl-L-arginine	M179T424_2	M203T515_1
-0.341353	0.409235	Glucose	Glutamine	M179T424_2	M147T468_2
-0.216541	0.649014	Glucose	Glycine	M179T424_2	M76T459
-0.664662	0.0514963	Glucose	GSH	M179T424_2	M308T495_2
-0.470175	0.233743	Glucose	GSSG	M179T424_2	M613T593
-0.24812	0.588164	Glucose	Guanine	M179T424_2	M152T288_2
0.219549	0.645118	Glucose	Guanosine	M179T424_2	M284T358_1
-0.0210526	0.975449	Glucose	Histamine	M179T424_2	M112T469
-0.578947	0.110935	Glucose	Histidine	M179T424_2	M156T544_2
-0.596491	0.108748	Glucose	Hydroxyproline	M179T424_2	M132T452
-0.312782	0.469657	Glucose	Hypoxanthine	M179T424_2	M137T143_2
-0.416541	0.29981	Glucose	Inosine	M179T424_2	M269T260
-0.8	0.0033478	Glucose	L-Alanine	M179T424_2	M90T442
-0.664662	0.0514963	Glucose	L-Kynurenine	M179T424_2	M209T352
0.679699	0.0447048	Glucose	Lysine	M179T424_2	M147T535_2
0.760902	0.0148153	Glucose	Methionine	M179T424_2	M150T395_2
0.180451	0.719454	Glucose	Methylguanosine (1)	M179T424_2	M298T212
0.138346	0.796602	Glucose	Methylguanosine (2)	M179T424_2	M298T295
0.0451128	0.943491	Glucose	Methylhistamine	M179T424_2	M126T423
-0.538346	0.136244	Glucose	N6,N6,N6-Trimethyl-L-lysine	M179T424_2	M189T561
0.126316	0.818179	Glucose	N6-methyladenosine	M179T424_2	M282T83
-0.126316	0.825914	Glucose	N-Acetyl-L-carnosine	M179T424_2	M269T471
-0.0421053	0.947345	Glucose	Nicotinamide	M179T424_2	M123T47_3
-0.367647	0.420634	Glucose	N-methylnicotinamide	M179T424_2	M137T42
-0.0225564	0.975017	Glucose	Ornithine	M179T424_2	M133T537_1
-0.685714	0.0405597	Glucose	Proline	M179T424_2	M116T424_2
-0.168421	0.745402	Glucose	Putrescine	M179T424_2	M89T518
-0.291729	0.511105	Glucose	S-Adenosylhomocysteine	M179T424_2	M385T467
-0.61203	0.0887765	Glucose	S-Adenosylmethionine	M179T424_2	M399T560
-0.222807	0.649014	Glucose	Spermidine	M179T424_2	M146T609
0.326316	0.444258	Glucose	Tryptophan	M179T424_2	M205T346_2
-0.366357	0.400493	Glucose	Phosphocreatine	M179T424_2	M212T563
-0.491729	0.194475	Glucose	Creatine	M179T424_2	M132T447_3
-0.117544	0.835511	Glutamic Acid	GMP	M146T484_3	M362T516
-0.126316	0.825914	Glutamic Acid	IMP	M146T484_3	M347T498
-0.0526316	0.932874	Glutamic Acid	NADH	M146T484_3	M664T524
0.0646617	0.914548	Glutamic Acid	Serine	M146T484_3	M104T471_2
-0.362406	0.389105	Glutamic Acid	Xanthine	M146T484_3	M151T198_2
0.297744	0.494206	Glutamic Acid	1-methyladenosine	M146T484_3	M282T393
0.354887	0.393718	Glutamic Acid	1-methylnicotinamide	M146T484_3	M137T353_2
0.106767	0.850319	Glutamic Acid	5'-S-Methyl-5'-thioadenosine	M146T484_3	M298T61_2
0.24812	0.588164	Glutamic Acid	7-methylguanine	M146T484_3	M166T192
0.100752	0.857838	Glutamic Acid	Acetylcarnitine	M146T484_3	M204T426_2
0.357895	0.392355	Glutamic Acid	Acetylspermidine	M146T484_3	M188T511_2
-0.0496241	0.936774	Glutamic Acid	Adenosine	M146T484_3	M268T129
-0.0887218	0.875293	Glutamic Acid	Arginine	M146T484_3	M175T525_2
0.287218	0.519697	Glutamic Acid	Betaine	M146T484_3	M118T415_2
-0.0105263	0.987937	Glutamic Acid	Carnitine	M146T484_3	M162T455_3
-0.252632	0.583223	Glutamic Acid	Carnosine	M146T484_3	M227T539
-0.075188	0.898095	Glutamic Acid	CDP-choline	M146T484_3	M489T588
-0.043609	0.944821	Glutamic Acid	Choline	M146T484_3	M104T309_3
0.00300752	0.995023	Glutamic Acid	Cystathionine	M146T484_3	M223T555
0.132331	0.807409	Glutamic Acid	Deoxyadenosine	M146T484_3	M252T93
0.043609	0.944821	Glutamic Acid	Dimethylglycine	M146T484_3	M104T425
0.0887218	0.875293	Glutamic Acid	Dimethyl-L-arginine	M146T484_3	M203T515_1
-0.075188	0.898095	Glutamic Acid	Glutamine	M146T484_3	M147T468_2
-0.21203	0.655575	Glutamic Acid	Glycine	M146T484_3	M76T459
0.0887218	0.875293	Glutamic Acid	GSH	M146T484_3	M308T495_2
0.470175	0.233743	Glutamic Acid	GSSG	M146T484_3	M613T593
0.503759	0.176183	Glutamic Acid	Guanine	M146T484_3	M152T288_2
0.145865	0.785019	Glutamic Acid	Guanosine	M146T484_3	M284T358_1
-0.535338	0.137768	Glutamic Acid	Histamine	M146T484_3	M112T469
0.141353	0.792693	Glutamic Acid	Histidine	M146T484_3	M156T544_2
0.508772	0.187693	Glutamic Acid	Hydroxyproline	M146T484_3	M132T452
0.21203	0.655575	Glutamic Acid	Hypoxanthine	M146T484_3	M137T143_2
0.109774	0.842662	Glutamic Acid	Inosine	M146T484_3	M269T260
0.138346	0.796602	Glutamic Acid	L-Alanine	M146T484_3	M90T442
0.428571	0.280147	Glutamic Acid	L-Kynurenine	M146T484_3	M209T352
-0.0105263	0.987937	Glutamic Acid	Lysine	M146T484_3	M147T535_2
-0.087218	0.877156	Glutamic Acid	Methionine	M146T484_3	M150T395_2
-0.142857	0.789532	Glutamic Acid	Methylguanosine (1)	M146T484_3	M298T212
-0.0796992	0.888101	Glutamic Acid	Methylguanosine (2)	M146T484_3	M298T295
-0.257143	0.575837	Glutamic Acid	Methylhistamine	M146T484_3	M126T423
0.0796992	0.888101	Glutamic Acid	N6,N6,N6-Trimethyl-L-lysine	M146T484_3	M189T561
0.138346	0.796602	Glutamic Acid	N6-methyladenosine	M146T484_3	M282T83
0.0929825	0.873426	Glutamic Acid	N-Acetyl-L-carnosine	M146T484_3	M269T471
0.0541353	0.930613	Glutamic Acid	Nicotinamide	M146T484_3	M123T47_3
0.178922	0.754405	Glutamic Acid	N-methylnicotinamide	M146T484_3	M137T42
0.160902	0.756967	Glutamic Acid	Ornithine	M146T484_3	M133T537_1
0.389474	0.340516	Glutamic Acid	Proline	M146T484_3	M116T424_2
0.109774	0.842662	Glutamic Acid	Putrescine	M146T484_3	M89T518
0.0270677	0.970422	Glutamic Acid	S-Adenosylhomocysteine	M146T484_3	M385T467
0.126316	0.818179	Glutamic Acid	S-Adenosylmethionine	M146T484_3	M399T560
0.17193	0.748574	Glutamic Acid	Spermidine	M146T484_3	M146T609
-0.0631579	0.916306	Glutamic Acid	Tryptophan	M146T484_3	M205T346_2
0.116615	0.842662	Glutamic Acid	Phosphocreatine	M146T484_3	M212T563
0.0481203	0.939049	Glutamic Acid	Creatine	M146T484_3	M132T447_3
0.738596	0.0245853	GMP	IMP	M362T516	M347T498
0.622807	0.0887765	GMP	NADH	M362T516	M664T524
-0.122807	0.831426	GMP	Serine	M362T516	M104T471_2
0.103509	0.857838	GMP	Xanthine	M362T516	M151T198_2
0.294737	0.521123	GMP	1-methyladenosine	M362T516	M282T393
0.0649123	0.916442	GMP	1-methylnicotinamide	M362T516	M137T353_2
0.608772	0.0983149	GMP	5'-S-Methyl-5'-thioadenosine	M362T516	M298T61_2
0.117544	0.835511	GMP	7-methylguanine	M362T516	M166T192
0.291228	0.52681	GMP	Acetylcarnitine	M362T516	M204T426_2
0.447368	0.271139	GMP	Acetylspermidine	M362T516	M188T511_2
-0.315789	0.48152	GMP	Adenosine	M362T516	M268T129
-0.136842	0.807409	GMP	Arginine	M362T516	M175T525_2
-0.187719	0.716911	GMP	Betaine	M362T516	M118T415_2
0.257895	0.586817	GMP	Carnitine	M362T516	M162T455_3
0.201754	0.690761	GMP	Carnosine	M362T516	M227T539
0.554386	0.135235	GMP	CDP-choline	M362T516	M489T588
0.0701754	0.910449	GMP	Choline	M362T516	M104T309_3
0.126316	0.825914	GMP	Cystathionine	M362T516	M223T555
-0.0877193	0.880686	GMP	Deoxyadenosine	M362T516	M252T93
0.480702	0.225606	GMP	Dimethylglycine	M362T516	M104T425
0.114035	0.842148	GMP	Dimethyl-L-arginine	M362T516	M203T515_1
0.335088	0.445319	GMP	Glutamine	M362T516	M147T468_2
0.170175	0.750393	GMP	Glycine	M362T516	M76T459
0.810526	0.0033478	GMP	GSH	M362T516	M308T495_2
0.0361197	0.961426	GMP	GSSG	M362T516	M613T593
0.114035	0.842148	GMP	Guanine	M362T516	M152T288_2
-0.55614	0.133241	GMP	Guanosine	M362T516	M284T358_1
0.363158	0.394972	GMP	Histamine	M362T516	M112T469
0.545614	0.142038	GMP	Histidine	M362T516	M156T544_2
0.162023	0.775998	GMP	Hydroxyproline	M362T516	M132T452
0.0438596	0.947345	GMP	Hypoxanthine	M362T516	M137T143_2
-0.201754	0.690761	GMP	Inosine	M362T516	M269T260
0.470175	0.233743	GMP	L-Alanine	M362T516	M90T442
0.342105	0.428556	GMP	L-Kynurenine	M362T516	M209T352
-0.607018	0.0996145	GMP	Lysine	M362T516	M147T535_2
-0.391228	0.353858	GMP	Methionine	M362T516	M150T395_2
-0.166667	0.755963	GMP	Methylguanosine (1)	M362T516	M298T212
-0.233333	0.633194	GMP	Methylguanosine (2)	M362T516	M298T295
0.00701754	0.992748	GMP	Methylhistamine	M362T516	M126T423
0.442105	0.278377	GMP	N6,N6,N6-Trimethyl-L-lysine	M362T516	M189T561
-0.473684	0.231149	GMP	N6-methyladenosine	M362T516	M282T83
-0.271414	0.578075	GMP	N-Acetyl-L-carnosine	M362T516	M269T471
-0.119298	0.83352	GMP	Nicotinamide	M362T516	M123T47_3
0.0617647	0.930985	GMP	N-methylnicotinamide	M362T516	M137T42
-0.0421053	0.950973	GMP	Ornithine	M362T516	M133T537_1
0.187719	0.716911	GMP	Proline	M362T516	M116T424_2
0.280702	0.547467	GMP	Putrescine	M362T516	M89T518
0.214035	0.665482	GMP	S-Adenosylhomocysteine	M362T516	M385T467
0.589474	0.113623	GMP	S-Adenosylmethionine	M362T516	M399T560
-0.147575	0.796602	GMP	Spermidine	M362T516	M146T609
-0.0578947	0.928091	GMP	Tryptophan	M362T516	M205T346_2
0.443627	0.317256	GMP	Phosphocreatine	M362T516	M212T563
0.484211	0.221433	GMP	Creatine	M362T516	M132T447_3
0.566667	0.126661	IMP	NADH	M347T498	M664T524
-0.119298	0.83352	IMP	Serine	M347T498	M104T471_2
0.00701754	0.992748	IMP	Xanthine	M347T498	M151T198_2
0.0105263	0.988242	IMP	1-methyladenosine	M347T498	M282T393
-0.1	0.865529	IMP	1-methylnicotinamide	M347T498	M137T353_2
0.440351	0.280147	IMP	5'-S-Methyl-5'-thioadenosine	M347T498	M298T61_2
-0.0175439	0.979131	IMP	7-methylguanine	M347T498	M166T192
0.361404	0.399611	IMP	Acetylcarnitine	M347T498	M204T426_2
0.492982	0.208699	IMP	Acetylspermidine	M347T498	M188T511_2
-0.487719	0.216582	IMP	Adenosine	M347T498	M268T129
-0.1	0.865529	IMP	Arginine	M347T498	M175T525_2
0.0368421	0.959116	IMP	Betaine	M347T498	M118T415_2
0.431579	0.29437	IMP	Carnitine	M347T498	M162T455_3
0.264912	0.575837	IMP	Carnosine	M347T498	M227T539
0.278947	0.550346	IMP	CDP-choline	M347T498	M489T588
-0.0631579	0.919512	IMP	Choline	M347T498	M104T309_3
-0.210526	0.674182	IMP	Cystathionine	M347T498	M223T555
-0.412281	0.328731	IMP	Deoxyadenosine	M347T498	M252T93
0.285965	0.535454	IMP	Dimethylglycine	M347T498	M104T425
0.1	0.865529	IMP	Dimethyl-L-arginine	M347T498	M203T515_1
0.54386	0.144842	IMP	Glutamine	M347T498	M147T468_2
0.0368421	0.959116	IMP	Glycine	M347T498	M76T459
0.561404	0.128264	IMP	GSH	M347T498	M308T495_2
0.263158	0.588164	IMP	GSSG	M347T498	M613T593
0.0245614	0.975017	IMP	Guanine	M347T498	M152T288_2
-0.65614	0.0663016	IMP	Guanosine	M347T498	M284T358_1
0.208772	0.67676	IMP	Histamine	M347T498	M112T469
0.435088	0.291422	IMP	Histidine	M347T498	M156T544_2
-0.124871	0.832765	IMP	Hydroxyproline	M347T498	M132T452
0.045614	0.944558	IMP	Hypoxanthine	M347T498	M137T143_2
-0.0175439	0.979131	IMP	Inosine	M347T498	M269T260
0.405263	0.337377	IMP	L-Alanine	M347T498	M90T442
0.0842105	0.886263	IMP	L-Kynurenine	M347T498	M209T352
-0.354386	0.403414	IMP	Lysine	M347T498	M147T535_2
-0.240351	0.617231	IMP	Methionine	M347T498	M150T395_2
-0.396491	0.345428	IMP	Methylguanosine (1)	M347T498	M298T212
-0.473684	0.231149	IMP	Methylguanosine (2)	M347T498	M298T295
0.0333333	0.963195	IMP	Methylhistamine	M347T498	M126T423
0.382456	0.369663	IMP	N6,N6,N6-Trimethyl-L-lysine	M347T498	M189T561
-0.587719	0.113845	IMP	N6-methyladenosine	M347T498	M282T83
-0.0918473	0.879016	IMP	N-Acetyl-L-carnosine	M347T498	M269T471
0.0596491	0.926065	IMP	Nicotinamide	M347T498	M123T47_3
0.188235	0.750393	IMP	N-methylnicotinamide	M347T498	M137T42
0.022807	0.975449	IMP	Ornithine	M347T498	M133T537_1
0.112281	0.844289	IMP	Proline	M347T498	M116T424_2
0.494737	0.207202	IMP	Putrescine	M347T498	M89T518
0.0403509	0.952263	IMP	S-Adenosylhomocysteine	M347T498	M385T467
0.501754	0.197057	IMP	S-Adenosylmethionine	M347T498	M399T560
-0.430341	0.317256	IMP	Spermidine	M347T498	M146T609
0.0210526	0.97588	IMP	Tryptophan	M347T498	M205T346_2
0.487745	0.249312	IMP	Phosphocreatine	M347T498	M212T563
0.682456	0.0514963	IMP	Creatine	M347T498	M132T447_3
-0.392481	0.338729	NADH	Serine	M664T524	M104T471_2
-0.147368	0.782459	NADH	Xanthine	M664T524	M151T198_2
-0.0180451	0.977918	NADH	1-methyladenosine	M664T524	M282T393
-0.0165414	0.979131	NADH	1-methylnicotinamide	M664T524	M137T353_2
0.506767	0.173972	NADH	5'-S-Methyl-5'-thioadenosine	M664T524	M298T61_2
-0.0766917	0.896588	NADH	7-methylguanine	M664T524	M166T192
0.479699	0.208699	NADH	Acetylcarnitine	M664T524	M204T426_2
0.278195	0.535454	NADH	Acetylspermidine	M664T524	M188T511_2
-0.103759	0.854131	NADH	Adenosine	M664T524	M268T129
0.00601504	0.992748	NADH	Arginine	M664T524	M175T525_2
-0.0451128	0.943491	NADH	Betaine	M664T524	M118T415_2
0.344361	0.403901	NADH	Carnitine	M664T524	M162T455_3
0.511278	0.167838	NADH	Carnosine	M664T524	M227T539
0.350376	0.399611	NADH	CDP-choline	M664T524	M489T588
0.0315789	0.963554	NADH	Choline	M664T524	M104T309_3
0.120301	0.830686	NADH	Cystathionine	M664T524	M223T555
0.0330827	0.961426	NADH	Deoxyadenosine	M664T524	M252T93
0.24812	0.588164	NADH	Dimethylglycine	M664T524	M104T425
-0.166917	0.748574	NADH	Dimethyl-L-arginine	M664T524	M203T515_1
0.252632	0.583223	NADH	Glutamine	M664T524	M147T468_2
0.0330827	0.961426	NADH	Glycine	M664T524	M76T459
0.72782	0.0233949	NADH	GSH	M664T524	M308T495_2
0.368421	0.392355	NADH	GSSG	M664T524	M613T593
-0.181955	0.716911	NADH	Guanine	M664T524	M152T288_2
-0.26015	0.57075	NADH	Guanosine	M664T524	M284T358_1
0.118797	0.831426	NADH	Histamine	M664T524	M112T469
0.329323	0.437688	NADH	Histidine	M664T524	M156T544_2
-0.0508772	0.936774	NADH	Hydroxyproline	M664T524	M132T452
-0.0210526	0.975449	NADH	Hypoxanthine	M664T524	M137T143_2
0.13985	0.796456	NADH	Inosine	M664T524	M269T260
0.2	0.682291	NADH	L-Alanine	M664T524	M90T442
0.227068	0.633194	NADH	L-Kynurenine	M664T524	M209T352
-0.466165	0.226869	NADH	Lysine	M664T524	M147T535_2
-0.359398	0.391055	NADH	Methionine	M664T524	M150T395_2
-0.270677	0.550346	NADH	Methylguanosine (1)	M664T524	M298T212
-0.457143	0.234308	NADH	Methylguanosine (2)	M664T524	M298T295
-0.398496	0.333436	NADH	Methylhistamine	M664T524	M126T423
0.0225564	0.975017	NADH	N6,N6,N6-Trimethyl-L-lysine	M664T524	M189T561
-0.464662	0.228158	NADH	N6-methyladenosine	M664T524	M282T83
0.108772	0.851643	NADH	N-Acetyl-L-carnosine	M664T524	M269T471
-0.165414	0.750393	NADH	Nicotinamide	M664T524	M123T47_3
-0.137255	0.821311	NADH	N-methylnicotinamide	M664T524	M137T42
-0.162406	0.754405	NADH	Ornithine	M664T524	M133T537_1
-0.0842105	0.881438	NADH	Proline	M664T524	M116T424_2
0.147368	0.782459	NADH	Putrescine	M664T524	M89T518
0.384962	0.345428	NADH	S-Adenosylhomocysteine	M664T524	M385T467
0.305263	0.48273	NADH	S-Adenosylmethionine	M664T524	M399T560
-0.329825	0.454972	NADH	Spermidine	M664T524	M146T609
-0.159398	0.75892	NADH	Tryptophan	M664T524	M205T346_2
0.632611	0.0926502	NADH	Phosphocreatine	M664T524	M212T563
0.53985	0.135235	NADH	Creatine	M664T524	M132T447_3
0.368421	0.376239	Serine	Xanthine	M104T471_2	M151T198_2
0.320301	0.454972	Serine	1-methyladenosine	M104T471_2	M282T393
0.0195489	0.97588	Serine	1-methylnicotinamide	M104T471_2	M137T353_2
-0.225564	0.633601	Serine	5'-S-Methyl-5'-thioadenosine	M104T471_2	M298T61_2
0.333835	0.425709	Serine	7-methylguanine	M104T471_2	M166T192
-0.109774	0.842662	Serine	Acetylcarnitine	M104T471_2	M204T426_2
-0.335338	0.421549	Serine	Acetylspermidine	M104T471_2	M188T511_2
-0.0180451	0.977918	Serine	Adenosine	M104T471_2	M268T129
0.24812	0.588164	Serine	Arginine	M104T471_2	M175T525_2
0.0075188	0.992397	Serine	Betaine	M104T471_2	M118T415_2
-0.103759	0.854131	Serine	Carnitine	M104T471_2	M162T455_3
-0.0496241	0.936774	Serine	Carnosine	M104T471_2	M227T539
0.145865	0.785019	Serine	CDP-choline	M104T471_2	M489T588
0.518797	0.15614	Serine	Choline	M104T471_2	M104T309_3
0.141353	0.792693	Serine	Cystathionine	M104T471_2	M223T555
-0.0676692	0.910449	Serine	Deoxyadenosine	M104T471_2	M252T93
-0.2	0.682291	Serine	Dimethylglycine	M104T471_2	M104T425
0.378947	0.355	Serine	Dimethyl-L-arginine	M104T471_2	M203T515_1
-0.160902	0.756967	Serine	Glutamine	M104T471_2	M147T468_2
0.389474	0.340516	Serine	Glycine	M104T471_2	M76T459
-0.294737	0.504566	Serine	GSH	M104T471_2	M308T495_2
0.0122807	0.985571	Serine	GSSG	M104T471_2	M613T593
0.354887	0.393718	Serine	Guanine	M104T471_2	M152T288_2
0.100752	0.857838	Serine	Guanosine	M104T471_2	M284T358_1
-0.087218	0.877156	Serine	Histamine	M104T471_2	M112T469
0.0646617	0.914548	Serine	Histidine	M104T471_2	M156T544_2
-0.296491	0.518304	Serine	Hydroxyproline	M104T471_2	M132T452
0.47218	0.220748	Serine	Hypoxanthine	M104T471_2	M137T143_2
0.203008	0.67676	Serine	Inosine	M104T471_2	M269T260
0.112782	0.838551	Serine	L-Alanine	M104T471_2	M90T442
0.102256	0.856614	Serine	L-Kynurenine	M104T471_2	M209T352
0.321805	0.451947	Serine	Lysine	M104T471_2	M147T535_2
0.237594	0.608243	Serine	Methionine	M104T471_2	M150T395_2
0.392481	0.338729	Serine	Methylguanosine (1)	M104T471_2	M298T212
0.521805	0.153009	Serine	Methylguanosine (2)	M104T471_2	M298T295
0.350376	0.399611	Serine	Methylhistamine	M104T471_2	M126T423
0.00451128	0.993625	Serine	N6,N6,N6-Trimethyl-L-lysine	M104T471_2	M189T561
0.455639	0.236399	Serine	N6-methyladenosine	M104T471_2	M282T83
-0.0754386	0.900616	Serine	N-Acetyl-L-carnosine	M104T471_2	M269T471
0.627068	0.0753896	Serine	Nicotinamide	M104T471_2	M123T47_3
0.566176	0.153009	Serine	N-methylnicotinamide	M104T471_2	M137T42
0.141353	0.792693	Serine	Ornithine	M104T471_2	M133T537_1
0.0345865	0.960388	Serine	Proline	M104T471_2	M116T424_2
-0.251128	0.585492	Serine	Putrescine	M104T471_2	M89T518
-0.290226	0.515705	Serine	S-Adenosylhomocysteine	M104T471_2	M385T467
0.00601504	0.992748	Serine	S-Adenosylmethionine	M104T471_2	M399T560
0.0947368	0.873279	Serine	Spermidine	M104T471_2	M146T609
0	1	Serine	Tryptophan	M104T471_2	M205T346_2
-0.44066	0.29981	Serine	Phosphocreatine	M104T471_2	M212T563
-0.192481	0.697953	Serine	Creatine	M104T471_2	M132T447_3
0.0902256	0.873426	Xanthine	1-methyladenosine	M151T198_2	M282T393
0.174436	0.732726	Xanthine	1-methylnicotinamide	M151T198_2	M137T353_2
-0.0646617	0.914548	Xanthine	5'-S-Methyl-5'-thioadenosine	M151T198_2	M298T61_2
0.554887	0.125068	Xanthine	7-methylguanine	M151T198_2	M166T192
0.240602	0.602917	Xanthine	Acetylcarnitine	M151T198_2	M204T426_2
-0.0526316	0.932874	Xanthine	Acetylspermidine	M151T198_2	M188T511_2
-0.213534	0.655575	Xanthine	Adenosine	M151T198_2	M268T129
0.0646617	0.914548	Xanthine	Arginine	M151T198_2	M175T525_2
0.302256	0.487795	Xanthine	Betaine	M151T198_2	M118T415_2
0.371429	0.370537	Xanthine	Carnitine	M151T198_2	M162T455_3
0.126316	0.818179	Xanthine	Carnosine	M151T198_2	M227T539
0.416541	0.29981	Xanthine	CDP-choline	M151T198_2	M489T588
0.293233	0.507177	Xanthine	Choline	M151T198_2	M104T309_3
0.237594	0.608243	Xanthine	Cystathionine	M151T198_2	M223T555
-0.118797	0.831426	Xanthine	Deoxyadenosine	M151T198_2	M252T93
0.285714	0.521716	Xanthine	Dimethylglycine	M151T198_2	M104T425
0.457143	0.234308	Xanthine	Dimethyl-L-arginine	M151T198_2	M203T515_1
0.275188	0.542032	Xanthine	Glutamine	M151T198_2	M147T468_2
0.258647	0.573611	Xanthine	Glycine	M151T198_2	M76T459
0.0345865	0.960388	Xanthine	GSH	M151T198_2	M308T495_2
-0.214035	0.665482	Xanthine	GSSG	M151T198_2	M613T593
-0.15188	0.775998	Xanthine	Guanine	M151T198_2	M152T288_2
-0.415038	0.30383	Xanthine	Guanosine	M151T198_2	M284T358_1
0.0631579	0.916306	Xanthine	Histamine	M151T198_2	M112T469
0.246617	0.592996	Xanthine	Histidine	M151T198_2	M156T544_2
-0.0754386	0.900616	Xanthine	Hydroxyproline	M151T198_2	M132T452
0.300752	0.490993	Xanthine	Hypoxanthine	M151T198_2	M137T143_2
0.148872	0.780798	Xanthine	Inosine	M151T198_2	M269T260
0.418045	0.298579	Xanthine	L-Alanine	M151T198_2	M90T442
0.0421053	0.947345	Xanthine	L-Kynurenine	M151T198_2	M209T352
-0.333835	0.425709	Xanthine	Lysine	M151T198_2	M147T535_2
-0.201504	0.679791	Xanthine	Methionine	M151T198_2	M150T395_2
0.261654	0.565966	Xanthine	Methylguanosine (1)	M151T198_2	M298T212
0.425564	0.287186	Xanthine	Methylguanosine (2)	M151T198_2	M298T295
0.317293	0.461717	Xanthine	Methylhistamine	M151T198_2	M126T423
0.13985	0.796456	Xanthine	N6,N6,N6-Trimethyl-L-lysine	M151T198_2	M189T561
-0.0315789	0.963554	Xanthine	N6-methyladenosine	M151T198_2	M282T83
-0.0438596	0.947345	Xanthine	N-Acetyl-L-carnosine	M151T198_2	M269T471
0.0496241	0.936774	Xanthine	Nicotinamide	M151T198_2	M123T47_3
0.605392	0.123852	Xanthine	N-methylnicotinamide	M151T198_2	M137T42
-0.114286	0.835511	Xanthine	Ornithine	M151T198_2	M133T537_1
0.308271	0.480334	Xanthine	Proline	M151T198_2	M116T424_2
-0.112782	0.838551	Xanthine	Putrescine	M151T198_2	M89T518
0.075188	0.898095	Xanthine	S-Adenosylhomocysteine	M151T198_2	M385T467
0.227068	0.633194	Xanthine	S-Adenosylmethionine	M151T198_2	M399T560
0.173684	0.745402	Xanthine	Spermidine	M151T198_2	M146T609
-0.0496241	0.936774	Xanthine	Tryptophan	M151T198_2	M205T346_2
-0.201238	0.701763	Xanthine	Phosphocreatine	M151T198_2	M212T563
0.144361	0.787578	Xanthine	Creatine	M151T198_2	M132T447_3
0.0120301	0.985421	1-methyladenosine	1-methylnicotinamide	M282T393	M137T353_2
0.389474	0.340516	1-methyladenosine	5'-S-Methyl-5'-thioadenosine	M282T393	M298T61_2
0.514286	0.163209	1-methyladenosine	7-methylguanine	M282T393	M166T192
0.0556391	0.928714	1-methyladenosine	Acetylcarnitine	M282T393	M204T426_2
0.178947	0.723245	1-methyladenosine	Acetylspermidine	M282T393	M188T511_2
-0.0135338	0.982894	1-methyladenosine	Adenosine	M282T393	M268T129
0.132331	0.807409	1-methyladenosine	Arginine	M282T393	M175T525_2
0.120301	0.830686	1-methyladenosine	Betaine	M282T393	M118T415_2
-0.0225564	0.975017	1-methyladenosine	Carnitine	M282T393	M162T455_3
-0.0857143	0.879016	1-methyladenosine	Carnosine	M282T393	M227T539
0.524812	0.150587	1-methyladenosine	CDP-choline	M282T393	M489T588
0.454135	0.238509	1-methyladenosine	Choline	M282T393	M104T309_3
0.618045	0.0842318	1-methyladenosine	Cystathionine	M282T393	M223T555
0.281203	0.531752	1-methyladenosine	Deoxyadenosine	M282T393	M252T93
0.190977	0.698367	1-methyladenosine	Dimethylglycine	M282T393	M104T425
0.610526	0.0887765	1-methyladenosine	Dimethyl-L-arginine	M282T393	M203T515_1
0.130827	0.810554	1-methyladenosine	Glutamine	M282T393	M147T468_2
0.475188	0.216582	1-methyladenosine	Glycine	M282T393	M76T459
0.390977	0.339606	1-methyladenosine	GSH	M282T393	M308T495_2
0.184211	0.723245	1-methyladenosine	GSSG	M282T393	M613T593
0.553383	0.126518	1-methyladenosine	Guanine	M282T393	M152T288_2
-0.00601504	0.992748	1-methyladenosine	Guanosine	M282T393	M284T358_1
-0.230075	0.625775	1-methyladenosine	Histamine	M282T393	M112T469
0.451128	0.244113	1-methyladenosine	Histidine	M282T393	M156T544_2
0.287719	0.534509	1-methyladenosine	Hydroxyproline	M282T393	M132T452
0.589474	0.100603	1-methyladenosine	Hypoxanthine	M282T393	M137T143_2
0.114286	0.835511	1-methyladenosine	Inosine	M282T393	M269T260
0.547368	0.128264	1-methyladenosine	L-Alanine	M282T393	M90T442
0.568421	0.114069	1-methyladenosine	L-Kynurenine	M282T393	M209T352
-0.242105	0.599325	1-methyladenosine	Lysine	M282T393	M147T535_2
-0.261654	0.565966	1-methyladenosine	Methionine	M282T393	M150T395_2
0.431579	0.277319	1-methyladenosine	Methylguanosine (1)	M282T393	M298T212
0.526316	0.149408	1-methyladenosine	Methylguanosine (2)	M282T393	M298T295
0.111278	0.841647	1-methyladenosine	Methylhistamine	M282T393	M126T423
0.378947	0.355	1-methyladenosine	N6,N6,N6-Trimethyl-L-lysine	M282T393	M189T561
0.404511	0.320041	1-methyladenosine	N6-methyladenosine	M282T393	M282T83
0.249123	0.599325	1-methyladenosine	N-Acetyl-L-carnosine	M282T393	M269T471
0.315789	0.464132	1-methyladenosine	Nicotinamide	M282T393	M123T47_3
0.264706	0.600052	1-methyladenosine	N-methylnicotinamide	M282T393	M137T42
0.184962	0.714315	1-methyladenosine	Ornithine	M282T393	M133T537_1
0.643609	0.06567	1-methyladenosine	Proline	M282T393	M116T424_2
-0.239098	0.60652	1-methyladenosine	Putrescine	M282T393	M89T518
0.41203	0.30977	1-methyladenosine	S-Adenosylhomocysteine	M282T393	M385T467
0.544361	0.129821	1-methyladenosine	S-Adenosylmethionine	M282T393	M399T560
0.310526	0.488472	1-methyladenosine	Spermidine	M282T393	M146T609
-0.17594	0.728943	1-methyladenosine	Tryptophan	M282T393	M205T346_2
0.0402477	0.955533	1-methyladenosine	Phosphocreatine	M282T393	M212T563
0.21203	0.655575	1-methyladenosine	Creatine	M282T393	M132T447_3
0.087218	0.877156	1-methylnicotinamide	5'-S-Methyl-5'-thioadenosine	M137T353_2	M298T61_2
0.430075	0.278377	1-methylnicotinamide	7-methylguanine	M137T353_2	M166T192
0.190977	0.698367	1-methylnicotinamide	Acetylcarnitine	M137T353_2	M204T426_2
0.243609	0.598887	1-methylnicotinamide	Acetylspermidine	M137T353_2	M188T511_2
0.228571	0.629958	1-methylnicotinamide	Adenosine	M137T353_2	M268T129
-0.00300752	0.995023	1-methylnicotinamide	Arginine	M137T353_2	M175T525_2
0.396992	0.333491	1-methylnicotinamide	Betaine	M137T353_2	M118T415_2
0.0165414	0.979131	1-methylnicotinamide	Carnitine	M137T353_2	M162T455_3
0.38797	0.340789	1-methylnicotinamide	Carnosine	M137T353_2	M227T539
0.171429	0.740917	1-methylnicotinamide	CDP-choline	M137T353_2	M489T588
0.15188	0.775998	1-methylnicotinamide	Choline	M137T353_2	M104T309_3
0.243609	0.598887	1-methylnicotinamide	Cystathionine	M137T353_2	M223T555
-0.13985	0.796456	1-methylnicotinamide	Deoxyadenosine	M137T353_2	M252T93
0.218045	0.645118	1-methylnicotinamide	Dimethylglycine	M137T353_2	M104T425
0.00300752	0.995023	1-methylnicotinamide	Dimethyl-L-arginine	M137T353_2	M203T515_1
0.150376	0.778557	1-methylnicotinamide	Glutamine	M137T353_2	M147T468_2
0.0300752	0.96622	1-methylnicotinamide	Glycine	M137T353_2	M76T459
0.0631579	0.916306	1-methylnicotinamide	GSH	M137T353_2	M308T495_2
0.0684211	0.912783	1-methylnicotinamide	GSSG	M137T353_2	M613T593
0.0120301	0.985421	1-methylnicotinamide	Guanine	M137T353_2	M152T288_2
0.0736842	0.899902	1-methylnicotinamide	Guanosine	M137T353_2	M284T358_1
-0.219549	0.645118	1-methylnicotinamide	Histamine	M137T353_2	M112T469
-0.00451128	0.993625	1-methylnicotinamide	Histidine	M137T353_2	M156T544_2
0.573684	0.123852	1-methylnicotinamide	Hydroxyproline	M137T353_2	M132T452
-0.0526316	0.932874	1-methylnicotinamide	Hypoxanthine	M137T353_2	M137T143_2
0.291729	0.511105	1-methylnicotinamide	Inosine	M137T353_2	M269T260
0.124812	0.821311	1-methylnicotinamide	L-Alanine	M137T353_2	M90T442
0.442105	0.259464	1-methylnicotinamide	L-Kynurenine	M137T353_2	M209T352
-0.261654	0.565966	1-methylnicotinamide	Lysine	M137T353_2	M147T535_2
-0.378947	0.355	1-methylnicotinamide	Methionine	M137T353_2	M150T395_2
-0.278195	0.535454	1-methylnicotinamide	Methylguanosine (1)	M137T353_2	M298T212
-0.243609	0.598887	1-methylnicotinamide	Methylguanosine (2)	M137T353_2	M298T295
-0.263158	0.565966	1-methylnicotinamide	Methylhistamine	M137T353_2	M126T423
-0.0571429	0.926065	1-methylnicotinamide	N6,N6,N6-Trimethyl-L-lysine	M137T353_2	M189T561
0.081203	0.886263	1-methylnicotinamide	N6-methyladenosine	M137T353_2	M282T83
-0.0859649	0.882749	1-methylnicotinamide	N-Acetyl-L-carnosine	M137T353_2	M269T471
0.0180451	0.977918	1-methylnicotinamide	Nicotinamide	M137T353_2	M123T47_3
0.311275	0.523103	1-methylnicotinamide	N-methylnicotinamide	M137T353_2	M137T42
-0.213534	0.655575	1-methylnicotinamide	Ornithine	M137T353_2	M133T537_1
0.243609	0.598887	1-methylnicotinamide	Proline	M137T353_2	M116T424_2
-0.135338	0.802909	1-methylnicotinamide	Putrescine	M137T353_2	M89T518
0.0075188	0.992397	1-methylnicotinamide	S-Adenosylhomocysteine	M137T353_2	M385T467
0.0180451	0.977918	1-methylnicotinamide	S-Adenosylmethionine	M137T353_2	M399T560
0.119298	0.83352	1-methylnicotinamide	Spermidine	M137T353_2	M146T609
-0.545865	0.128264	1-methylnicotinamide	Tryptophan	M137T353_2	M205T346_2
-0.157895	0.780798	1-methylnicotinamide	Phosphocreatine	M137T353_2	M212T563
-0.0691729	0.909237	1-methylnicotinamide	Creatine	M137T353_2	M132T447_3
0.21203	0.655575	5'-S-Methyl-5'-thioadenosine	7-methylguanine	M298T61_2	M166T192
0.105263	0.851643	5'-S-Methyl-5'-thioadenosine	Acetylcarnitine	M298T61_2	M204T426_2
0.709774	0.029484	5'-S-Methyl-5'-thioadenosine	Acetylspermidine	M298T61_2	M188T511_2
-0.359398	0.391055	5'-S-Methyl-5'-thioadenosine	Adenosine	M298T61_2	M268T129
-0.106767	0.850319	5'-S-Methyl-5'-thioadenosine	Arginine	M298T61_2	M175T525_2
-0.0992481	0.862147	5'-S-Methyl-5'-thioadenosine	Betaine	M298T61_2	M118T415_2
0.108271	0.846069	5'-S-Methyl-5'-thioadenosine	Carnitine	M298T61_2	M162T455_3
0.177444	0.726395	5'-S-Methyl-5'-thioadenosine	Carnosine	M298T61_2	M227T539
0.634586	0.0707769	5'-S-Methyl-5'-thioadenosine	CDP-choline	M298T61_2	M489T588
0.0601504	0.92201	5'-S-Methyl-5'-thioadenosine	Choline	M298T61_2	M104T309_3
0.490226	0.195414	5'-S-Methyl-5'-thioadenosine	Cystathionine	M298T61_2	M223T555
0.0736842	0.899902	5'-S-Methyl-5'-thioadenosine	Deoxyadenosine	M298T61_2	M252T93
0.193985	0.694814	5'-S-Methyl-5'-thioadenosine	Dimethylglycine	M298T61_2	M104T425
0.17594	0.728943	5'-S-Methyl-5'-thioadenosine	Dimethyl-L-arginine	M298T61_2	M203T515_1
0.347368	0.399611	5'-S-Methyl-5'-thioadenosine	Glutamine	M298T61_2	M147T468_2
0.201504	0.679791	5'-S-Methyl-5'-thioadenosine	Glycine	M298T61_2	M76T459
0.57594	0.113205	5'-S-Methyl-5'-thioadenosine	GSH	M298T61_2	M308T495_2
0.314035	0.48273	5'-S-Methyl-5'-thioadenosine	GSSG	M298T61_2	M613T593
0.230075	0.625775	5'-S-Methyl-5'-thioadenosine	Guanine	M298T61_2	M152T288_2
-0.509774	0.169861	5'-S-Methyl-5'-thioadenosine	Guanosine	M298T61_2	M284T358_1
-0.222556	0.639062	5'-S-Methyl-5'-thioadenosine	Histamine	M298T61_2	M112T469
0.57594	0.113205	5'-S-Methyl-5'-thioadenosine	Histidine	M298T61_2	M156T544_2
0.333333	0.451048	5'-S-Methyl-5'-thioadenosine	Hydroxyproline	M298T61_2	M132T452
0.198496	0.684795	5'-S-Methyl-5'-thioadenosine	Hypoxanthine	M298T61_2	M137T143_2
-0.144361	0.787578	5'-S-Methyl-5'-thioadenosine	Inosine	M298T61_2	M269T260
0.403008	0.323568	5'-S-Methyl-5'-thioadenosine	L-Alanine	M298T61_2	M90T442
0.377444	0.358008	5'-S-Methyl-5'-thioadenosine	L-Kynurenine	M298T61_2	M209T352
-0.393985	0.337887	5'-S-Methyl-5'-thioadenosine	Lysine	M298T61_2	M147T535_2
-0.281203	0.531752	5'-S-Methyl-5'-thioadenosine	Methionine	M298T61_2	M150T395_2
-0.157895	0.761484	5'-S-Methyl-5'-thioadenosine	Methylguanosine (1)	M298T61_2	M298T212
-0.23609	0.610605	5'-S-Methyl-5'-thioadenosine	Methylguanosine (2)	M298T61_2	M298T295
-0.32782	0.44129	5'-S-Methyl-5'-thioadenosine	Methylhistamine	M298T61_2	M126T423
0.263158	0.565966	5'-S-Methyl-5'-thioadenosine	N6,N6,N6-Trimethyl-L-lysine	M298T61_2	M189T561
-0.239098	0.60652	5'-S-Methyl-5'-thioadenosine	N6-methyladenosine	M298T61_2	M282T83
0.163158	0.761484	5'-S-Methyl-5'-thioadenosine	N-Acetyl-L-carnosine	M298T61_2	M269T471
-0.320301	0.454972	5'-S-Methyl-5'-thioadenosine	Nicotinamide	M298T61_2	M123T47_3
-0.0171569	0.979288	5'-S-Methyl-5'-thioadenosine	N-methylnicotinamide	M298T61_2	M137T42
0.130827	0.810554	5'-S-Methyl-5'-thioadenosine	Ornithine	M298T61_2	M133T537_1
0.386466	0.345114	5'-S-Methyl-5'-thioadenosine	Proline	M298T61_2	M116T424_2
0.171429	0.740917	5'-S-Methyl-5'-thioadenosine	Putrescine	M298T61_2	M89T518
0.571429	0.113845	5'-S-Methyl-5'-thioadenosine	S-Adenosylhomocysteine	M298T61_2	M385T467
0.741353	0.0187342	5'-S-Methyl-5'-thioadenosine	S-Adenosylmethionine	M298T61_2	M399T560
-0.229825	0.639058	5'-S-Methyl-5'-thioadenosine	Spermidine	M298T61_2	M146T609
0.0842105	0.881438	5'-S-Methyl-5'-thioadenosine	Tryptophan	M298T61_2	M205T346_2
0.164087	0.771878	5'-S-Methyl-5'-thioadenosine	Phosphocreatine	M298T61_2	M212T563
0.440602	0.259734	5'-S-Methyl-5'-thioadenosine	Creatine	M298T61_2	M132T447_3
0.100752	0.857838	7-methylguanine	Acetylcarnitine	M166T192	M204T426_2
0.353383	0.394972	7-methylguanine	Acetylspermidine	M166T192	M188T511_2
-0.390977	0.339606	7-methylguanine	Adenosine	M166T192	M268T129
0.123308	0.825633	7-methylguanine	Arginine	M166T192	M175T525_2
0.433083	0.275595	7-methylguanine	Betaine	M166T192	M118T415_2
0.142857	0.789532	7-methylguanine	Carnitine	M166T192	M162T455_3
0.201504	0.679791	7-methylguanine	Carnosine	M166T192	M227T539
0.353383	0.394972	7-methylguanine	CDP-choline	M166T192	M489T588
0.237594	0.608243	7-methylguanine	Choline	M166T192	M104T309_3
0.332331	0.429253	7-methylguanine	Cystathionine	M166T192	M223T555
-0.222556	0.639062	7-methylguanine	Deoxyadenosine	M166T192	M252T93
0.284211	0.523103	7-methylguanine	Dimethylglycine	M166T192	M104T425
0.703759	0.0319194	7-methylguanine	Dimethyl-L-arginine	M166T192	M203T515_1
0.266165	0.560049	7-methylguanine	Glutamine	M166T192	M147T468_2
0.266165	0.560049	7-methylguanine	Glycine	M166T192	M76T459
0.12782	0.81585	7-methylguanine	GSH	M166T192	M308T495_2
0.164912	0.75892	7-methylguanine	GSSG	M166T192	M613T593
0.434586	0.273198	7-methylguanine	Guanine	M166T192	M152T288_2
-0.329323	0.437688	7-methylguanine	Guanosine	M166T192	M284T358_1
-0.282707	0.527744	7-methylguanine	Histamine	M166T192	M112T469
0.451128	0.244113	7-methylguanine	Histidine	M166T192	M156T544_2
0.301754	0.507177	7-methylguanine	Hydroxyproline	M166T192	M132T452
0.688722	0.0393478	7-methylguanine	Hypoxanthine	M166T192	M137T143_2
0.308271	0.480334	7-methylguanine	Inosine	M166T192	M269T260
0.646617	0.0654271	7-methylguanine	L-Alanine	M166T192	M90T442
0.589474	0.100603	7-methylguanine	L-Kynurenine	M166T192	M209T352
-0.198496	0.684795	7-methylguanine	Lysine	M166T192	M147T535_2
-0.264662	0.56352	7-methylguanine	Methionine	M166T192	M150T395_2
0.279699	0.534509	7-methylguanine	Methylguanosine (1)	M166T192	M298T212
0.446617	0.251984	7-methylguanine	Methylguanosine (2)	M166T192	M298T295
0.0150376	0.979288	7-methylguanine	Methylhistamine	M166T192	M126T423
0.348872	0.399611	7-methylguanine	N6,N6,N6-Trimethyl-L-lysine	M166T192	M189T561
0.171429	0.740917	7-methylguanine	N6-methyladenosine	M166T192	M282T83
0.203509	0.687409	7-methylguanine	N-Acetyl-L-carnosine	M166T192	M269T471
0.117293	0.832765	7-methylguanine	Nicotinamide	M166T192	M123T47_3
0.514706	0.219609	7-methylguanine	N-methylnicotinamide	M166T192	M137T42
0.0796992	0.888101	7-methylguanine	Ornithine	M166T192	M133T537_1
0.696241	0.0350881	7-methylguanine	Proline	M166T192	M116T424_2
0.102256	0.856614	7-methylguanine	Putrescine	M166T192	M89T518
0.111278	0.841647	7-methylguanine	S-Adenosylhomocysteine	M166T192	M385T467
0.550376	0.127495	7-methylguanine	S-Adenosylmethionine	M166T192	M399T560
0.147368	0.789532	7-methylguanine	Spermidine	M166T192	M146T609
-0.359398	0.391055	7-methylguanine	Tryptophan	M166T192	M205T346_2
-0.20743	0.692546	7-methylguanine	Phosphocreatine	M166T192	M212T563
0.246617	0.592996	7-methylguanine	Creatine	M166T192	M132T447_3
0.0902256	0.873426	Acetylcarnitine	Acetylspermidine	M204T426_2	M188T511_2
-0.0270677	0.970422	Acetylcarnitine	Adenosine	M204T426_2	M268T129
0.0330827	0.961426	Acetylcarnitine	Arginine	M204T426_2	M175T525_2
0.553383	0.126518	Acetylcarnitine	Betaine	M204T426_2	M118T415_2
0.854135	0	Acetylcarnitine	Carnitine	M204T426_2	M162T455_3
0.500752	0.179793	Acetylcarnitine	Carnosine	M204T426_2	M227T539
0.422556	0.292241	Acetylcarnitine	CDP-choline	M204T426_2	M489T588
0.261654	0.565966	Acetylcarnitine	Choline	M204T426_2	M104T309_3
0.0676692	0.910449	Acetylcarnitine	Cystathionine	M204T426_2	M223T555
0.112782	0.838551	Acetylcarnitine	Deoxyadenosine	M204T426_2	M252T93
0.595489	0.0968418	Acetylcarnitine	Dimethylglycine	M204T426_2	M104T425
0.249624	0.588164	Acetylcarnitine	Dimethyl-L-arginine	M204T426_2	M203T515_1
0.303759	0.48514	Acetylcarnitine	Glutamine	M204T426_2	M147T468_2
0.135338	0.802909	Acetylcarnitine	Glycine	M204T426_2	M76T459
0.545865	0.128264	Acetylcarnitine	GSH	M204T426_2	M308T495_2
0.363158	0.394972	Acetylcarnitine	GSSG	M204T426_2	M613T593
-0.0917293	0.873279	Acetylcarnitine	Guanine	M204T426_2	M152T288_2
-0.0390977	0.952263	Acetylcarnitine	Guanosine	M204T426_2	M284T358_1
0.180451	0.719454	Acetylcarnitine	Histamine	M204T426_2	M112T469
0.55188	0.126661	Acetylcarnitine	Histidine	M204T426_2	M156T544_2
0.196491	0.698367	Acetylcarnitine	Hydroxyproline	M204T426_2	M132T452
0.257143	0.575837	Acetylcarnitine	Hypoxanthine	M204T426_2	M137T143_2
0.657143	0.0543752	Acetylcarnitine	Inosine	M204T426_2	M269T260
0.502256	0.178967	Acetylcarnitine	L-Alanine	M204T426_2	M90T442
0.15188	0.775998	Acetylcarnitine	L-Kynurenine	M204T426_2	M209T352
-0.572932	0.113845	Acetylcarnitine	Lysine	M204T426_2	M147T535_2
-0.554887	0.125068	Acetylcarnitine	Methionine	M204T426_2	M150T395_2
-0.225564	0.633601	Acetylcarnitine	Methylguanosine (1)	M204T426_2	M298T212
-0.267669	0.555941	Acetylcarnitine	Methylguanosine (2)	M204T426_2	M298T295
0.0842105	0.881438	Acetylcarnitine	Methylhistamine	M204T426_2	M126T423
0.276692	0.536696	Acetylcarnitine	N6,N6,N6-Trimethyl-L-lysine	M204T426_2	M189T561
-0.366917	0.380135	Acetylcarnitine	N6-methyladenosine	M204T426_2	M282T83
0.187719	0.716911	Acetylcarnitine	N-Acetyl-L-carnosine	M204T426_2	M269T471
0.273684	0.544793	Acetylcarnitine	Nicotinamide	M204T426_2	M123T47_3
0.242647	0.642547	Acetylcarnitine	N-methylnicotinamide	M204T426_2	M137T42
-0.306767	0.48152	Acetylcarnitine	Ornithine	M204T426_2	M133T537_1
0.218045	0.645118	Acetylcarnitine	Proline	M204T426_2	M116T424_2
-0.0857143	0.879016	Acetylcarnitine	Putrescine	M204T426_2	M89T518
0.317293	0.461717	Acetylcarnitine	S-Adenosylhomocysteine	M204T426_2	M385T467
0.276692	0.536696	Acetylcarnitine	S-Adenosylmethionine	M204T426_2	M399T560
-0.0263158	0.973391	Acetylcarnitine	Spermidine	M204T426_2	M146T609
-0.190977	0.698367	Acetylcarnitine	Tryptophan	M204T426_2	M205T346_2
0.692466	0.0530693	Acetylcarnitine	Phosphocreatine	M204T426_2	M212T563
0.628571	0.074126	Acetylcarnitine	Creatine	M204T426_2	M132T447_3
-0.449624	0.246952	Acetylspermidine	Adenosine	M188T511_2	M268T129
-0.0887218	0.875293	Acetylspermidine	Arginine	M188T511_2	M175T525_2
0.234586	0.614228	Acetylspermidine	Betaine	M188T511_2	M118T415_2
0.22406	0.637272	Acetylspermidine	Carnitine	M188T511_2	M162T455_3
-0.037594	0.955533	Acetylspermidine	Carnosine	M188T511_2	M227T539
0.390977	0.339606	Acetylspermidine	CDP-choline	M188T511_2	M489T588
-0.162406	0.754405	Acetylspermidine	Choline	M188T511_2	M104T309_3
0.133835	0.807261	Acetylspermidine	Cystathionine	M188T511_2	M223T555
-0.279699	0.534509	Acetylspermidine	Deoxyadenosine	M188T511_2	M252T93
0.252632	0.583223	Acetylspermidine	Dimethylglycine	M188T511_2	M104T425
0.237594	0.608243	Acetylspermidine	Dimethyl-L-arginine	M188T511_2	M203T515_1
0.568421	0.114069	Acetylspermidine	Glutamine	M188T511_2	M147T468_2
0.0451128	0.943491	Acetylspermidine	Glycine	M188T511_2	M76T459
0.437594	0.267088	Acetylspermidine	GSH	M188T511_2	M308T495_2
0.285965	0.535454	Acetylspermidine	GSSG	M188T511_2	M613T593
0.341353	0.409235	Acetylspermidine	Guanine	M188T511_2	M152T288_2
-0.590977	0.100381	Acetylspermidine	Guanosine	M188T511_2	M284T358_1
-0.326316	0.444258	Acetylspermidine	Histamine	M188T511_2	M112T469
0.571429	0.113845	Acetylspermidine	Histidine	M188T511_2	M156T544_2
0.622807	0.0887765	Acetylspermidine	Hydroxyproline	M188T511_2	M132T452
0.160902	0.756967	Acetylspermidine	Hypoxanthine	M188T511_2	M137T143_2
-0.105263	0.851643	Acetylspermidine	Inosine	M188T511_2	M269T260
0.532331	0.141729	Acetylspermidine	L-Alanine	M188T511_2	M90T442
0.389474	0.340516	Acetylspermidine	L-Kynurenine	M188T511_2	M209T352
-0.356391	0.393019	Acetylspermidine	Lysine	M188T511_2	M147T535_2
-0.357895	0.392355	Acetylspermidine	Methionine	M188T511_2	M150T395_2
-0.345865	0.400493	Acetylspermidine	Methylguanosine (1)	M188T511_2	M298T212
-0.38797	0.340789	Acetylspermidine	Methylguanosine (2)	M188T511_2	M298T295
-0.311278	0.47473	Acetylspermidine	Methylhistamine	M188T511_2	M126T423
0.33985	0.412971	Acetylspermidine	N6,N6,N6-Trimethyl-L-lysine	M188T511_2	M189T561
-0.395489	0.334289	Acetylspermidine	N6-methyladenosine	M188T511_2	M282T83
0.0736842	0.903748	Acetylspermidine	N-Acetyl-L-carnosine	M188T511_2	M269T471
-0.366917	0.380135	Acetylspermidine	Nicotinamide	M188T511_2	M123T47_3
0.0490196	0.944558	Acetylspermidine	N-methylnicotinamide	M188T511_2	M137T42
0.207519	0.665482	Acetylspermidine	Ornithine	M188T511_2	M133T537_1
0.589474	0.100603	Acetylspermidine	Proline	M188T511_2	M116T424_2
0.442105	0.259464	Acetylspermidine	Putrescine	M188T511_2	M89T518
0.42406	0.290402	Acetylspermidine	S-Adenosylhomocysteine	M188T511_2	M385T467
0.73985	0.0189116	Acetylspermidine	S-Adenosylmethionine	M188T511_2	M399T560
-0.119298	0.83352	Acetylspermidine	Spermidine	M188T511_2	M146T609
0.141353	0.792693	Acetylspermidine	Tryptophan	M188T511_2	M205T346_2
0.277606	0.565966	Acetylspermidine	Phosphocreatine	M188T511_2	M212T563
0.505263	0.174736	Acetylspermidine	Creatine	M188T511_2	M132T447_3
0.0691729	0.909237	Adenosine	Arginine	M268T129	M175T525_2
-0.0962406	0.867077	Adenosine	Betaine	M268T129	M118T415_2
-0.245113	0.597208	Adenosine	Carnitine	M268T129	M162T455_3
0.0646617	0.914548	Adenosine	Carnosine	M268T129	M227T539
0.0195489	0.97588	Adenosine	CDP-choline	M268T129	M489T588
0.258647	0.573611	Adenosine	Choline	M268T129	M104T309_3
0.193985	0.694814	Adenosine	Cystathionine	M268T129	M223T555
0.44812	0.249312	Adenosine	Deoxyadenosine	M268T129	M252T93
-0.206015	0.669827	Adenosine	Dimethylglycine	M268T129	M104T425
-0.44812	0.249312	Adenosine	Dimethyl-L-arginine	M268T129	M203T515_1
-0.16391	0.752458	Adenosine	Glutamine	M268T129	M147T468_2
0.204511	0.674182	Adenosine	Glycine	M268T129	M76T459
-0.0661654	0.912783	Adenosine	GSH	M268T129	M308T495_2
-0.0561404	0.930613	Adenosine	GSSG	M268T129	M613T593
-0.384962	0.345428	Adenosine	Guanine	M268T129	M152T288_2
0.712782	0.0279987	Adenosine	Guanosine	M268T129	M284T358_1
0.0255639	0.973391	Adenosine	Histamine	M268T129	M112T469
-0.458647	0.233743	Adenosine	Histidine	M268T129	M156T544_2
0.131579	0.81585	Adenosine	Hydroxyproline	M268T129	M132T452
-0.488722	0.197057	Adenosine	Hypoxanthine	M268T129	M137T143_2
0.168421	0.745402	Adenosine	Inosine	M268T129	M269T260
-0.348872	0.399611	Adenosine	L-Alanine	M268T129	M90T442
-0.0571429	0.926065	Adenosine	L-Kynurenine	M268T129	M209T352
0.00601504	0.992748	Adenosine	Lysine	M268T129	M147T535_2
-0.114286	0.835511	Adenosine	Methionine	M268T129	M150T395_2
-0.0526316	0.932874	Adenosine	Methylguanosine (1)	M268T129	M298T212
-0.0796992	0.888101	Adenosine	Methylguanosine (2)	M268T129	M298T295
-0.203008	0.67676	Adenosine	Methylhistamine	M268T129	M126T423
-0.497744	0.184809	Adenosine	N6,N6,N6-Trimethyl-L-lysine	M268T129	M189T561
0.407519	0.316608	Adenosine	N6-methyladenosine	M268T129	M282T83
-0.0929825	0.873426	Adenosine	N-Acetyl-L-carnosine	M268T129	M269T471
0.193985	0.694814	Adenosine	Nicotinamide	M268T129	M123T47_3
-0.147059	0.807261	Adenosine	N-methylnicotinamide	M268T129	M137T42
-0.0827068	0.883854	Adenosine	Ornithine	M268T129	M133T537_1
-0.299248	0.492268	Adenosine	Proline	M268T129	M116T424_2
-0.616541	0.0856452	Adenosine	Putrescine	M268T129	M89T518
0.0932331	0.871409	Adenosine	S-Adenosylhomocysteine	M268T129	M385T467
-0.515789	0.160613	Adenosine	S-Adenosylmethionine	M268T129	M399T560
0.384211	0.365791	Adenosine	Spermidine	M268T129	M146T609
-0.115789	0.83352	Adenosine	Tryptophan	M268T129	M205T346_2
0.0959752	0.873426	Adenosine	Phosphocreatine	M268T129	M212T563
-0.389474	0.340516	Adenosine	Creatine	M268T129	M132T447_3
0.362406	0.389105	Arginine	Betaine	M175T525_2	M118T415_2
0.0676692	0.910449	Arginine	Carnitine	M175T525_2	M162T455_3
0.314286	0.467867	Arginine	Carnosine	M175T525_2	M227T539
-0.0827068	0.883854	Arginine	CDP-choline	M175T525_2	M489T588
0.150376	0.778557	Arginine	Choline	M175T525_2	M104T309_3
0.410526	0.30977	Arginine	Cystathionine	M175T525_2	M223T555
-0.321805	0.451947	Arginine	Deoxyadenosine	M175T525_2	M252T93
-0.159398	0.75892	Arginine	Dimethylglycine	M175T525_2	M104T425
0.270677	0.550346	Arginine	Dimethyl-L-arginine	M175T525_2	M203T515_1
0.153383	0.773565	Arginine	Glutamine	M175T525_2	M147T468_2
0.278195	0.535454	Arginine	Glycine	M175T525_2	M76T459
-0.130827	0.810554	Arginine	GSH	M175T525_2	M308T495_2
-0.391228	0.353858	Arginine	GSSG	M175T525_2	M613T593
0.0827068	0.883854	Arginine	Guanine	M175T525_2	M152T288_2
0.192481	0.697953	Arginine	Guanosine	M175T525_2	M284T358_1
0.0345865	0.960388	Arginine	Histamine	M175T525_2	M112T469
0.0766917	0.896588	Arginine	Histidine	M175T525_2	M156T544_2
0.0105263	0.988242	Arginine	Hydroxyproline	M175T525_2	M132T452
0.381955	0.350807	Arginine	Hypoxanthine	M175T525_2	M137T143_2
0.124812	0.821311	Arginine	Inosine	M175T525_2	M269T260
-0.121805	0.827565	Arginine	L-Alanine	M175T525_2	M90T442
-0.129323	0.813091	Arginine	L-Kynurenine	M175T525_2	M209T352
0.162406	0.754405	Arginine	Lysine	M175T525_2	M147T535_2
0.108271	0.846069	Arginine	Methionine	M175T525_2	M150T395_2
0.470677	0.22177	Arginine	Methylguanosine (1)	M175T525_2	M298T212
0.261654	0.565966	Arginine	Methylguanosine (2)	M175T525_2	M298T295
0.103759	0.854131	Arginine	Methylhistamine	M175T525_2	M126T423
-0.342857	0.40796	Arginine	N6,N6,N6-Trimethyl-L-lysine	M175T525_2	M189T561
0.130827	0.810554	Arginine	N6-methyladenosine	M175T525_2	M282T83
0.264912	0.575837	Arginine	N-Acetyl-L-carnosine	M175T525_2	M269T471
0.263158	0.565966	Arginine	Nicotinamide	M175T525_2	M123T47_3
0.0612745	0.928714	Arginine	N-methylnicotinamide	M175T525_2	M137T42
-0.512782	0.165186	Arginine	Ornithine	M175T525_2	M133T537_1
-0.111278	0.841647	Arginine	Proline	M175T525_2	M116T424_2
-0.323308	0.451947	Arginine	Putrescine	M175T525_2	M89T518
0.225564	0.633601	Arginine	S-Adenosylhomocysteine	M175T525_2	M385T467
-0.0842105	0.881438	Arginine	S-Adenosylmethionine	M175T525_2	M399T560
-0.252632	0.596822	Arginine	Spermidine	M175T525_2	M146T609
-0.278195	0.535454	Arginine	Tryptophan	M175T525_2	M205T346_2
0.157895	0.780798	Arginine	Phosphocreatine	M175T525_2	M212T563
0.0466165	0.941829	Arginine	Creatine	M175T525_2	M132T447_3
0.521805	0.153009	Betaine	Carnitine	M118T415_2	M162T455_3
0.218045	0.645118	Betaine	Carnosine	M118T415_2	M227T539
0.111278	0.841647	Betaine	CDP-choline	M118T415_2	M489T588
0.261654	0.565966	Betaine	Choline	M118T415_2	M104T309_3
0.168421	0.745402	Betaine	Cystathionine	M118T415_2	M223T555
-0.267669	0.555941	Betaine	Deoxyadenosine	M118T415_2	M252T93
0.384962	0.345428	Betaine	Dimethylglycine	M118T415_2	M104T425
0.496241	0.187021	Betaine	Dimethyl-L-arginine	M118T415_2	M203T515_1
0.466165	0.226869	Betaine	Glutamine	M118T415_2	M147T468_2
0.0586466	0.923778	Betaine	Glycine	M118T415_2	M76T459
0.0421053	0.947345	Betaine	GSH	M118T415_2	M308T495_2
0.0929825	0.873426	Betaine	GSSG	M118T415_2	M613T593
0.129323	0.813091	Betaine	Guanine	M118T415_2	M152T288_2
0.0240602	0.975017	Betaine	Guanosine	M118T415_2	M284T358_1
-0.142857	0.789532	Betaine	Histamine	M118T415_2	M112T469
0.266165	0.560049	Betaine	Histidine	M118T415_2	M156T544_2
0.4	0.340727	Betaine	Hydroxyproline	M118T415_2	M132T452
0.404511	0.320041	Betaine	Hypoxanthine	M118T415_2	M137T143_2
0.55188	0.126661	Betaine	Inosine	M118T415_2	M269T260
0.345865	0.400493	Betaine	L-Alanine	M118T415_2	M90T442
0.189474	0.701763	Betaine	L-Kynurenine	M118T415_2	M209T352
-0.166917	0.748574	Betaine	Lysine	M118T415_2	M147T535_2
-0.336842	0.419943	Betaine	Methionine	M118T415_2	M150T395_2
0.0135338	0.982894	Betaine	Methylguanosine (1)	M118T415_2	M298T212
-0.0075188	0.992397	Betaine	Methylguanosine (2)	M118T415_2	M298T295
0.181955	0.716911	Betaine	Methylhistamine	M118T415_2	M126T423
0.198496	0.684795	Betaine	N6,N6,N6-Trimethyl-L-lysine	M118T415_2	M189T561
0.0180451	0.977918	Betaine	N6-methyladenosine	M118T415_2	M282T83
0.263158	0.578075	Betaine	N-Acetyl-L-carnosine	M118T415_2	M269T471
0.306767	0.48152	Betaine	Nicotinamide	M118T415_2	M123T47_3
0.517157	0.216582	Betaine	N-methylnicotinamide	M118T415_2	M137T42
-0.33985	0.412971	Betaine	Ornithine	M118T415_2	M133T537_1
0.533835	0.140018	Betaine	Proline	M118T415_2	M116T424_2
-0.081203	0.886263	Betaine	Putrescine	M118T415_2	M89T518
0.186466	0.709299	Betaine	S-Adenosylhomocysteine	M118T415_2	M385T467
0.168421	0.745402	Betaine	S-Adenosylmethionine	M118T415_2	M399T560
-0.0964912	0.871409	Betaine	Spermidine	M118T415_2	M146T609
-0.348872	0.399611	Betaine	Tryptophan	M118T415_2	M205T346_2
0.180599	0.744708	Betaine	Phosphocreatine	M118T415_2	M212T563
0.335338	0.421549	Betaine	Creatine	M118T415_2	M132T447_3
0.372932	0.367376	Carnitine	Carnosine	M162T455_3	M227T539
0.353383	0.394972	Carnitine	CDP-choline	M162T455_3	M489T588
0.0330827	0.961426	Carnitine	Choline	M162T455_3	M104T309_3
-0.0917293	0.873279	Carnitine	Cystathionine	M162T455_3	M223T555
-0.0917293	0.873279	Carnitine	Deoxyadenosine	M162T455_3	M252T93
0.440602	0.259734	Carnitine	Dimethylglycine	M162T455_3	M104T425
0.302256	0.487795	Carnitine	Dimethyl-L-arginine	M162T455_3	M203T515_1
0.557895	0.124263	Carnitine	Glutamine	M162T455_3	M147T468_2
0.145865	0.785019	Carnitine	Glycine	M162T455_3	M76T459
0.479699	0.208699	Carnitine	GSH	M162T455_3	M308T495_2
0.147368	0.789532	Carnitine	GSSG	M162T455_3	M613T593
-0.129323	0.813091	Carnitine	Guanine	M162T455_3	M152T288_2
-0.305263	0.48273	Carnitine	Guanosine	M162T455_3	M284T358_1
0.0721805	0.901704	Carnitine	Histamine	M162T455_3	M112T469
0.663158	0.0523413	Carnitine	Histidine	M162T455_3	M156T544_2
0.173684	0.745402	Carnitine	Hydroxyproline	M162T455_3	M132T452
0.273684	0.544793	Carnitine	Hypoxanthine	M162T455_3	M137T143_2
0.536842	0.137275	Carnitine	Inosine	M162T455_3	M269T260
0.548872	0.127712	Carnitine	L-Alanine	M162T455_3	M90T442
-0.037594	0.955533	Carnitine	L-Kynurenine	M162T455_3	M209T352
-0.455639	0.236399	Carnitine	Lysine	M162T455_3	M147T535_2
-0.353383	0.394972	Carnitine	Methionine	M162T455_3	M150T395_2
-0.239098	0.60652	Carnitine	Methylguanosine (1)	M162T455_3	M298T212
-0.21203	0.655575	Carnitine	Methylguanosine (2)	M162T455_3	M298T295
0.075188	0.898095	Carnitine	Methylhistamine	M162T455_3	M126T423
0.288722	0.517694	Carnitine	N6,N6,N6-Trimethyl-L-lysine	M162T455_3	M189T561
-0.503759	0.176183	Carnitine	N6-methyladenosine	M162T455_3	M282T83
0.157895	0.773565	Carnitine	N-Acetyl-L-carnosine	M162T455_3	M269T471
0.198496	0.684795	Carnitine	Nicotinamide	M162T455_3	M123T47_3
0.164216	0.7801	Carnitine	N-methylnicotinamide	M162T455_3	M137T42
-0.287218	0.519697	Carnitine	Ornithine	M162T455_3	M133T537_1
0.267669	0.555941	Carnitine	Proline	M162T455_3	M116T424_2
0.0661654	0.912783	Carnitine	Putrescine	M162T455_3	M89T518
0.398496	0.333436	Carnitine	S-Adenosylhomocysteine	M162T455_3	M385T467
0.362406	0.389105	Carnitine	S-Adenosylmethionine	M162T455_3	M399T560
0.0614035	0.92201	Carnitine	Spermidine	M162T455_3	M146T609
0.114286	0.835511	Carnitine	Tryptophan	M162T455_3	M205T346_2
0.671827	0.0663016	Carnitine	Phosphocreatine	M162T455_3	M212T563
0.804511	0.0029435	Carnitine	Creatine	M162T455_3	M132T447_3
0.227068	0.633194	Carnosine	CDP-choline	M227T539	M489T588
0.145865	0.785019	Carnosine	Choline	M227T539	M104T309_3
0.193985	0.694814	Carnosine	Cystathionine	M227T539	M223T555
-0.239098	0.60652	Carnosine	Deoxyadenosine	M227T539	M252T93
0.150376	0.778557	Carnosine	Dimethylglycine	M227T539	M104T425
0.0360902	0.959116	Carnosine	Dimethyl-L-arginine	M227T539	M203T515_1
0.192481	0.697953	Carnosine	Glutamine	M227T539	M147T468_2
0.297744	0.494206	Carnosine	Glycine	M227T539	M76T459
0.269173	0.553786	Carnosine	GSH	M227T539	M308T495_2
0.107018	0.854131	Carnosine	GSSG	M227T539	M613T593
-0.219549	0.645118	Carnosine	Guanine	M227T539	M152T288_2
0.0285714	0.967779	Carnosine	Guanosine	M227T539	M284T358_1
0.183459	0.716848	Carnosine	Histamine	M227T539	M112T469
0.249624	0.588164	Carnosine	Histidine	M227T539	M156T544_2
-0.0578947	0.928091	Carnosine	Hydroxyproline	M227T539	M132T452
0.186466	0.709299	Carnosine	Hypoxanthine	M227T539	M137T143_2
0.581955	0.108748	Carnosine	Inosine	M227T539	M269T260
0.16391	0.752458	Carnosine	L-Alanine	M227T539	M90T442
0.0616541	0.919179	Carnosine	L-Kynurenine	M227T539	M209T352
-0.213534	0.655575	Carnosine	Lysine	M227T539	M147T535_2
-0.206015	0.669827	Carnosine	Methionine	M227T539	M150T395_2
-0.145865	0.785019	Carnosine	Methylguanosine (1)	M227T539	M298T212
-0.252632	0.583223	Carnosine	Methylguanosine (2)	M227T539	M298T295
-0.2	0.682291	Carnosine	Methylhistamine	M227T539	M126T423
-0.162406	0.754405	Carnosine	N6,N6,N6-Trimethyl-L-lysine	M227T539	M189T561
-0.196992	0.688545	Carnosine	N6-methyladenosine	M227T539	M282T83
0.235088	0.629958	Carnosine	N-Acetyl-L-carnosine	M227T539	M269T471
0.251128	0.585492	Carnosine	Nicotinamide	M227T539	M123T47_3
0.0196078	0.979131	Carnosine	N-methylnicotinamide	M227T539	M137T42
-0.377444	0.358008	Carnosine	Ornithine	M227T539	M133T537_1
-0.180451	0.719454	Carnosine	Proline	M227T539	M116T424_2
-0.159398	0.75892	Carnosine	Putrescine	M227T539	M89T518
0.165414	0.750393	Carnosine	S-Adenosylhomocysteine	M227T539	M385T467
0.0857143	0.879016	Carnosine	S-Adenosylmethionine	M227T539	M399T560
-0.345614	0.420634	Carnosine	Spermidine	M227T539	M146T609
-0.508271	0.171906	Carnosine	Tryptophan	M227T539	M205T346_2
0.271414	0.578075	Carnosine	Phosphocreatine	M227T539	M212T563
0.404511	0.320041	Carnosine	Creatine	M227T539	M132T447_3
0.560902	0.122193	CDP-choline	Choline	M489T588	M104T309_3
0.545865	0.128264	CDP-choline	Cystathionine	M489T588	M223T555
0.284211	0.523103	CDP-choline	Deoxyadenosine	M489T588	M252T93
0.488722	0.197057	CDP-choline	Dimethylglycine	M489T588	M104T425
0.398496	0.333436	CDP-choline	Dimethyl-L-arginine	M489T588	M203T515_1
0.43609	0.270131	CDP-choline	Glutamine	M489T588	M147T468_2
0.56391	0.119507	CDP-choline	Glycine	M489T588	M76T459
0.643609	0.06567	CDP-choline	GSH	M489T588	M308T495_2
0.312281	0.48514	CDP-choline	GSSG	M489T588	M613T593
0.0932331	0.871409	CDP-choline	Guanine	M489T588	M152T288_2
-0.321805	0.451947	CDP-choline	Guanosine	M489T588	M284T358_1
0.0390977	0.952263	CDP-choline	Histamine	M489T588	M112T469
0.645113	0.0654271	CDP-choline	Histidine	M489T588	M156T544_2
0.322807	0.468094	CDP-choline	Hydroxyproline	M489T588	M132T452
0.284211	0.523103	CDP-choline	Hypoxanthine	M489T588	M137T143_2
0.222556	0.639062	CDP-choline	Inosine	M489T588	M269T260
0.708271	0.0298983	CDP-choline	L-Alanine	M489T588	M90T442
0.395489	0.334289	CDP-choline	L-Kynurenine	M489T588	M209T352
-0.62406	0.0787893	CDP-choline	Lysine	M489T588	M147T535_2
-0.518797	0.15614	CDP-choline	Methionine	M489T588	M150T395_2
0.0195489	0.97588	CDP-choline	Methylguanosine (1)	M489T588	M298T212
0.0150376	0.979288	CDP-choline	Methylguanosine (2)	M489T588	M298T295
-0.0225564	0.975017	CDP-choline	Methylhistamine	M489T588	M126T423
0.27218	0.548213	CDP-choline	N6,N6,N6-Trimethyl-L-lysine	M489T588	M189T561
-0.00451128	0.993625	CDP-choline	N6-methyladenosine	M489T588	M282T83
0.00877193	0.991965	CDP-choline	N-Acetyl-L-carnosine	M489T588	M269T471
0.0902256	0.873426	CDP-choline	Nicotinamide	M489T588	M123T47_3
0.394608	0.389105	CDP-choline	N-methylnicotinamide	M489T588	M137T42
0.106767	0.850319	CDP-choline	Ornithine	M489T588	M133T537_1
0.490226	0.195414	CDP-choline	Proline	M489T588	M116T424_2
-0.0857143	0.879016	CDP-choline	Putrescine	M489T588	M89T518
0.517293	0.15868	CDP-choline	S-Adenosylhomocysteine	M489T588	M385T467
0.715789	0.0265743	CDP-choline	S-Adenosylmethionine	M489T588	M399T560
0.154386	0.779134	CDP-choline	Spermidine	M489T588	M146T609
0.103759	0.854131	CDP-choline	Tryptophan	M489T588	M205T346_2
0.22807	0.652931	CDP-choline	Phosphocreatine	M489T588	M212T563
0.454135	0.238509	CDP-choline	Creatine	M489T588	M132T447_3
0.509774	0.169861	Choline	Cystathionine	M104T309_3	M223T555
0.193985	0.694814	Choline	Deoxyadenosine	M104T309_3	M252T93
0.345865	0.400493	Choline	Dimethylglycine	M104T309_3	M104T425
0.469173	0.224368	Choline	Dimethyl-L-arginine	M104T309_3	M203T515_1
0.0451128	0.943491	Choline	Glutamine	M104T309_3	M147T468_2
0.598496	0.0958614	Choline	Glycine	M104T309_3	M76T459
0.186466	0.709299	Choline	GSH	M104T309_3	M308T495_2
0.22807	0.642318	Choline	GSSG	M104T309_3	M613T593
0.279699	0.534509	Choline	Guanine	M104T309_3	M152T288_2
0.201504	0.679791	Choline	Guanosine	M104T309_3	M284T358_1
0.0721805	0.901704	Choline	Histamine	M104T309_3	M112T469
0.150376	0.778557	Choline	Histidine	M104T309_3	M156T544_2
-0.0719298	0.908568	Choline	Hydroxyproline	M104T309_3	M132T452
0.416541	0.29981	Choline	Hypoxanthine	M104T309_3	M137T143_2
0.356391	0.393019	Choline	Inosine	M104T309_3	M269T260
0.341353	0.409235	Choline	L-Alanine	M104T309_3	M90T442
0.368421	0.376239	Choline	L-Kynurenine	M104T309_3	M209T352
-0.0075188	0.992397	Choline	Lysine	M104T309_3	M147T535_2
-0.362406	0.389105	Choline	Methionine	M104T309_3	M150T395_2
0.309774	0.477197	Choline	Methylguanosine (1)	M104T309_3	M298T212
0.207519	0.665482	Choline	Methylguanosine (2)	M104T309_3	M298T295
0.389474	0.340516	Choline	Methylhistamine	M104T309_3	M126T423
0.148872	0.780798	Choline	N6,N6,N6-Trimethyl-L-lysine	M104T309_3	M189T561
0.562406	0.121542	Choline	N6-methyladenosine	M104T309_3	M282T83
0.129825	0.818613	Choline	N-Acetyl-L-carnosine	M104T309_3	M269T471
0.61203	0.0887765	Choline	Nicotinamide	M104T309_3	M123T47_3
0.691176	0.0662477	Choline	N-methylnicotinamide	M104T309_3	M137T42
-0.0736842	0.899902	Choline	Ornithine	M104T309_3	M133T537_1
0.303759	0.48514	Choline	Proline	M104T309_3	M116T424_2
-0.299248	0.492268	Choline	Putrescine	M104T309_3	M89T518
0.102256	0.856614	Choline	S-Adenosylhomocysteine	M104T309_3	M385T467
0.148872	0.780798	Choline	S-Adenosylmethionine	M104T309_3	M399T560
0.219298	0.655575	Choline	Spermidine	M104T309_3	M146T609
-0.24812	0.588164	Choline	Tryptophan	M104T309_3	M205T346_2
-0.182663	0.740869	Choline	Phosphocreatine	M104T309_3	M212T563
0.00902256	0.99044	Choline	Creatine	M104T309_3	M132T447_3
0.299248	0.492268	Cystathionine	Deoxyadenosine	M223T555	M252T93
0.0887218	0.875293	Cystathionine	Dimethylglycine	M223T555	M104T425
0.356391	0.393019	Cystathionine	Dimethyl-L-arginine	M223T555	M203T515_1
0.117293	0.832765	Cystathionine	Glutamine	M223T555	M147T468_2
0.446617	0.251984	Cystathionine	Glycine	M223T555	M76T459
0.257143	0.575837	Cystathionine	GSH	M223T555	M308T495_2
0.0403509	0.952263	Cystathionine	GSSG	M223T555	M613T593
0.135338	0.802909	Cystathionine	Guanine	M223T555	M152T288_2
0.0315789	0.963554	Cystathionine	Guanosine	M223T555	M284T358_1
-0.276692	0.536696	Cystathionine	Histamine	M223T555	M112T469
0.207519	0.665482	Cystathionine	Histidine	M223T555	M156T544_2
0.331579	0.451947	Cystathionine	Hydroxyproline	M223T555	M132T452
0.341353	0.409235	Cystathionine	Hypoxanthine	M223T555	M137T143_2
0.0210526	0.975449	Cystathionine	Inosine	M223T555	M269T260
0.177444	0.726395	Cystathionine	L-Alanine	M223T555	M90T442
0.433083	0.275595	Cystathionine	L-Kynurenine	M223T555	M209T352
-0.243609	0.598887	Cystathionine	Lysine	M223T555	M147T535_2
-0.398496	0.333436	Cystathionine	Methionine	M223T555	M150T395_2
0.38797	0.340789	Cystathionine	Methylguanosine (1)	M223T555	M298T212
0.312782	0.469657	Cystathionine	Methylguanosine (2)	M223T555	M298T295
-0.0842105	0.881438	Cystathionine	Methylhistamine	M223T555	M126T423
-0.0466165	0.941829	Cystathionine	N6,N6,N6-Trimethyl-L-lysine	M223T555	M189T561
0.368421	0.376239	Cystathionine	N6-methyladenosine	M223T555	M282T83
0.452632	0.259734	Cystathionine	N-Acetyl-L-carnosine	M223T555	M269T471
-0.0195489	0.97588	Cystathionine	Nicotinamide	M223T555	M123T47_3
0.232843	0.655575	Cystathionine	N-methylnicotinamide	M223T555	M137T42
-0.21203	0.655575	Cystathionine	Ornithine	M223T555	M133T537_1
0.372932	0.367376	Cystathionine	Proline	M223T555	M116T424_2
-0.494737	0.189256	Cystathionine	Putrescine	M223T555	M89T518
0.621053	0.0806459	Cystathionine	S-Adenosylhomocysteine	M223T555	M385T467
0.284211	0.523103	Cystathionine	S-Adenosylmethionine	M223T555	M399T560
0.103509	0.857838	Cystathionine	Spermidine	M223T555	M146T609
-0.348872	0.399611	Cystathionine	Tryptophan	M223T555	M205T346_2
-0.0939112	0.8758	Cystathionine	Phosphocreatine	M223T555	M212T563
-0.0285714	0.967779	Cystathionine	Creatine	M223T555	M132T447_3
0.160902	0.756967	Deoxyadenosine	Dimethylglycine	M252T93	M104T425
-0.180451	0.719454	Deoxyadenosine	Dimethyl-L-arginine	M252T93	M203T515_1
-0.249624	0.588164	Deoxyadenosine	Glutamine	M252T93	M147T468_2
0.0315789	0.963554	Deoxyadenosine	Glycine	M252T93	M76T459
0.228571	0.629958	Deoxyadenosine	GSH	M252T93	M308T495_2
0.317544	0.480334	Deoxyadenosine	GSSG	M252T93	M613T593
-0.23609	0.610605	Deoxyadenosine	Guanine	M252T93	M152T288_2
0.278195	0.535454	Deoxyadenosine	Guanosine	M252T93	M284T358_1
-0.0330827	0.961426	Deoxyadenosine	Histamine	M252T93	M112T469
-0.087218	0.877156	Deoxyadenosine	Histidine	M252T93	M156T544_2
0.208772	0.67676	Deoxyadenosine	Hydroxyproline	M252T93	M132T452
-0.198496	0.684795	Deoxyadenosine	Hypoxanthine	M252T93	M137T143_2
-0.0390977	0.952263	Deoxyadenosine	Inosine	M252T93	M269T260
-0.0736842	0.899902	Deoxyadenosine	L-Alanine	M252T93	M90T442
0.165414	0.750393	Deoxyadenosine	L-Kynurenine	M252T93	M209T352
-0.177444	0.726395	Deoxyadenosine	Lysine	M252T93	M147T535_2
-0.218045	0.645118	Deoxyadenosine	Methionine	M252T93	M150T395_2
0.0466165	0.941829	Deoxyadenosine	Methylguanosine (1)	M252T93	M298T212
0.142857	0.789532	Deoxyadenosine	Methylguanosine (2)	M252T93	M298T295
-0.196992	0.688545	Deoxyadenosine	Methylhistamine	M252T93	M126T423
-0.0601504	0.92201	Deoxyadenosine	N6,N6,N6-Trimethyl-L-lysine	M252T93	M189T561
0.309774	0.477197	Deoxyadenosine	N6-methyladenosine	M252T93	M282T83
0.189474	0.716818	Deoxyadenosine	N-Acetyl-L-carnosine	M252T93	M269T471
-0.186466	0.709299	Deoxyadenosine	Nicotinamide	M252T93	M123T47_3
-0.00490196	0.994472	Deoxyadenosine	N-methylnicotinamide	M252T93	M137T42
-0.0240602	0.975017	Deoxyadenosine	Ornithine	M252T93	M133T537_1
0.0736842	0.899902	Deoxyadenosine	Proline	M252T93	M116T424_2
-0.23609	0.610605	Deoxyadenosine	Putrescine	M252T93	M89T518
0.2	0.682291	Deoxyadenosine	S-Adenosylhomocysteine	M252T93	M385T467
-0.0977444	0.865529	Deoxyadenosine	S-Adenosylmethionine	M252T93	M399T560
0.424561	0.308219	Deoxyadenosine	Spermidine	M252T93	M146T609
0.222556	0.639062	Deoxyadenosine	Tryptophan	M252T93	M205T346_2
0.133127	0.821181	Deoxyadenosine	Phosphocreatine	M252T93	M212T563
-0.249624	0.588164	Deoxyadenosine	Creatine	M252T93	M132T447_3
0.431579	0.277319	Dimethylglycine	Dimethyl-L-arginine	M104T425	M203T515_1
0.242105	0.599325	Dimethylglycine	Glutamine	M104T425	M147T468_2
0.12782	0.81585	Dimethylglycine	Glycine	M104T425	M76T459
0.550376	0.127495	Dimethylglycine	GSH	M104T425	M308T495_2
0.136842	0.807409	Dimethylglycine	GSSG	M104T425	M613T593
0.105263	0.851643	Dimethylglycine	Guanine	M104T425	M152T288_2
-0.267669	0.555941	Dimethylglycine	Guanosine	M104T425	M284T358_1
0.464662	0.228158	Dimethylglycine	Histamine	M104T425	M112T469
0.440602	0.259734	Dimethylglycine	Histidine	M104T425	M156T544_2
0.415789	0.320041	Dimethylglycine	Hydroxyproline	M104T425	M132T452
0.242105	0.599325	Dimethylglycine	Hypoxanthine	M104T425	M137T143_2
0.162406	0.754405	Dimethylglycine	Inosine	M104T425	M269T260
0.596992	0.0959543	Dimethylglycine	L-Alanine	M104T425	M90T442
0.276692	0.536696	Dimethylglycine	L-Kynurenine	M104T425	M209T352
-0.571429	0.113845	Dimethylglycine	Lysine	M104T425	M147T535_2
-0.569925	0.114069	Dimethylglycine	Methionine	M104T425	M150T395_2
-0.0285714	0.967779	Dimethylglycine	Methylguanosine (1)	M104T425	M298T212
-0.118797	0.831426	Dimethylglycine	Methylguanosine (2)	M104T425	M298T295
0.350376	0.399611	Dimethylglycine	Methylhistamine	M104T425	M126T423
0.466165	0.226869	Dimethylglycine	N6,N6,N6-Trimethyl-L-lysine	M104T425	M189T561
-0.157895	0.761484	Dimethylglycine	N6-methyladenosine	M104T425	M282T83
-0.0631579	0.919512	Dimethylglycine	N-Acetyl-L-carnosine	M104T425	M269T471
0.0105263	0.987937	Dimethylglycine	Nicotinamide	M104T425	M123T47_3
0.5	0.233743	Dimethylglycine	N-methylnicotinamide	M104T425	M137T42
-0.321805	0.451947	Dimethylglycine	Ornithine	M104T425	M133T537_1
0.464662	0.228158	Dimethylglycine	Proline	M104T425	M116T424_2
0.347368	0.399611	Dimethylglycine	Putrescine	M104T425	M89T518
0.0225564	0.975017	Dimethylglycine	S-Adenosylhomocysteine	M104T425	M385T467
0.398496	0.333436	Dimethylglycine	S-Adenosylmethionine	M104T425	M399T560
0.0385965	0.95568	Dimethylglycine	Spermidine	M104T425	M146T609
-0.136842	0.799157	Dimethylglycine	Tryptophan	M104T425	M205T346_2
0.426213	0.323568	Dimethylglycine	Phosphocreatine	M104T425	M212T563
0.359398	0.391055	Dimethylglycine	Creatine	M104T425	M132T447_3
0.254135	0.581607	Dimethyl-L-arginine	Glutamine	M203T515_1	M147T468_2
0.285714	0.521716	Dimethyl-L-arginine	Glycine	M203T515_1	M76T459
0.0736842	0.899902	Dimethyl-L-arginine	GSH	M203T515_1	M308T495_2
0.0368421	0.959116	Dimethyl-L-arginine	GSSG	M203T515_1	M613T593
0.601504	0.0926502	Dimethyl-L-arginine	Guanine	M203T515_1	M152T288_2
-0.183459	0.716848	Dimethyl-L-arginine	Guanosine	M203T515_1	M284T358_1
-0.0902256	0.873426	Dimethyl-L-arginine	Histamine	M203T515_1	M112T469
0.601504	0.0926502	Dimethyl-L-arginine	Histidine	M203T515_1	M156T544_2
0.17193	0.748574	Dimethyl-L-arginine	Hydroxyproline	M203T515_1	M132T452
0.896241	0.000141459	Dimethyl-L-arginine	Hypoxanthine	M203T515_1	M137T143_2
0.354887	0.393718	Dimethyl-L-arginine	Inosine	M203T515_1	M269T260
0.718797	0.0252086	Dimethyl-L-arginine	L-Alanine	M203T515_1	M90T442
0.42406	0.290402	Dimethyl-L-arginine	L-Kynurenine	M203T515_1	M209T352
-0.138346	0.796602	Dimethyl-L-arginine	Lysine	M203T515_1	M147T535_2
-0.320301	0.454972	Dimethyl-L-arginine	Methionine	M203T515_1	M150T395_2
0.574436	0.113623	Dimethyl-L-arginine	Methylguanosine (1)	M203T515_1	M298T212
0.556391	0.124988	Dimethyl-L-arginine	Methylguanosine (2)	M203T515_1	M298T295
0.427068	0.283997	Dimethyl-L-arginine	Methylhistamine	M203T515_1	M126T423
0.583459	0.108461	Dimethyl-L-arginine	N6,N6,N6-Trimethyl-L-lysine	M203T515_1	M189T561
0.288722	0.517694	Dimethyl-L-arginine	N6-methyladenosine	M203T515_1	M282T83
0.387719	0.358127	Dimethyl-L-arginine	N-Acetyl-L-carnosine	M203T515_1	M269T471
0.381955	0.350807	Dimethyl-L-arginine	Nicotinamide	M203T515_1	M123T47_3
0.526961	0.203197	Dimethyl-L-arginine	N-methylnicotinamide	M203T515_1	M137T42
-0.00150376	0.99852	Dimethyl-L-arginine	Ornithine	M203T515_1	M133T537_1
0.666165	0.0514963	Dimethyl-L-arginine	Proline	M203T515_1	M116T424_2
0.114286	0.835511	Dimethyl-L-arginine	Putrescine	M203T515_1	M89T518
0.233083	0.617231	Dimethyl-L-arginine	S-Adenosylhomocysteine	M203T515_1	M385T467
0.621053	0.0806459	Dimethyl-L-arginine	S-Adenosylmethionine	M203T515_1	M399T560
0.168421	0.753177	Dimethyl-L-arginine	Spermidine	M203T515_1	M146T609
-0.233083	0.617231	Dimethyl-L-arginine	Tryptophan	M203T515_1	M205T346_2
-0.137255	0.813091	Dimethyl-L-arginine	Phosphocreatine	M203T515_1	M212T563
0.37594	0.361111	Dimethyl-L-arginine	Creatine	M203T515_1	M132T447_3
0.243609	0.598887	Glutamine	Glycine	M147T468_2	M76T459
0.433083	0.275595	Glutamine	GSH	M147T468_2	M308T495_2
0.0789474	0.896588	Glutamine	GSSG	M147T468_2	M613T593
-0.198496	0.684795	Glutamine	Guanine	M147T468_2	M152T288_2
-0.545865	0.128264	Glutamine	Guanosine	M147T468_2	M284T358_1
-0.17594	0.728943	Glutamine	Histamine	M147T468_2	M112T469
0.418045	0.298579	Glutamine	Histidine	M147T468_2	M156T544_2
0.368421	0.392355	Glutamine	Hydroxyproline	M147T468_2	M132T452
0.0631579	0.916306	Glutamine	Hypoxanthine	M147T468_2	M137T143_2
0.18797	0.706148	Glutamine	Inosine	M147T468_2	M269T260
0.461654	0.231149	Glutamine	L-Alanine	M147T468_2	M90T442
0.142857	0.789532	Glutamine	L-Kynurenine	M147T468_2	M209T352
-0.317293	0.461717	Glutamine	Lysine	M147T468_2	M147T535_2
-0.323308	0.451947	Glutamine	Methionine	M147T468_2	M150T395_2
-0.285714	0.521716	Glutamine	Methylguanosine (1)	M147T468_2	M298T212
-0.264662	0.56352	Glutamine	Methylguanosine (2)	M147T468_2	M298T295
-0.225564	0.633601	Glutamine	Methylhistamine	M147T468_2	M126T423
0.168421	0.745402	Glutamine	N6,N6,N6-Trimethyl-L-lysine	M147T468_2	M189T561
-0.258647	0.573611	Glutamine	N6-methyladenosine	M147T468_2	M282T83
0.15614	0.77635	Glutamine	N-Acetyl-L-carnosine	M147T468_2	M269T471
-0.00601504	0.992748	Glutamine	Nicotinamide	M147T468_2	M123T47_3
0.345588	0.464132	Glutamine	N-methylnicotinamide	M147T468_2	M137T42
-0.231579	0.620868	Glutamine	Ornithine	M147T468_2	M133T537_1
0.490226	0.195414	Glutamine	Proline	M147T468_2	M116T424_2
0.258647	0.573611	Glutamine	Putrescine	M147T468_2	M89T518
0.461654	0.231149	Glutamine	S-Adenosylhomocysteine	M147T468_2	M385T467
0.479699	0.208699	Glutamine	S-Adenosylmethionine	M147T468_2	M399T560
-0.00526316	0.993625	Glutamine	Spermidine	M147T468_2	M146T609
0.147368	0.782459	Glutamine	Tryptophan	M147T468_2	M205T346_2
0.484004	0.233743	Glutamine	Phosphocreatine	M147T468_2	M212T563
0.664662	0.0514963	Glutamine	Creatine	M147T468_2	M132T447_3
0.392481	0.338729	Glycine	GSH	M76T459	M308T495_2
0.0719298	0.908568	Glycine	GSSG	M76T459	M613T593
0.221053	0.642744	Glycine	Guanine	M76T459	M152T288_2
-0.0586466	0.923778	Glycine	Guanosine	M76T459	M284T358_1
0.159398	0.75892	Glycine	Histamine	M76T459	M112T469
0.381955	0.350807	Glycine	Histidine	M76T459	M156T544_2
0.00701754	0.992748	Glycine	Hydroxyproline	M76T459	M132T452
0.323308	0.451947	Glycine	Hypoxanthine	M76T459	M137T143_2
0.203008	0.67676	Glycine	Inosine	M76T459	M269T260
0.418045	0.298579	Glycine	L-Alanine	M76T459	M90T442
0.105263	0.851643	Glycine	L-Kynurenine	M76T459	M209T352
0.00601504	0.992748	Glycine	Lysine	M76T459	M147T535_2
-0.117293	0.832765	Glycine	Methionine	M76T459	M150T395_2
0.0345865	0.960388	Glycine	Methylguanosine (1)	M76T459	M298T212
0.0857143	0.879016	Glycine	Methylguanosine (2)	M76T459	M298T295
0.278195	0.535454	Glycine	Methylhistamine	M76T459	M126T423
-0.00451128	0.993625	Glycine	N6,N6,N6-Trimethyl-L-lysine	M76T459	M189T561
0.13985	0.796456	Glycine	N6-methyladenosine	M76T459	M282T83
-0.0245614	0.975017	Glycine	N-Acetyl-L-carnosine	M76T459	M269T471
0.476692	0.21504	Glycine	Nicotinamide	M76T459	M123T47_3
0.257353	0.614228	Glycine	N-methylnicotinamide	M76T459	M137T42
0.0225564	0.975017	Glycine	Ornithine	M76T459	M133T537_1
0.288722	0.517694	Glycine	Proline	M76T459	M116T424_2
-0.392481	0.338729	Glycine	Putrescine	M76T459	M89T518
0.242105	0.599325	Glycine	S-Adenosylhomocysteine	M76T459	M385T467
0.269173	0.553786	Glycine	S-Adenosylmethionine	M76T459	M399T560
0.154386	0.779134	Glycine	Spermidine	M76T459	M146T609
0.0571429	0.926065	Glycine	Tryptophan	M76T459	M205T346_2
0.131063	0.825633	Glycine	Phosphocreatine	M76T459	M212T563
0.222556	0.639062	Glycine	Creatine	M76T459	M132T447_3
0.357895	0.399611	GSH	GSSG	M308T495_2	M613T593
0.0225564	0.975017	GSH	Guanine	M308T495_2	M152T288_2
-0.410526	0.30977	GSH	Guanosine	M308T495_2	M284T358_1
0.153383	0.773565	GSH	Histamine	M308T495_2	M112T469
0.586466	0.104096	GSH	Histidine	M308T495_2	M156T544_2
0.307018	0.493253	GSH	Hydroxyproline	M308T495_2	M132T452
0.0721805	0.901704	GSH	Hypoxanthine	M308T495_2	M137T143_2
0.0541353	0.930613	GSH	Inosine	M308T495_2	M269T260
0.568421	0.114069	GSH	L-Alanine	M308T495_2	M90T442
0.354887	0.393718	GSH	L-Kynurenine	M308T495_2	M209T352
-0.657143	0.0543752	GSH	Lysine	M308T495_2	M147T535_2
-0.518797	0.15614	GSH	Methionine	M308T495_2	M150T395_2
-0.309774	0.477197	GSH	Methylguanosine (1)	M308T495_2	M298T212
-0.330827	0.434103	GSH	Methylguanosine (2)	M308T495_2	M298T295
-0.136842	0.799157	GSH	Methylhistamine	M308T495_2	M126T423
0.273684	0.544793	GSH	N6,N6,N6-Trimethyl-L-lysine	M308T495_2	M189T561
-0.421053	0.293408	GSH	N6-methyladenosine	M308T495_2	M282T83
-0.0333333	0.963195	GSH	N-Acetyl-L-carnosine	M308T495_2	M269T471
-0.0676692	0.910449	GSH	Nicotinamide	M308T495_2	M123T47_3
0.0563725	0.936774	GSH	N-methylnicotinamide	M308T495_2	M137T42
-0.105263	0.851643	GSH	Ornithine	M308T495_2	M133T537_1
0.37594	0.361111	GSH	Proline	M308T495_2	M116T424_2
0.0887218	0.875293	GSH	Putrescine	M308T495_2	M89T518
0.485714	0.201764	GSH	S-Adenosylhomocysteine	M308T495_2	M385T467
0.52782	0.14712	GSH	S-Adenosylmethionine	M308T495_2	M399T560
0.0561404	0.930613	GSH	Spermidine	M308T495_2	M146T609
0.0270677	0.970422	GSH	Tryptophan	M308T495_2	M205T346_2
0.760578	0.0223473	GSH	Phosphocreatine	M308T495_2	M212T563
0.640602	0.0663016	GSH	Creatine	M308T495_2	M132T447_3
0.178947	0.734031	GSSG	Guanine	M613T593	M152T288_2
-0.0859649	0.882749	GSSG	Guanosine	M613T593	M284T358_1
-0.368421	0.392355	GSSG	Histamine	M613T593	M112T469
0.233333	0.633194	GSSG	Histidine	M613T593	M156T544_2
0.128999	0.828651	GSSG	Hydroxyproline	M613T593	M132T452
0.178947	0.734031	GSSG	Hypoxanthine	M613T593	M137T143_2
0.384211	0.365791	GSSG	Inosine	M613T593	M269T260
0.364912	0.393718	GSSG	L-Alanine	M613T593	M90T442
0.538596	0.150587	GSSG	L-Kynurenine	M613T593	M209T352
-0.108772	0.851643	GSSG	Lysine	M613T593	M147T535_2
-0.431579	0.29437	GSSG	Methionine	M613T593	M150T395_2
-0.422807	0.30977	GSSG	Methylguanosine (1)	M613T593	M298T212
-0.326316	0.461717	GSSG	Methylguanosine (2)	M613T593	M298T295
-0.364912	0.393718	GSSG	Methylhistamine	M613T593	M126T423
0.263158	0.578075	GSSG	N6,N6,N6-Trimethyl-L-lysine	M613T593	M189T561
0.00526316	0.993625	GSSG	N6-methyladenosine	M613T593	M282T83
0.422085	0.333436	GSSG	N-Acetyl-L-carnosine	M613T593	M269T471
0.0614035	0.92201	GSSG	Nicotinamide	M613T593	M123T47_3
0.297059	0.565966	GSSG	N-methylnicotinamide	M613T593	M137T42
0.357895	0.399611	GSSG	Ornithine	M613T593	M133T537_1
0.361404	0.399611	GSSG	Proline	M613T593	M116T424_2
0.170175	0.750393	GSSG	Putrescine	M613T593	M89T518
0.122807	0.831426	GSSG	S-Adenosylhomocysteine	M613T593	M385T467
0.331579	0.451947	GSSG	S-Adenosylmethionine	M613T593	M399T560
0.0175439	0.979131	GSSG	Spermidine	M613T593	M146T609
-0.045614	0.944558	GSSG	Tryptophan	M613T593	M205T346_2
0.174407	0.752458	GSSG	Phosphocreatine	M613T593	M212T563
0.259649	0.583717	GSSG	Creatine	M613T593	M132T447_3
0.0390977	0.952263	Guanine	Guanosine	M152T288_2	M284T358_1
-0.17594	0.728943	Guanine	Histamine	M152T288_2	M112T469
0.451128	0.244113	Guanine	Histidine	M152T288_2	M156T544_2
0.142105	0.797413	Guanine	Hydroxyproline	M152T288_2	M132T452
0.694737	0.03562	Guanine	Hypoxanthine	M152T288_2	M137T143_2
0.0661654	0.912783	Guanine	Inosine	M152T288_2	M269T260
0.440602	0.259734	Guanine	L-Alanine	M152T288_2	M90T442
0.442105	0.259464	Guanine	L-Kynurenine	M152T288_2	M209T352
0.16391	0.752458	Guanine	Lysine	M152T288_2	M147T535_2
-0.0360902	0.959116	Guanine	Methionine	M152T288_2	M150T395_2
0.309774	0.477197	Guanine	Methylguanosine (1)	M152T288_2	M298T212
0.27218	0.548213	Guanine	Methylguanosine (2)	M152T288_2	M298T295
0.347368	0.399611	Guanine	Methylhistamine	M152T288_2	M126T423
0.508271	0.171906	Guanine	N6,N6,N6-Trimethyl-L-lysine	M152T288_2	M189T561
0.22406	0.637272	Guanine	N6-methyladenosine	M152T288_2	M282T83
0.0614035	0.92201	Guanine	N-Acetyl-L-carnosine	M152T288_2	M269T471
0.357895	0.392355	Guanine	Nicotinamide	M152T288_2	M123T47_3
0.151961	0.796602	Guanine	N-methylnicotinamide	M152T288_2	M137T42
0.38797	0.340789	Guanine	Ornithine	M152T288_2	M133T537_1
0.461654	0.231149	Guanine	Proline	M152T288_2	M116T424_2
0.0691729	0.909237	Guanine	Putrescine	M152T288_2	M89T518
0.00300752	0.995023	Guanine	S-Adenosylhomocysteine	M152T288_2	M385T467
0.467669	0.225606	Guanine	S-Adenosylmethionine	M152T288_2	M399T560
0.0947368	0.873279	Guanine	Spermidine	M152T288_2	M146T609
-0.138346	0.796602	Guanine	Tryptophan	M152T288_2	M205T346_2
-0.201238	0.701763	Guanine	Phosphocreatine	M152T288_2	M212T563
0.0932331	0.871409	Guanine	Creatine	M152T288_2	M132T447_3
0.0330827	0.961426	Guanosine	Histamine	M284T358_1	M112T469
-0.395489	0.334289	Guanosine	Histidine	M284T358_1	M156T544_2
-0.0719298	0.908568	Guanosine	Hydroxyproline	M284T358_1	M132T452
-0.0902256	0.873426	Guanosine	Hypoxanthine	M284T358_1	M137T143_2
0.353383	0.394972	Guanosine	Inosine	M284T358_1	M269T260
-0.410526	0.30977	Guanosine	L-Alanine	M284T358_1	M90T442
-0.0616541	0.919179	Guanosine	L-Kynurenine	M284T358_1	M209T352
0.306767	0.48152	Guanosine	Lysine	M284T358_1	M147T535_2
0.0962406	0.867077	Guanosine	Methionine	M284T358_1	M150T395_2
0.270677	0.550346	Guanosine	Methylguanosine (1)	M284T358_1	M298T212
0.160902	0.756967	Guanosine	Methylguanosine (2)	M284T358_1	M298T295
0.0300752	0.96622	Guanosine	Methylhistamine	M284T358_1	M126T423
-0.281203	0.531752	Guanosine	N6,N6,N6-Trimethyl-L-lysine	M284T358_1	M189T561
0.544361	0.129821	Guanosine	N6-methyladenosine	M284T358_1	M282T83
0.0614035	0.92201	Guanosine	N-Acetyl-L-carnosine	M284T358_1	M269T471
0.406015	0.319363	Guanosine	Nicotinamide	M284T358_1	M123T47_3
-0.264706	0.600052	Guanosine	N-methylnicotinamide	M284T358_1	M137T42
-0.0225564	0.975017	Guanosine	Ornithine	M284T358_1	M133T537_1
-0.365414	0.382691	Guanosine	Proline	M284T358_1	M116T424_2
-0.569925	0.114069	Guanosine	Putrescine	M284T358_1	M89T518
-0.0947368	0.869535	Guanosine	S-Adenosylhomocysteine	M284T358_1	M385T467
-0.536842	0.137275	Guanosine	S-Adenosylmethionine	M284T358_1	M399T560
0.233333	0.633194	Guanosine	Spermidine	M284T358_1	M146T609
-0.299248	0.492268	Guanosine	Tryptophan	M284T358_1	M205T346_2
-0.135191	0.81684	Guanosine	Phosphocreatine	M284T358_1	M212T563
-0.463158	0.231149	Guanosine	Creatine	M284T358_1	M132T447_3
0.00451128	0.993625	Histamine	Histidine	M112T469	M156T544_2
-0.277193	0.553786	Histamine	Hydroxyproline	M112T469	M132T452
-0.153383	0.773565	Histamine	Hypoxanthine	M112T469	M137T143_2
-0.0932331	0.871409	Histamine	Inosine	M112T469	M269T260
-0.0150376	0.979288	Histamine	L-Alanine	M112T469	M90T442
-0.404511	0.320041	Histamine	L-Kynurenine	M112T469	M209T352
-0.165414	0.750393	Histamine	Lysine	M112T469	M147T535_2
0.0917293	0.873279	Histamine	Methionine	M112T469	M150T395_2
0.0345865	0.960388	Histamine	Methylguanosine (1)	M112T469	M298T212
-0.0962406	0.867077	Histamine	Methylguanosine (2)	M112T469	M298T295
0.548872	0.127712	Histamine	Methylhistamine	M112T469	M126T423
0.0616541	0.919179	Histamine	N6,N6,N6-Trimethyl-L-lysine	M112T469	M189T561
-0.287218	0.519697	Histamine	N6-methyladenosine	M112T469	M282T83
-0.510526	0.184961	Histamine	N-Acetyl-L-carnosine	M112T469	M269T471
0.111278	0.841647	Histamine	Nicotinamide	M112T469	M123T47_3
-0.0171569	0.979288	Histamine	N-methylnicotinamide	M112T469	M137T42
-0.251128	0.585492	Histamine	Ornithine	M112T469	M133T537_1
-0.350376	0.399611	Histamine	Proline	M112T469	M116T424_2
0.0721805	0.901704	Histamine	Putrescine	M112T469	M89T518
-0.41203	0.30977	Histamine	S-Adenosylhomocysteine	M112T469	M385T467
-0.123308	0.825633	Histamine	S-Adenosylmethionine	M112T469	M399T560
-0.312281	0.48514	Histamine	Spermidine	M112T469	M146T609
0.0466165	0.941829	Histamine	Tryptophan	M112T469	M205T346_2
0.234262	0.6432	Histamine	Phosphocreatine	M112T469	M212T563
-0.0511278	0.936774	Histamine	Creatine	M112T469	M132T447_3
0.342105	0.428556	Histidine	Hydroxyproline	M156T544_2	M132T452
0.622556	0.0801187	Histidine	Hypoxanthine	M156T544_2	M137T143_2
0.360902	0.389105	Histidine	Inosine	M156T544_2	M269T260
0.83609	0	Histidine	L-Alanine	M156T544_2	M90T442
0.338346	0.417083	Histidine	L-Kynurenine	M156T544_2	M209T352
-0.469173	0.224368	Histidine	Lysine	M156T544_2	M147T535_2
-0.381955	0.350807	Histidine	Methionine	M156T544_2	M150T395_2
0.0150376	0.979288	Histidine	Methylguanosine (1)	M156T544_2	M298T212
0.0120301	0.985421	Histidine	Methylguanosine (2)	M156T544_2	M298T295
0.0676692	0.910449	Histidine	Methylhistamine	M156T544_2	M126T423
0.566917	0.115517	Histidine	N6,N6,N6-Trimethyl-L-lysine	M156T544_2	M189T561
-0.356391	0.393019	Histidine	N6-methyladenosine	M156T544_2	M282T83
0.114035	0.842148	Histidine	N-Acetyl-L-carnosine	M156T544_2	M269T471
0.141353	0.792693	Histidine	Nicotinamide	M156T544_2	M123T47_3
0.105392	0.86819	Histidine	N-methylnicotinamide	M156T544_2	M137T42
0.0947368	0.869535	Histidine	Ornithine	M156T544_2	M133T537_1
0.532331	0.141729	Histidine	Proline	M156T544_2	M116T424_2
0.118797	0.831426	Histidine	Putrescine	M156T544_2	M89T518
0.523308	0.151788	Histidine	S-Adenosylhomocysteine	M156T544_2	M385T467
0.863158	0	Histidine	S-Adenosylmethionine	M156T544_2	M399T560
0.0789474	0.896588	Histidine	Spermidine	M156T544_2	M146T609
0.118797	0.831426	Histidine	Tryptophan	M156T544_2	M205T346_2
0.484004	0.233743	Histidine	Phosphocreatine	M156T544_2	M212T563
0.757895	0.0155813	Histidine	Creatine	M156T544_2	M132T447_3
-0.0175439	0.979131	Hydroxyproline	Hypoxanthine	M132T452	M137T143_2
0.0701754	0.910449	Hydroxyproline	Inosine	M132T452	M269T260
0.350877	0.409235	Hydroxyproline	L-Alanine	M132T452	M90T442
0.526316	0.165186	Hydroxyproline	L-Kynurenine	M132T452	M209T352
-0.422807	0.30977	Hydroxyproline	Lysine	M132T452	M147T535_2
-0.582456	0.114069	Hydroxyproline	Methionine	M132T452	M150T395_2
-0.214035	0.665482	Hydroxyproline	Methylguanosine (1)	M132T452	M298T212
-0.196491	0.698367	Hydroxyproline	Methylguanosine (2)	M132T452	M298T295
-0.32807	0.45916	Hydroxyproline	Methylhistamine	M132T452	M126T423
0.224561	0.645118	Hydroxyproline	N6,N6,N6-Trimethyl-L-lysine	M132T452	M189T561
-0.045614	0.944558	Hydroxyproline	N6-methyladenosine	M132T452	M282T83
0.141383	0.807409	Hydroxyproline	N-Acetyl-L-carnosine	M132T452	M269T471
-0.308772	0.491175	Hydroxyproline	Nicotinamide	M132T452	M123T47_3
0.114706	0.857838	Hydroxyproline	N-methylnicotinamide	M132T452	M137T42
-0.217544	0.657667	Hydroxyproline	Ornithine	M132T452	M133T537_1
0.619298	0.0918458	Hydroxyproline	Proline	M132T452	M116T424_2
0.0508772	0.936774	Hydroxyproline	Putrescine	M132T452	M89T518
0.454386	0.259464	Hydroxyproline	S-Adenosylhomocysteine	M132T452	M385T467
0.389474	0.355	Hydroxyproline	S-Adenosylmethionine	M132T452	M399T560
0.386997	0.382691	Hydroxyproline	Spermidine	M132T452	M146T609
-0.103509	0.857838	Hydroxyproline	Tryptophan	M132T452	M205T346_2
0.267157	0.598887	Hydroxyproline	Phosphocreatine	M132T452	M212T563
0.1	0.865529	Hydroxyproline	Creatine	M132T452	M132T447_3
0.421053	0.293408	Hypoxanthine	Inosine	M137T143_2	M269T260
0.607519	0.0887765	Hypoxanthine	L-Alanine	M137T143_2	M90T442
0.390977	0.339606	Hypoxanthine	L-Kynurenine	M137T143_2	M209T352
0.0195489	0.97588	Hypoxanthine	Lysine	M137T143_2	M147T535_2
-0.138346	0.796602	Hypoxanthine	Methionine	M137T143_2	M150T395_2
0.56391	0.119507	Hypoxanthine	Methylguanosine (1)	M137T143_2	M298T212
0.538346	0.136244	Hypoxanthine	Methylguanosine (2)	M137T143_2	M298T295
0.326316	0.444258	Hypoxanthine	Methylhistamine	M137T143_2	M126T423
0.430075	0.278377	Hypoxanthine	N6,N6,N6-Trimethyl-L-lysine	M137T143_2	M189T561
0.24812	0.588164	Hypoxanthine	N6-methyladenosine	M137T143_2	M282T83
0.442105	0.278377	Hypoxanthine	N-Acetyl-L-carnosine	M137T143_2	M269T471
0.455639	0.236399	Hypoxanthine	Nicotinamide	M137T143_2	M123T47_3
0.394608	0.389105	Hypoxanthine	N-methylnicotinamide	M137T143_2	M137T42
0.0270677	0.970422	Hypoxanthine	Ornithine	M137T143_2	M133T537_1
0.500752	0.179793	Hypoxanthine	Proline	M137T143_2	M116T424_2
0.0255639	0.973391	Hypoxanthine	Putrescine	M137T143_2	M89T518
0.2	0.682291	Hypoxanthine	S-Adenosylhomocysteine	M137T143_2	M385T467
0.547368	0.128264	Hypoxanthine	S-Adenosylmethionine	M137T143_2	M399T560
0.00350877	0.995023	Hypoxanthine	Spermidine	M137T143_2	M146T609
-0.261654	0.565966	Hypoxanthine	Tryptophan	M137T143_2	M205T346_2
-0.0567595	0.932708	Hypoxanthine	Phosphocreatine	M137T143_2	M212T563
0.383459	0.349113	Hypoxanthine	Creatine	M137T143_2	M132T447_3
0.407519	0.316608	Inosine	L-Alanine	M269T260	M90T442
0.288722	0.517694	Inosine	L-Kynurenine	M269T260	M209T352
-0.0977444	0.865529	Inosine	Lysine	M269T260	M147T535_2
-0.356391	0.393019	Inosine	Methionine	M269T260	M150T395_2
-0.0210526	0.975449	Inosine	Methylguanosine (1)	M269T260	M298T212
0.00150376	0.99852	Inosine	Methylguanosine (2)	M269T260	M298T295
-0.0646617	0.914548	Inosine	Methylhistamine	M269T260	M126T423
0.210526	0.659285	Inosine	N6,N6,N6-Trimethyl-L-lysine	M269T260	M189T561
0.132331	0.807409	Inosine	N6-methyladenosine	M269T260	M282T83
0.347368	0.417657	Inosine	N-Acetyl-L-carnosine	M269T260	M269T471
0.596992	0.0959543	Inosine	Nicotinamide	M269T260	M123T47_3
0.220588	0.680612	Inosine	N-methylnicotinamide	M269T260	M137T42
-0.0496241	0.936774	Inosine	Ornithine	M269T260	M133T537_1
0.178947	0.723245	Inosine	Proline	M269T260	M116T424_2
-0.237594	0.608243	Inosine	Putrescine	M269T260	M89T518
0.181955	0.716911	Inosine	S-Adenosylhomocysteine	M269T260	M385T467
0.168421	0.745402	Inosine	S-Adenosylmethionine	M269T260	M399T560
0.136842	0.807409	Inosine	Spermidine	M269T260	M146T609
-0.374436	0.364906	Inosine	Tryptophan	M269T260	M205T346_2
0.195046	0.716848	Inosine	Phosphocreatine	M269T260	M212T563
0.396992	0.333491	Inosine	Creatine	M269T260	M132T447_3
0.505263	0.174736	L-Alanine	L-Kynurenine	M90T442	M209T352
-0.550376	0.127495	L-Alanine	Lysine	M90T442	M147T535_2
-0.55188	0.126661	L-Alanine	Methionine	M90T442	M150T395_2
0.0481203	0.939049	L-Alanine	Methylguanosine (1)	M90T442	M298T212
0.118797	0.831426	L-Alanine	Methylguanosine (2)	M90T442	M298T295
0.15188	0.775998	L-Alanine	Methylhistamine	M90T442	M126T423
0.630075	0.0736742	L-Alanine	N6,N6,N6-Trimethyl-L-lysine	M90T442	M189T561
-0.136842	0.799157	L-Alanine	N6-methyladenosine	M90T442	M282T83
0.0842105	0.886263	L-Alanine	N-Acetyl-L-carnosine	M90T442	M269T471
0.225564	0.633601	L-Alanine	Nicotinamide	M90T442	M123T47_3
0.382353	0.399611	L-Alanine	N-methylnicotinamide	M90T442	M137T42
0.242105	0.599325	L-Alanine	Ornithine	M90T442	M133T537_1
0.721805	0.0252086	L-Alanine	Proline	M90T442	M116T424_2
0.219549	0.645118	L-Alanine	Putrescine	M90T442	M89T518
0.359398	0.391055	L-Alanine	S-Adenosylhomocysteine	M90T442	M385T467
0.84812	0	L-Alanine	S-Adenosylmethionine	M90T442	M399T560
0.238596	0.620868	L-Alanine	Spermidine	M90T442	M146T609
-0.0210526	0.975449	L-Alanine	Tryptophan	M90T442	M205T346_2
0.333333	0.467867	L-Alanine	Phosphocreatine	M90T442	M212T563
0.691729	0.0374469	L-Alanine	Creatine	M90T442	M132T447_3
-0.255639	0.578075	L-Kynurenine	Lysine	M209T352	M147T535_2
-0.703759	0.0319194	L-Kynurenine	Methionine	M209T352	M150T395_2
0.0541353	0.930613	L-Kynurenine	Methylguanosine (1)	M209T352	M298T212
0.0977444	0.865529	L-Kynurenine	Methylguanosine (2)	M209T352	M298T295
-0.291729	0.511105	L-Kynurenine	Methylhistamine	M209T352	M126T423
0.53985	0.135235	L-Kynurenine	N6,N6,N6-Trimethyl-L-lysine	M209T352	M189T561
0.254135	0.581607	L-Kynurenine	N6-methyladenosine	M209T352	M282T83
0.408772	0.333491	L-Kynurenine	N-Acetyl-L-carnosine	M209T352	M269T471
0.0150376	0.979288	L-Kynurenine	Nicotinamide	M209T352	M123T47_3
0.394608	0.389105	L-Kynurenine	N-methylnicotinamide	M209T352	M137T42
0.130827	0.810554	L-Kynurenine	Ornithine	M209T352	M133T537_1
0.633083	0.0707769	L-Kynurenine	Proline	M209T352	M116T424_2
0.0481203	0.939049	L-Kynurenine	Putrescine	M209T352	M89T518
0.314286	0.467867	L-Kynurenine	S-Adenosylhomocysteine	M209T352	M385T467
0.506767	0.173972	L-Kynurenine	S-Adenosylmethionine	M209T352	M399T560
0.349123	0.413433	L-Kynurenine	Spermidine	M209T352	M146T609
-0.491729	0.194475	L-Kynurenine	Tryptophan	M209T352	M205T346_2
-0.0443756	0.948635	L-Kynurenine	Phosphocreatine	M209T352	M212T563
0.100752	0.857838	L-Kynurenine	Creatine	M209T352	M132T447_3
0.595489	0.0968418	Lysine	Methionine	M147T535_2	M150T395_2
0.0947368	0.869535	Lysine	Methylguanosine (1)	M147T535_2	M298T212
0.102256	0.856614	Lysine	Methylguanosine (2)	M147T535_2	M298T295
0.12782	0.81585	Lysine	Methylhistamine	M147T535_2	M126T423
-0.234586	0.614228	Lysine	N6,N6,N6-Trimethyl-L-lysine	M147T535_2	M189T561
0.421053	0.293408	Lysine	N6-methyladenosine	M147T535_2	M282T83
0.112281	0.844289	Lysine	N-Acetyl-L-carnosine	M147T535_2	M269T471
0.252632	0.583223	Lysine	Nicotinamide	M147T535_2	M123T47_3
0.0269608	0.975017	Lysine	N-methylnicotinamide	M147T535_2	M137T42
0.0180451	0.977918	Lysine	Ornithine	M147T535_2	M133T537_1
-0.276692	0.536696	Lysine	Proline	M147T535_2	M116T424_2
-0.0195489	0.97588	Lysine	Putrescine	M147T535_2	M89T518
-0.425564	0.287186	Lysine	S-Adenosylhomocysteine	M147T535_2	M385T467
-0.505263	0.174736	Lysine	S-Adenosylmethionine	M147T535_2	M399T560
-0.0298246	0.967779	Lysine	Spermidine	M147T535_2	M146T609
0.118797	0.831426	Lysine	Tryptophan	M147T535_2	M205T346_2
-0.556244	0.14712	Lysine	Phosphocreatine	M147T535_2	M212T563
-0.464662	0.228158	Lysine	Creatine	M147T535_2	M132T447_3
0.121805	0.827565	Methionine	Methylguanosine (1)	M150T395_2	M298T212
0.18797	0.706148	Methionine	Methylguanosine (2)	M150T395_2	M298T295
0.15188	0.775998	Methionine	Methylhistamine	M150T395_2	M126T423
-0.475188	0.216582	Methionine	N6,N6,N6-Trimethyl-L-lysine	M150T395_2	M189T561
0.0661654	0.912783	Methionine	N6-methyladenosine	M150T395_2	M282T83
-0.431579	0.29437	Methionine	N-Acetyl-L-carnosine	M150T395_2	M269T471
0.0932331	0.871409	Methionine	Nicotinamide	M150T395_2	M123T47_3
-0.257353	0.614228	Methionine	N-methylnicotinamide	M150T395_2	M137T42
0.12782	0.81585	Methionine	Ornithine	M150T395_2	M133T537_1
-0.497744	0.184809	Methionine	Proline	M150T395_2	M116T424_2
0	1	Methionine	Putrescine	M150T395_2	M89T518
-0.487218	0.199399	Methionine	S-Adenosylhomocysteine	M150T395_2	M385T467
-0.422556	0.292241	Methionine	S-Adenosylmethionine	M150T395_2	M399T560
-0.354386	0.403414	Methionine	Spermidine	M150T395_2	M146T609
0.410526	0.30977	Methionine	Tryptophan	M150T395_2	M205T346_2
-0.316821	0.492732	Methionine	Phosphocreatine	M150T395_2	M212T563
-0.288722	0.517694	Methionine	Creatine	M150T395_2	M132T447_3
0.876692	0	Methylguanosine (1)	Methylguanosine (2)	M298T212	M298T295
0.350376	0.399611	Methylguanosine (1)	Methylhistamine	M298T212	M126T423
0.0210526	0.975449	Methylguanosine (1)	N6,N6,N6-Trimethyl-L-lysine	M298T212	M189T561
0.577444	0.11206	Methylguanosine (1)	N6-methyladenosine	M298T212	M282T83
0.214035	0.665482	Methylguanosine (1)	N-Acetyl-L-carnosine	M298T212	M269T471
0.218045	0.645118	Methylguanosine (1)	Nicotinamide	M298T212	M123T47_3
0.159314	0.787578	Methylguanosine (1)	N-methylnicotinamide	M298T212	M137T42
-0.075188	0.898095	Methylguanosine (1)	Ornithine	M298T212	M133T537_1
0.0225564	0.975017	Methylguanosine (1)	Proline	M298T212	M116T424_2
-0.192481	0.697953	Methylguanosine (1)	Putrescine	M298T212	M89T518
0.0857143	0.879016	Methylguanosine (1)	S-Adenosylhomocysteine	M298T212	M385T467
0.0496241	0.936774	Methylguanosine (1)	S-Adenosylmethionine	M298T212	M399T560
0.150877	0.785019	Methylguanosine (1)	Spermidine	M298T212	M146T609
-0.216541	0.649014	Methylguanosine (1)	Tryptophan	M298T212	M205T346_2
-0.277606	0.565966	Methylguanosine (1)	Phosphocreatine	M298T212	M212T563
-0.190977	0.698367	Methylguanosine (1)	Creatine	M298T212	M132T447_3
0.321805	0.451947	Methylguanosine (2)	Methylhistamine	M298T295	M126T423
0.0977444	0.865529	Methylguanosine (2)	N6,N6,N6-Trimethyl-L-lysine	M298T295	M189T561
0.554887	0.125068	Methylguanosine (2)	N6-methyladenosine	M298T295	M282T83
0.187719	0.716911	Methylguanosine (2)	N-Acetyl-L-carnosine	M298T295	M269T471
0.210526	0.659285	Methylguanosine (2)	Nicotinamide	M298T295	M123T47_3
0.205882	0.706709	Methylguanosine (2)	N-methylnicotinamide	M298T295	M137T42
0.102256	0.856614	Methylguanosine (2)	Ornithine	M298T295	M133T537_1
0.181955	0.716911	Methylguanosine (2)	Proline	M298T295	M116T424_2
-0.257143	0.575837	Methylguanosine (2)	Putrescine	M298T295	M89T518
0.00300752	0.995023	Methylguanosine (2)	S-Adenosylhomocysteine	M298T295	M385T467
0.0586466	0.923778	Methylguanosine (2)	S-Adenosylmethionine	M298T295	M399T560
0.308772	0.491175	Methylguanosine (2)	Spermidine	M298T295	M146T609
-0.115789	0.83352	Methylguanosine (2)	Tryptophan	M298T295	M205T346_2
-0.407637	0.345428	Methylguanosine (2)	Phosphocreatine	M298T295	M212T563
-0.231579	0.620868	Methylguanosine (2)	Creatine	M298T295	M132T447_3
0.300752	0.490993	Methylhistamine	N6,N6,N6-Trimethyl-L-lysine	M126T423	M189T561
0.0902256	0.873426	Methylhistamine	N6-methyladenosine	M126T423	M282T83
-0.307018	0.493253	Methylhistamine	N-Acetyl-L-carnosine	M126T423	M269T471
0.470677	0.22177	Methylhistamine	Nicotinamide	M126T423	M123T47_3
0.335784	0.48152	Methylhistamine	N-methylnicotinamide	M126T423	M137T42
-0.0496241	0.936774	Methylhistamine	Ornithine	M126T423	M133T537_1
0.075188	0.898095	Methylhistamine	Proline	M126T423	M116T424_2
-0.0932331	0.871409	Methylhistamine	Putrescine	M126T423	M89T518
-0.369925	0.373041	Methylhistamine	S-Adenosylhomocysteine	M126T423	M385T467
-0.0646617	0.914548	Methylhistamine	S-Adenosylmethionine	M126T423	M399T560
-0.0578947	0.928091	Methylhistamine	Spermidine	M126T423	M146T609
0.0120301	0.985421	Methylhistamine	Tryptophan	M126T423	M205T346_2
-0.215686	0.67676	Methylhistamine	Phosphocreatine	M126T423	M212T563
-0.087218	0.877156	Methylhistamine	Creatine	M126T423	M132T447_3
-0.138346	0.796602	N6,N6,N6-Trimethyl-L-lysine	N6-methyladenosine	M189T561	M282T83
0.149123	0.787578	N6,N6,N6-Trimethyl-L-lysine	N-Acetyl-L-carnosine	M189T561	M269T471
0.103759	0.854131	N6,N6,N6-Trimethyl-L-lysine	Nicotinamide	M189T561	M123T47_3
0.210784	0.698367	N6,N6,N6-Trimethyl-L-lysine	N-methylnicotinamide	M189T561	M137T42
0.233083	0.617231	N6,N6,N6-Trimethyl-L-lysine	Ornithine	M189T561	M133T537_1
0.601504	0.0926502	N6,N6,N6-Trimethyl-L-lysine	Proline	M189T561	M116T424_2
0.264662	0.56352	N6,N6,N6-Trimethyl-L-lysine	Putrescine	M189T561	M89T518
0.115789	0.83352	N6,N6,N6-Trimethyl-L-lysine	S-Adenosylhomocysteine	M189T561	M385T467
0.628571	0.074126	N6,N6,N6-Trimethyl-L-lysine	S-Adenosylmethionine	M189T561	M399T560
0.196491	0.698367	N6,N6,N6-Trimethyl-L-lysine	Spermidine	M189T561	M146T609
-0.120301	0.830686	N6,N6,N6-Trimethyl-L-lysine	Tryptophan	M189T561	M205T346_2
-0.0175439	0.979131	N6,N6,N6-Trimethyl-L-lysine	Phosphocreatine	M189T561	M212T563
0.312782	0.469657	N6,N6,N6-Trimethyl-L-lysine	Creatine	M189T561	M132T447_3
0.275439	0.555941	N6-methyladenosine	N-Acetyl-L-carnosine	M282T83	M269T471
0.395489	0.334289	N6-methyladenosine	Nicotinamide	M282T83	M123T47_3
0.446078	0.313415	N6-methyladenosine	N-methylnicotinamide	M282T83	M137T42
0.0255639	0.973391	N6-methyladenosine	Ornithine	M282T83	M133T537_1
0.120301	0.830686	N6-methyladenosine	Proline	M282T83	M116T424_2
-0.252632	0.583223	N6-methyladenosine	Putrescine	M282T83	M89T518
-0.0766917	0.896588	N6-methyladenosine	S-Adenosylhomocysteine	M282T83	M385T467
-0.22406	0.637272	N6-methyladenosine	S-Adenosylmethionine	M282T83	M399T560
0.408772	0.333491	N6-methyladenosine	Spermidine	M282T83	M146T609
-0.225564	0.633601	N6-methyladenosine	Tryptophan	M282T83	M205T346_2
-0.564499	0.137768	N6-methyladenosine	Phosphocreatine	M282T83	M212T563
-0.454135	0.238509	N6-methyladenosine	Creatine	M282T83	M132T447_3
-0.0245614	0.975017	N-Acetyl-L-carnosine	Nicotinamide	M269T471	M123T47_3
0.108824	0.869296	N-Acetyl-L-carnosine	N-methylnicotinamide	M269T471	M137T42
-0.215789	0.662218	N-Acetyl-L-carnosine	Ornithine	M269T471	M133T537_1
0.282456	0.543881	N-Acetyl-L-carnosine	Proline	M269T471	M116T424_2
-0.0403509	0.952263	N-Acetyl-L-carnosine	Putrescine	M269T471	M89T518
0.478947	0.226869	N-Acetyl-L-carnosine	S-Adenosylhomocysteine	M269T471	M385T467
0.121053	0.832765	N-Acetyl-L-carnosine	S-Adenosylmethionine	M269T471	M399T560
0.116615	0.842662	N-Acetyl-L-carnosine	Spermidine	M269T471	M146T609
-0.347368	0.417657	N-Acetyl-L-carnosine	Tryptophan	M269T471	M205T346_2
0.0318627	0.967779	N-Acetyl-L-carnosine	Phosphocreatine	M269T471	M212T563
0.180702	0.730023	N-Acetyl-L-carnosine	Creatine	M269T471	M132T447_3
0.379902	0.399611	Nicotinamide	N-methylnicotinamide	M123T47_3	M137T42
0.0195489	0.97588	Nicotinamide	Ornithine	M123T47_3	M133T537_1
0.0300752	0.96622	Nicotinamide	Proline	M123T47_3	M116T424_2
-0.318797	0.459316	Nicotinamide	Putrescine	M123T47_3	M89T518
-0.156391	0.765705	Nicotinamide	S-Adenosylhomocysteine	M123T47_3	M385T467
-0.0496241	0.936774	Nicotinamide	S-Adenosylmethionine	M123T47_3	M399T560
0.1	0.865529	Nicotinamide	Spermidine	M123T47_3	M146T609
-0.21203	0.655575	Nicotinamide	Tryptophan	M123T47_3	M205T346_2
-0.0216718	0.97588	Nicotinamide	Phosphocreatine	M123T47_3	M212T563
0.181955	0.716911	Nicotinamide	Creatine	M123T47_3	M132T447_3
-0.259804	0.609562	N-methylnicotinamide	Ornithine	M137T42	M133T537_1
0.536765	0.190102	N-methylnicotinamide	Proline	M137T42	M116T424_2
0.215686	0.689284	N-methylnicotinamide	Putrescine	M137T42	M89T518
-0.245098	0.638443	N-methylnicotinamide	S-Adenosylhomocysteine	M137T42	M385T467
0.232843	0.655575	N-methylnicotinamide	S-Adenosylmethionine	M137T42	M399T560
0.0323529	0.969405	N-methylnicotinamide	Spermidine	M137T42	M146T609
-0.171569	0.765705	N-methylnicotinamide	Tryptophan	M137T42	M205T346_2
-0.260714	0.642547	N-methylnicotinamide	Phosphocreatine	M137T42	M212T563
0.0294118	0.972021	N-methylnicotinamide	Creatine	M137T42	M132T447_3
0.129323	0.813091	Ornithine	Proline	M133T537_1	M116T424_2
0.0210526	0.975449	Ornithine	Putrescine	M133T537_1	M89T518
-0.0796992	0.888101	Ornithine	S-Adenosylhomocysteine	M133T537_1	M385T467
0.317293	0.461717	Ornithine	S-Adenosylmethionine	M133T537_1	M399T560
0.0912281	0.875402	Ornithine	Spermidine	M133T537_1	M146T609
0.285714	0.521716	Ornithine	Tryptophan	M133T537_1	M205T346_2
-0.256966	0.599325	Ornithine	Phosphocreatine	M133T537_1	M212T563
-0.0451128	0.943491	Ornithine	Creatine	M133T537_1	M132T447_3
0.132331	0.807409	Proline	Putrescine	M116T424_2	M89T518
0.369925	0.373041	Proline	S-Adenosylhomocysteine	M116T424_2	M385T467
0.661654	0.0530693	Proline	S-Adenosylmethionine	M116T424_2	M399T560
0.292982	0.523103	Proline	Spermidine	M116T424_2	M146T609
-0.0631579	0.916306	Proline	Tryptophan	M116T424_2	M205T346_2
0.00309598	0.995545	Proline	Phosphocreatine	M116T424_2	M212T563
0.348872	0.399611	Proline	Creatine	M116T424_2	M132T447_3
-0.302256	0.487795	Putrescine	S-Adenosylhomocysteine	M89T518	M385T467
0.293233	0.507177	Putrescine	S-Adenosylmethionine	M89T518	M399T560
-0.189474	0.716818	Putrescine	Spermidine	M89T518	M146T609
0.251128	0.585492	Putrescine	Tryptophan	M89T518	M205T346_2
0.124871	0.832765	Putrescine	Phosphocreatine	M89T518	M212T563
0.288722	0.517694	Putrescine	Creatine	M89T518	M132T447_3
0.485714	0.201764	S-Adenosylhomocysteine	S-Adenosylmethionine	M385T467	M399T560
0.27193	0.56429	S-Adenosylhomocysteine	Spermidine	M385T467	M146T609
-0.0120301	0.985421	S-Adenosylhomocysteine	Tryptophan	M385T467	M205T346_2
0.420021	0.333491	S-Adenosylhomocysteine	Phosphocreatine	M385T467	M212T563
0.500752	0.179793	S-Adenosylhomocysteine	Creatine	M385T467	M132T447_3
-0.0140351	0.982894	S-Adenosylmethionine	Spermidine	M399T560	M146T609
0.0887218	0.875293	S-Adenosylmethionine	Tryptophan	M399T560	M205T346_2
0.246646	0.61898	S-Adenosylmethionine	Phosphocreatine	M399T560	M212T563
0.63609	0.0704753	S-Adenosylmethionine	Creatine	M399T560	M132T447_3
0.0684211	0.912783	Spermidine	Tryptophan	M146T609	M205T346_2
-0.0269608	0.975017	Spermidine	Phosphocreatine	M146T609	M212T563
-0.0859649	0.882749	Spermidine	Creatine	M146T609	M132T447_3
0.190918	0.721408	Tryptophan	Phosphocreatine	M205T346_2	M212T563
0.100752	0.857838	Tryptophan	Creatine	M205T346_2	M132T447_3
0.750258	0.0252086	Phosphocreatine	Creatine	M212T563	M132T447_3
