# Supplementary material for: Regional HNSCC metabolomics reveals widespread changes to one-carbon metabolism and S-adenosylmethionine metabolism across tumour core, tumour edge and adjacent non-tumour tissues
Source: Br J Cancer. 2026 Apr 29;135(3):372–81. doi: 10.1038/s41416-026-03410-4 (PMC13372809; doi:10.1038/s41416-026-03410-4)
Supplement: Supplementary file 8 — Supplementary Table S5 [file 41416_2026_3410_MOESM8_ESM.xlsx]

## Sheet: Sheet1
Supplementary Table S5a: Data on lactic acid, succinic acid, pyruvic acid, malic acid and fumaric acid. Matches to authentic chemical standards - retention time (RT) and MS/MS - are indicated. The MSI metabolite identification grade is given. The annotation evidence of each compound is presented graphically in acompanying Figure S1 (see column L in this table for the slide location of this inform…
Ion mode	Metabolite annotation	Ionform	Accurate m/z	Mean peak area in HNSCC dataset	HNSCC retention time [RT] (s)	RT difference to chemical standard (s)	MS/MS DPC match to chemical standard	MSI level of the annotation	The slide number(s) in Figure S1 describing the annotation	3 group ANOVA q value	HSD posthoc p value (C - E)	HSD posthoc p value (C - N)	HSD posthoc p value (E - N)	3 group Kruskal-Wallis FDR q value	Missing values in N phenotype	Missing values in E phenotype	Missing values in C phenotype	Fold change (C/E)	Fold change (C/N)	Fold change (E/N)	Lower CI (95%): Fold change (C/E)	Lower CI (95%): Fold change (C/N)	Lower CI (95%): Fold change (E/N)	Upper CI (95%): Fold change (C/E)	Upper CI (95%): Fold change (C/N)	Upper CI (95%): Fold change (E/N)
NEGATIVE	Pyruvic acid	[M-H]-	87.0088	8.59896e+06	267.364	1.01	0.9	1	73	0.325	0.539	0.313	0.924	0.259	0	0	0	0.84	0.814	0.969	0.63	0.612	0.734	1.119	1.082	1.279
NEGATIVE	L-Lactic acid	[M-H]-	89.0244	1523690444	376.364	1.1	1	1	70	0	0.351	0	0	0	0	0	0	1.237	2.429	1.964	0.95	1.793	1.385	1.612	3.291	2.783
NEGATIVE	Succinic acid	[M-H]-	117.019	8.51527e+07	512.196	14.86	0.66	1	71	0.004	0.956	0.014	0.006	0.001	0	0	0	1.083	1.867	1.725	0.765	1.418	1.205	1.532	2.458	2.469
NEGATIVE	Fumaric acid	[M-H]-	115.004	3.52387e+06	517.156	5.21	0.87	1	72	0.004	0.982	0.007	0.012	0.003	0	0	0	1.082	2.147	1.984	0.748	1.401	1.253	1.565	3.29	3.141
NEGATIVE	Malic acid	[M-H]-	133.014	2.19194e+07	540.403	11.27	0.9	1	74	0.003	0.981	0.003	0.006	0.001	0	0	0	1.201	3.329	2.773	0.701	1.946	1.502	2.056	5.694	5.118
Supplementary Table S5b: Data on lactic acid/pyruvic acid ratio which could be used to indicate hypoxia or pseudohypoxia. Non parametric statistics were used to test for significance.
	Metabolite ratio									3 group Kruskal-Wallis q value	Dunn test posthoc p value (C - E)	Dunn test posthoc p value (C - N)	Dunn test posthoc p value (E - N)	Missing values in N phenotype	Missing values in E phenotype	Missing values in C phenotype	Fold change (C/E)	Fold change (C/N)	Fold change (E/N)	Lower CI (95%): Fold change (C/E)	Lower CI (95%): Fold change (C/N)	Lower CI (95%): Fold change (E/N)	Upper CI (95%): Fold change (C/E)	Upper CI (95%): Fold change (C/N)	Upper CI (95%): Fold change (E/N)
RATIO	Lactic acid/pyruvic acid ratio									0	0.088	0	0.006	0	0	0	1.473	2.986	2.027	1.014	2.151	1.351	2.14	4.146	3.041
